# Supplementary material for: K-core decomposition of a protein domain co-occurrence network reveals lower cancer mutation rates for interior cores
Source: J Clin Bioinforma. 2015 Mar 3;5:1. doi: 10.1186/s13336-015-0016-6 (PMC4357223; doi:10.1186/s13336-015-0016-6)
Supplement: Additional file 1: Table S1. — Chromosome start and end positions for each predicted domain from homo sapiens proteome. [file 13336_2015_16_MOESM1_ESM.xlsx]

## Sheet: sheet1
Ensembl transcript id	Ensembl gene id	Chromosome no	Chromosome_start	Chromosome_end	Pfam_domain	Domain_length
ENST00000584893	ENSG00000266662	HG271_PATCH	79502389	79502730	Fascin	113
ENST00000584893	ENSG00000266662	HG271_PATCH	79502752	79503093	Fascin	113
ENST00000584893	ENSG00000266662	HG271_PATCH	79503127	79510444	Fascin	110
ENST00000584893	ENSG00000266662	HG271_PATCH	79510481	79510877	Fascin	103
ENST00000581300	ENSG00000266662	HG271_PATCH	79502389	79502730	Fascin	113
ENST00000581300	ENSG00000266662	HG271_PATCH	79502752	79503093	Fascin	113
ENST00000581300	ENSG00000266662	HG271_PATCH	79503127	79510360	Fascin	106
ENST00000581300	ENSG00000266662	HG271_PATCH	79510481	79510877	Fascin	103
ENST00000576178	ENSG00000264717	HG1211_PATCH	48336388	48337182	7tm_1	264
ENST00000584334	ENSG00000264561	HG1211_PATCH	47998730	47998248	PH	160
ENST00000584334	ENSG00000264561	HG1211_PATCH	47998187	47997837	ArfGap	116
ENST00000581330	ENSG00000264561	HG1211_PATCH	47998730	47998248	PH	160
ENST00000581330	ENSG00000264561	HG1211_PATCH	47998187	47997837	ArfGap	116
ENST00000583874	ENSG00000265190	HG1211_PATCH	47974106	47972580	Annexin	62
ENST00000583874	ENSG00000265190	HG1211_PATCH	47970404	47967629	Annexin	38
ENST00000583874	ENSG00000265190	HG1211_PATCH	47967613	47964313	Annexin	65
ENST00000585281	ENSG00000265190	HG1211_PATCH	47975285	47972580	Annexin	65
ENST00000585281	ENSG00000265190	HG1211_PATCH	47972561	47970947	Annexin	65
ENST00000585281	ENSG00000265190	HG1211_PATCH	47970404	47969419	Annexin	66
ENST00000585281	ENSG00000265190	HG1211_PATCH	47967613	47964313	Annexin	65
ENST00000577813	ENSG00000265190	HG1211_PATCH	47975285	47972580	Annexin	65
ENST00000577813	ENSG00000265190	HG1211_PATCH	47972561	47970448	Annexin	42
ENST00000583911	ENSG00000265190	HG1211_PATCH	47972561	47970947	Annexin	65
ENST00000583911	ENSG00000265190	HG1211_PATCH	47970404	47969419	Annexin	66
ENST00000583911	ENSG00000265190	HG1211_PATCH	47967613	47964313	Annexin	65
ENST00000591025	ENSG00000265763	HG1211_PATCH	47863449	47863384	zf-C2H2	21
ENST00000591025	ENSG00000265763	HG1211_PATCH	47863329	47863261	zf-C2H2	22
ENST00000584701	ENSG00000265203	HG1211_PATCH	47844143	47844307	DUF3436	54
ENST00000584701	ENSG00000265203	HG1211_PATCH	47844317	47844853	Peptidase_S41	178
ENST00000584701	ENSG00000265203	HG1211_PATCH	47845244	47845783	Peptidase_S41	179
ENST00000584701	ENSG00000265203	HG1211_PATCH	47846156	47846686	Peptidase_S41	176
ENST00000584701	ENSG00000265203	HG1211_PATCH	47848839	47852812	Peptidase_S41	176
ENST00000580279	ENSG00000266524	HG1211_PATCH	47796295	47805641	TGFb_propeptide	173
ENST00000580279	ENSG00000266524	HG1211_PATCH	47806041	47808237	TGF_beta	105
ENST00000581492	ENSG00000263761	HG1211_PATCH	47818258	47820737	TGFb_propeptide	217
ENST00000581492	ENSG00000263761	HG1211_PATCH	47820912	47821229	TGF_beta	105
ENST00000584849	ENSG00000264832	HG1211_PATCH	47463459	47496159	Y_phosphatase	228
ENST00000584081	ENSG00000264832	HG1211_PATCH	47463459	47496159	Y_phosphatase	228
ENST00000578769	ENSG00000264832	HG1211_PATCH	47460493	47496159	Y_phosphatase	135
ENST00000582312	ENSG00000264832	HG1211_PATCH	47463459	47496159	Y_phosphatase	228
ENST00000583723	ENSG00000264832	HG1211_PATCH	47463459	47496159	Y_phosphatase	228
ENST00000578533	ENSG00000264832	HG1211_PATCH	47460514	47496159	Y_phosphatase	56
ENST00000583680	ENSG00000264832	HG1211_PATCH	47460490	47496159	Y_phosphatase	136
ENST00000577492	ENSG00000264832	HG1211_PATCH	47463459	47496159	Y_phosphatase	228
ENST00000584823	ENSG00000264832	HG1211_PATCH	47407284	47496159	Y_phosphatase	218
ENST00000583736	ENSG00000264832	HG1211_PATCH	47463459	47496159	Y_phosphatase	228
ENST00000578079	ENSG00000264832	HG1211_PATCH	47460493	47496159	Y_phosphatase	135
ENST00000580860	ENSG00000264832	HG1211_PATCH	47460514	47496159	Y_phosphatase	56
ENST00000583297	ENSG00000264832	HG1211_PATCH	47463459	47496159	Y_phosphatase	228
ENST00000583692	ENSG00000263480	HG1211_PATCH	47077478	47079272	C2	84
ENST00000583692	ENSG00000263480	HG1211_PATCH	47080003	47082978	C2	88
ENST00000578496	ENSG00000263480	HG1211_PATCH	47077478	47079272	C2	84
ENST00000578496	ENSG00000263480	HG1211_PATCH	47080003	47085063	C2	85
ENST00000577882	ENSG00000263480	HG1211_PATCH	47077478	47079272	C2	84
ENST00000581986	ENSG00000263480	HG1211_PATCH	47077478	47079272	C2	84
ENST00000581986	ENSG00000263480	HG1211_PATCH	47080003	47082978	C2	88
ENST00000580736	ENSG00000263480	HG1211_PATCH	47077478	47079272	C2	84
ENST00000580736	ENSG00000263480	HG1211_PATCH	47080003	47085063	C2	85
ENST00000581379	ENSG00000263480	HG1211_PATCH	47077619	47079272	C2	37
ENST00000581379	ENSG00000263480	HG1211_PATCH	47080003	47085063	C2	85
ENST00000575926	ENSG00000262722	HG1211_PATCH	47045149	47044811	GRIN_C	112
ENST00000572702	ENSG00000262722	HG1211_PATCH	47045149	47044811	GRIN_C	112
ENST00000575824	ENSG00000266170	HG1211_PATCH	46957912	46957118	7tm_1	264
ENST00000584982	ENSG00000264230	HG1211_PATCH	46875384	46878089	Annexin	65
ENST00000584982	ENSG00000264230	HG1211_PATCH	46878108	46879727	Annexin	65
ENST00000584982	ENSG00000264230	HG1211_PATCH	46880270	46881254	Annexin	66
ENST00000584982	ENSG00000264230	HG1211_PATCH	46883060	46886360	Annexin	65
ENST00000311652	ENSG00000264204	HG1211_PATCH	46625592	46626074	PH	160
ENST00000311652	ENSG00000264204	HG1211_PATCH	46626135	46626485	ArfGap	116
ENST00000311652	ENSG00000264204	HG1211_PATCH	46626516	46626797	Ank_2	93
ENST00000582163	ENSG00000263639	HG1211_PATCH	46535482	46528873	PSP94	93
ENST00000577819	ENSG00000266412	HG1211_PATCH	46512020	46509064	ARA70	131
ENST00000577819	ENSG00000266412	HG1211_PATCH	46508456	46506373	ARA70	135
ENST00000581486	ENSG00000266412	HG1211_PATCH	46512020	46509064	ARA70	131
ENST00000581486	ENSG00000266412	HG1211_PATCH	46508456	46506373	ARA70	135
ENST00000585132	ENSG00000266412	HG1211_PATCH	46512020	46509064	ARA70	131
ENST00000585132	ENSG00000266412	HG1211_PATCH	46508456	46506373	ARA70	135
ENST00000579039	ENSG00000266412	HG1211_PATCH	46512020	46509064	ARA70	131
ENST00000579039	ENSG00000266412	HG1211_PATCH	46508456	46506373	ARA70	135
ENST00000578454	ENSG00000266412	HG1211_PATCH	46512020	46509064	ARA70	131
ENST00000578454	ENSG00000266412	HG1211_PATCH	46508456	46506373	ARA70	135
ENST00000583565	ENSG00000266412	HG1211_PATCH	46512020	46509064	ARA70	131
ENST00000583565	ENSG00000266412	HG1211_PATCH	46508456	46506373	ARA70	135
ENST00000585056	ENSG00000266412	HG1211_PATCH	46510620	46509064	ARA70	59
ENST00000585056	ENSG00000266412	HG1211_PATCH	46508456	46506373	ARA70	135
ENST00000580070	ENSG00000266412	HG1211_PATCH	46508456	46506373	ARA70	135
ENST00000578680	ENSG00000266412	HG1211_PATCH	46517943	46509062	ARA70	74
ENST00000578680	ENSG00000266412	HG1211_PATCH	46508454	46506371	ARA70	135
ENST00000602504	ENSG00000265354	HG1211_PATCH	46469128	46470920	GVQW	41
ENST00000602798	ENSG00000265354	HG1211_PATCH	46468097	46484294	Tim17	114
ENST00000580018	ENSG00000265354	HG1211_PATCH	46478016	46484294	Tim17	100
ENST00000602555	ENSG00000265354	HG1211_PATCH	46468091	46484294	Tim17	127
ENST00000342551	ENSG00000264842	HG1211_PATCH	46322577	46322095	PH	160
ENST00000342551	ENSG00000264842	HG1211_PATCH	46322034	46321684	ArfGap	116
ENST00000342551	ENSG00000264842	HG1211_PATCH	46321653	46321369	Ank_2	94
ENST00000579270	ENSG00000265551	HG1211_PATCH	46281038	46284474	CAP-ZIP_m	136
ENST00000584292	ENSG00000265551	HG1211_PATCH	46280320	46284474	CAP-ZIP_m	132
ENST00000583993	ENSG00000265551	HG1211_PATCH	46281038	46284474	CAP-ZIP_m	136
ENST00000578828	ENSG00000265551	HG1211_PATCH	46281038	46284474	CAP-ZIP_m	136
ENST00000543972	ENSG00000265551	HG1211_PATCH	46281038	46284474	CAP-ZIP_m	136
ENST00000578362	ENSG00000266592	HG871_PATCH	5005688	5018099	Aldo_ket_red	283
ENST00000582412	ENSG00000266592	HG871_PATCH	5005688	5018099	Aldo_ket_red	283
ENST00000578631	ENSG00000266592	HG871_PATCH	5005701	5014939	Aldo_ket_red	227
ENST00000584844	ENSG00000266592	HG871_PATCH	5006053	5011896	Aldo_ket_red	182
ENST00000583265	ENSG00000265434	HG1322_PATCH	29902285	29903192	MHC_I	178
ENST00000583265	ENSG00000265434	HG1322_PATCH	29903793	29904047	C1-set	84
ENST00000583265	ENSG00000265434	HG1322_PATCH	29904270	29904940	MHC_I_C	28
ENST00000579721	ENSG00000265434	HG1322_PATCH	29902285	29903192	MHC_I	178
ENST00000579721	ENSG00000265434	HG1322_PATCH	29903793	29904047	C1-set	84
ENST00000579721	ENSG00000265434	HG1322_PATCH	29904270	29904940	MHC_I_C	28
ENST00000452596	ENSG00000266796	HG1322_PATCH	29849475	29850377	MHC_I	178
ENST00000452596	ENSG00000266796	HG1322_PATCH	29850981	29851237	C1-set	84
ENST00000452596	ENSG00000266796	HG1322_PATCH	29851460	29852127	MHC_I_C	27
ENST00000583640	ENSG00000266796	HG1322_PATCH	29849475	29850377	MHC_I	178
ENST00000583640	ENSG00000266796	HG1322_PATCH	29850981	29851237	C1-set	84
ENST00000583640	ENSG00000266796	HG1322_PATCH	29851460	29852122	MHC_I_C	26
ENST00000582523	ENSG00000264751	HG1322_PATCH	29795441	29796332	MHC_I	178
ENST00000582523	ENSG00000264751	HG1322_PATCH	29796950	29797207	C1-set	85
ENST00000582523	ENSG00000264751	HG1322_PATCH	29797450	29798123	MHC_I_C	28
ENST00000583373	ENSG00000264751	HG1322_PATCH	29795441	29796332	MHC_I	178
ENST00000583373	ENSG00000264751	HG1322_PATCH	29796950	29797207	C1-set	85
ENST00000581376	ENSG00000264325	HG1322_PATCH	29760048	29768197	MHC_I	170
ENST00000581376	ENSG00000264325	HG1322_PATCH	29768810	29769061	C1-set	83
ENST00000581376	ENSG00000264325	HG1322_PATCH	29769309	29769948	MHC_I_C	25
ENST00000579291	ENSG00000266641	HG1293_PATCH	206748980	206795283	Pkinase	261
ENST00000579635	ENSG00000266641	HG1293_PATCH	206748980	206795283	Pkinase	261
ENST00000578483	ENSG00000265184	HG1293_PATCH	206711384	206712325	Pkinase	313
ENST00000581534	ENSG00000265184	HG1293_PATCH	206711384	206712325	Pkinase	313
ENST00000583372	ENSG00000265184	HG1293_PATCH	206711384	206711548	Pkinase	54
ENST00000584909	ENSG00000265184	HG1293_PATCH	206711384	206712325	Pkinase	313
ENST00000583663	ENSG00000264606	HG1293_PATCH	206087292	206086540	A1_Propeptide	28
ENST00000583663	ENSG00000264606	HG1293_PATCH	206085825	206073753	Asp	317
ENST00000578413	ENSG00000264606	HG1293_PATCH	206087292	206086540	A1_Propeptide	28
ENST00000578413	ENSG00000264606	HG1293_PATCH	206085825	206073753	Asp	322
ENST00000581049	ENSG00000264606	HG1293_PATCH	206087292	206086540	A1_Propeptide	28
ENST00000581049	ENSG00000264606	HG1293_PATCH	206085825	206075922	Asp	200
ENST00000581414	ENSG00000264606	HG1293_PATCH	206085825	206075922	Asp	200
ENST00000577165	ENSG00000262523	HG348_PATCH	94823277	94862106	Endonuclease_NS	226
ENST00000601964	ENSG00000262124	HG729_PATCH	8886184	8878105	KRAB	40
ENST00000601964	ENSG00000262124	HG729_PATCH	8876878	8876801	zf-H2C2_2	25
ENST00000601964	ENSG00000262124	HG729_PATCH	8876794	8876717	zf-H2C2_2	25
ENST00000601964	ENSG00000262124	HG729_PATCH	8876710	8876633	zf-H2C2_2	25
ENST00000601964	ENSG00000262124	HG729_PATCH	8876626	8876549	zf-H2C2_2	25
ENST00000601964	ENSG00000262124	HG729_PATCH	8876542	8876465	zf-H2C2_2	25
ENST00000601964	ENSG00000262124	HG729_PATCH	8876458	8876381	zf-H2C2_2	25
ENST00000601964	ENSG00000262124	HG729_PATCH	8876374	8876297	zf-H2C2_2	25
ENST00000601964	ENSG00000262124	HG729_PATCH	8876290	8876213	zf-H2C2_2	25
ENST00000576358	ENSG00000262124	HG729_PATCH	8886184	8878105	KRAB	40
ENST00000576358	ENSG00000262124	HG729_PATCH	8876878	8876801	zf-H2C2_2	25
ENST00000576358	ENSG00000262124	HG729_PATCH	8876794	8876717	zf-H2C2_2	25
ENST00000576358	ENSG00000262124	HG729_PATCH	8876710	8876633	zf-H2C2_2	25
ENST00000576358	ENSG00000262124	HG729_PATCH	8876626	8876549	zf-H2C2_2	25
ENST00000576358	ENSG00000262124	HG729_PATCH	8876542	8876465	zf-H2C2_2	25
ENST00000576358	ENSG00000262124	HG729_PATCH	8876458	8876381	zf-H2C2_2	25
ENST00000576358	ENSG00000262124	HG729_PATCH	8876374	8876297	zf-H2C2_2	25
ENST00000576358	ENSG00000262124	HG729_PATCH	8876290	8876213	zf-H2C2_2	25
ENST00000575982	ENSG00000262124	HG729_PATCH	8876878	8876801	zf-H2C2_2	25
ENST00000575982	ENSG00000262124	HG729_PATCH	8876794	8876717	zf-H2C2_2	25
ENST00000575982	ENSG00000262124	HG729_PATCH	8876710	8876633	zf-H2C2_2	25
ENST00000575982	ENSG00000262124	HG729_PATCH	8876626	8876549	zf-H2C2_2	25
ENST00000575982	ENSG00000262124	HG729_PATCH	8876542	8876465	zf-H2C2_2	25
ENST00000575982	ENSG00000262124	HG729_PATCH	8876458	8876381	zf-H2C2_2	25
ENST00000575982	ENSG00000262124	HG729_PATCH	8876374	8876297	zf-H2C2_2	25
ENST00000575982	ENSG00000262124	HG729_PATCH	8876290	8876213	zf-H2C2_2	25
ENST00000575875	ENSG00000262330	HG729_PATCH	8838684	8836102	DUF2476	262
ENST00000574831	ENSG00000261883	HG299_PATCH	118958988	118962235	Porphobil_deam	184
ENST00000572161	ENSG00000261883	HG299_PATCH	118955758	118963169	Porphobil_deam	199
ENST00000572161	ENSG00000261883	HG299_PATCH	118963191	118963872	Porphobil_deamC	78
ENST00000571030	ENSG00000261883	HG299_PATCH	118958988	118963646	Porphobil_deam	216
ENST00000571030	ENSG00000261883	HG299_PATCH	118962867	118963938	Porphobil_deamC	88
ENST00000574152	ENSG00000261883	HG299_PATCH	118958988	118963169	Porphobil_deam	216
ENST00000574152	ENSG00000261883	HG299_PATCH	118963191	118963872	Porphobil_deamC	78
ENST00000571049	ENSG00000261883	HG299_PATCH	118958988	118960699	Porphobil_deam	69
ENST00000571049	ENSG00000261883	HG299_PATCH	118959974	118962872	Porphobil_deam	104
ENST00000575888	ENSG00000261883	HG299_PATCH	118958988	118963646	Porphobil_deam	216
ENST00000575888	ENSG00000261883	HG299_PATCH	118962867	118963938	Porphobil_deamC	88
ENST00000571563	ENSG00000261883	HG299_PATCH	118958988	118963169	Porphobil_deam	216
ENST00000571563	ENSG00000261883	HG299_PATCH	118963191	118963872	Porphobil_deamC	78
ENST00000571070	ENSG00000261883	HG299_PATCH	118958988	118960729	Porphobil_deam	99
ENST00000570821	ENSG00000261883	HG299_PATCH	118958988	118963169	Porphobil_deam	216
ENST00000570821	ENSG00000261883	HG299_PATCH	118963191	118963872	Porphobil_deamC	78
ENST00000573333	ENSG00000261883	HG299_PATCH	118958988	118959466	Porphobil_deam	50
ENST00000574281	ENSG00000261883	HG299_PATCH	118958988	118962235	Porphobil_deam	184
ENST00000575587	ENSG00000261883	HG299_PATCH	118958988	118963169	Porphobil_deam	216
ENST00000575587	ENSG00000261883	HG299_PATCH	118963191	118963872	Porphobil_deamC	78
ENST00000574198	ENSG00000261910	HG414_PATCH	76895696	76901747	MyTH4	105
ENST00000574198	ENSG00000261910	HG414_PATCH	76901772	76903224	FERM_N	90
ENST00000574198	ENSG00000261910	HG414_PATCH	76915159	76917190	MyTH4	106
ENST00000574198	ENSG00000261910	HG414_PATCH	76919807	76922970	FERM_M	110
ENST00000575980	ENSG00000261910	HG414_PATCH	76858907	76886507	Myosin_head	662
ENST00000575980	ENSG00000261910	HG414_PATCH	76890107	76890169	IQ	20
ENST00000575980	ENSG00000261910	HG414_PATCH	76895696	76901747	MyTH4	105
ENST00000575980	ENSG00000261910	HG414_PATCH	76901772	76903224	FERM_N	90
ENST00000575980	ENSG00000261910	HG414_PATCH	76915159	76917190	MyTH4	106
ENST00000575980	ENSG00000261910	HG414_PATCH	76919807	76922970	FERM_M	110
ENST00000571849	ENSG00000261910	HG414_PATCH	76858907	76886507	Myosin_head	662
ENST00000571849	ENSG00000261910	HG414_PATCH	76890107	76890169	IQ	20
ENST00000571849	ENSG00000261910	HG414_PATCH	76895696	76901747	MyTH4	105
ENST00000571849	ENSG00000261910	HG414_PATCH	76901772	76903224	FERM_N	90
ENST00000571849	ENSG00000261910	HG414_PATCH	76915159	76917190	MyTH4	106
ENST00000571849	ENSG00000261910	HG414_PATCH	76919807	76922970	FERM_M	110
ENST00000576665	ENSG00000261910	HG414_PATCH	76858907	76886507	Myosin_head	662
ENST00000576665	ENSG00000261910	HG414_PATCH	76890107	76890169	IQ	20
ENST00000571155	ENSG00000261910	HG414_PATCH	76858907	76886507	Myosin_head	662
ENST00000571155	ENSG00000261910	HG414_PATCH	76890107	76890169	IQ	20
ENST00000571155	ENSG00000261910	HG414_PATCH	76895696	76901747	MyTH4	105
ENST00000571155	ENSG00000261910	HG414_PATCH	76901772	76903224	FERM_N	90
ENST00000571155	ENSG00000261910	HG414_PATCH	76915159	76917190	MyTH4	106
ENST00000571155	ENSG00000261910	HG414_PATCH	76919807	76922970	FERM_M	110
ENST00000572070	ENSG00000262325	HG305_PATCH	102826342	102826071	PG_binding_1	59
ENST00000572070	ENSG00000262325	HG305_PATCH	102826010	102820956	Peptidase_M10	155
ENST00000572070	ENSG00000262325	HG305_PATCH	102820889	102819810	Hemopexin	42
ENST00000572070	ENSG00000262325	HG305_PATCH	102819806	102818701	Hemopexin	43
ENST00000572070	ENSG00000262325	HG305_PATCH	102818688	102816404	Hemopexin	47
ENST00000572070	ENSG00000262325	HG305_PATCH	102815955	102815087	GVQW	38
ENST00000571284	ENSG00000262325	HG305_PATCH	102826342	102826071	PG_binding_1	59
ENST00000571284	ENSG00000262325	HG305_PATCH	102826010	102820956	Peptidase_M10	155
ENST00000571284	ENSG00000262325	HG305_PATCH	102820889	102819810	Hemopexin	42
ENST00000571284	ENSG00000262325	HG305_PATCH	102819806	102818701	Hemopexin	43
ENST00000571284	ENSG00000262325	HG305_PATCH	102818688	102816404	Hemopexin	47
ENST00000571284	ENSG00000262325	HG305_PATCH	102816400	102814999	Hemopexin	40
ENST00000361390	ENSG00000198888	MT	3307	4233	NADHdh	308
ENST00000361453	ENSG00000198763	MT	4536	5279	Oxidored_q1	247
ENST00000361453	ENSG00000198763	MT	5337	5504	NADH_dehy_S2_C	55
ENST00000361624	ENSG00000198804	MT	5937	7286	COX1	449
ENST00000361739	ENSG00000198712	MT	7586	7834	COX2_TM	82
ENST00000361739	ENSG00000198712	MT	7868	8227	COX2	119
ENST00000361851	ENSG00000228253	MT	8366	8530	ATP-synt_8	54
ENST00000361899	ENSG00000198899	MT	8557	9198	ATP-synt_A	213
ENST00000362079	ENSG00000198938	MT	9222	9989	COX3	255
ENST00000361227	ENSG00000198840	MT	10092	10397	Oxidored_q4	101
ENST00000361335	ENSG00000212907	MT	10476	10763	Oxidored_q2	95
ENST00000361381	ENSG00000198886	MT	10760	11086	Oxidored_q5_N	108
ENST00000361381	ENSG00000198886	MT	11093	11914	Oxidored_q1	273
ENST00000361567	ENSG00000198786	MT	12520	12705	Oxidored_q1_N	61
ENST00000361567	ENSG00000198786	MT	12736	13533	Oxidored_q1	265
ENST00000361567	ENSG00000198786	MT	13600	14142	NADH5_C	180
ENST00000361681	ENSG00000198695	MT	14670	14161	Oxidored_q3	169
ENST00000361789	ENSG00000198727	MT	15008	15505	Cytochrom_B_N_2	165
ENST00000361789	ENSG00000198727	MT	15518	15823	Cytochrom_B_C	101
ENST00000605106	ENSG00000270466	16	30393863	30393849	Septin	4
ENST00000510508	ENSG00000197406	14	102027945	102028712	T4_deiodinase	255
ENST00000599697	ENSG00000269323	16	81253843	81249851	Lectin_C	109
ENST00000599697	ENSG00000269323	16	81248758	81242103	Gal_Lectin	82
ENST00000599697	ENSG00000269323	16	81222558	81208439	REJ	315
ENST00000483851	ENSG00000168779	3	157820601	157818065	Homeobox	56
ENST00000483851	ENSG00000168779	3	157815890	157815828	OAR	20
ENST00000537030	ENSG00000066027	1	212475425	212534040	B56	405
ENST00000292095		11	117166245	117161214	Asp	311
ENST00000537666		2	220172175	220167457	RESP18	69
ENST00000537666		2	220164741	220162820	Receptor_IA-2	90
ENST00000537666		2	220161743	220154984	Y_phosphatase	234
ENST00000435446		20	57242621	57244484	Syntaxin	103
ENST00000435446		20	57246264	57251260	SNARE	62
ENST00000381683	ENSG00000100129	22	38254730	38282849	Paf67	363
ENST00000594964		4	22694639	22820531	Glyco_hydro_1	464
ENST00000599224		4	22694639	22820354	Glyco_hydro_1	98
ENST00000413445		5	158630607	158588382	TRC8_N	499
ENST00000413445		5	158588297	158585945	zf-RING_2	40
ENST00000538333	ENSG00000106683	7	73507622	73511039	LIM	31
ENST00000538333	ENSG00000106683	7	73511049	73513386	LIM	58
ENST00000538333	ENSG00000106683	7	73513453	73520457	PDZ	90
ENST00000538333	ENSG00000106683	7	73521473	73535499	Pkinase_Tyr	265
ENST00000447596	ENSG00000147853	9	4741054	4740938	ADK	38
ENST00000447596	ENSG00000147853	9	4740943	4713084	ADK	103
ENST00000447596	ENSG00000147853	9	4719197	4718493	ADK_lid	35
ENST00000561343		19	11210904	11216134	Ldl_recept_a	38
ENST00000561343		19	11216165	11216275	Ldl_recept_a	36
ENST00000561343		19	11217246	11217356	Ldl_recept_a	36
ENST00000561343		19	11218070	11218189	Ldl_recept_a	39
ENST00000561343		19	11221339	11222203	FXa_inhibition	40
ENST00000561343		19	11221447	11222305	EGF_CA	38
ENST00000561343		19	11224082	11224301	Ldl_recept_b	44
ENST00000561343		19	11224308	11224430	Ldl_recept_b	40
ENST00000561343		19	11224437	11227539	Ldl_recept_b	41
ENST00000561343		19	11227546	11227674	Ldl_recept_b	42
ENST00000561343		19	11230768	11230890	Ldl_recept_b	40
ENST00000561343		19	11231069	11231191	FXa_inhibition	40
ENST00000369927	ENSG00000101150	20	62496722	62521280	TPD52	156
ENST00000448073	ENSG00000155511	5	152873514	153065871	ANF_receptor	335
ENST00000448073	ENSG00000155511	5	153078433	153078630	Lig_chan-Glu_bd	65
ENST00000448073	ENSG00000155511	5	153085410	153181981	Lig_chan	281
ENST00000544794		5	152873613	153065871	ANF_receptor	302
ENST00000544794		5	153077700	153174259	SBP_bac_3	372
ENST00000544794		5	153085410	153181981	Lig_chan	281
ENST00000602363		9	124976600	124976024	Homeobox	56
ENST00000605762		HG736_PATCH	57135770	57135672	Septin	32
ENST00000580397	ENSG00000262199	HG745_PATCH	36719750	36719070	AIP3	92
ENST00000570568	ENSG00000262840	HG280_PATCH	57504556	57488914	DHC_N2	441
ENST00000570568	ENSG00000262840	HG280_PATCH	57486945	57479223	AAA_6	230
ENST00000570568	ENSG00000262840	HG280_PATCH	57470980	57462829	AAA_5	143
ENST00000570568	ENSG00000262840	HG280_PATCH	57453492	57439822	AAA_7	272
ENST00000570568	ENSG00000262840	HG280_PATCH	57439040	57437337	AAA_8	78
ENST00000589525	ENSG00000262840	HG280_PATCH	57368910	57344970	Dynein_heavy	266
ENST00000589525	ENSG00000262840	HG280_PATCH	57356382	57327821	Dynein_heavy	406
ENST00000575370	ENSG00000262840	HG280_PATCH	57368910	57344970	Dynein_heavy	266
ENST00000575370	ENSG00000262840	HG280_PATCH	57356382	57327821	Dynein_heavy	406
ENST00000585473	ENSG00000262840	HG280_PATCH	57504556	57488914	DHC_N2	418
ENST00000585473	ENSG00000262840	HG280_PATCH	57486945	57479223	AAA_6	230
ENST00000585473	ENSG00000262840	HG280_PATCH	57470980	57462829	AAA_5	143
ENST00000585473	ENSG00000262840	HG280_PATCH	57453492	57439822	AAA_7	272
ENST00000585473	ENSG00000262840	HG280_PATCH	57439040	57386238	AAA_8	96
ENST00000585473	ENSG00000262840	HG280_PATCH	57368910	57327821	Dynein_heavy	712
ENST00000577057	ENSG00000262840	HG280_PATCH	57368908	57327819	Dynein_heavy	712
ENST00000582525	ENSG00000262909	HG183_PATCH	62739216	62670840	C2	76
ENST00000582525	ENSG00000262909	HG183_PATCH	62663456	62660826	WW	29
ENST00000582525	ENSG00000262909	HG183_PATCH	62658164	62655863	WW	29
ENST00000582525	ENSG00000262909	HG183_PATCH	62649279	62649190	WW	29
ENST00000582525	ENSG00000262909	HG183_PATCH	62635072	62632242	HECT	131
ENST00000573633	ENSG00000262909	HG183_PATCH	62739201	62670840	C2	84
ENST00000573633	ENSG00000262909	HG183_PATCH	62663456	62660826	WW	29
ENST00000573633	ENSG00000262909	HG183_PATCH	62658164	62655863	WW	29
ENST00000573633	ENSG00000262909	HG183_PATCH	62649279	62649190	WW	29
ENST00000573633	ENSG00000262909	HG183_PATCH	62635072	62623211	HECT	305
ENST00000581389	ENSG00000262909	HG183_PATCH	62739201	62671461	C2	54
ENST00000577997	ENSG00000262909	HG183_PATCH	62739222	62671461	C2	48
ENST00000584935	ENSG00000263185	HG183_PATCH	62254782	62238222	DUF2404	89
ENST00000580023	ENSG00000263185	HG183_PATCH	62254783	62238223	DUF2404	89
ENST00000580932	ENSG00000263185	HG183_PATCH	62254783	62238223	DUF2404	89
ENST00000571438	ENSG00000263185	HG183_PATCH	62254783	62238223	DUF2404	89
ENST00000571490	ENSG00000262145	HSCHR12_1_CTG2_1	58335629	58350595	Peptidase_M76	172
ENST00000568103	ENSG00000261772	HG858_PATCH	189305	211999	Sec7	191
ENST00000567353	ENSG00000261772	HG858_PATCH	189305	211999	Sec7	191
ENST00000575702	ENSG00000262788	HSCHR16_2_CTG3_1	69170713	69171739	WD40	37
ENST00000346061	ENSG00000220023	GL000219.1	83311	54281	FRG1	104
ENST00000418749	ENSG00000220023	GL000219.1	88324	58980	FRG1	115
ENST00000562438	ENSG00000260873	HSCHR16_2_CTG3_1	69221405	69284641	PDZ	80
ENST00000574270	ENSG00000260873	HSCHR16_2_CTG3_1	69221457	69284642	PDZ	63
ENST00000571496	ENSG00000260873	HSCHR16_2_CTG3_1	69221538	69284642	PDZ	36
ENST00000564093	ENSG00000260587	HG186_PATCH	50712722	50927483	SH3_2	53
ENST00000564093	ENSG00000260587	HG186_PATCH	51251672	51266950	DOCK-C2	193
ENST00000564093	ENSG00000260587	HG186_PATCH	51393597	51395508	Ded_cyto	185
ENST00000566546	ENSG00000259880	HG186_PATCH	51422858	51426517	Armet	153
ENST00000563163	ENSG00000259880	HG186_PATCH	51422860	51424344	Armet	46
ENST00000563281	ENSG00000259956	HG186_PATCH	51429845	51430054	RRM_1	69
ENST00000563281	ENSG00000259956	HG186_PATCH	51430088	51430276	RRM_1	62
ENST00000563281	ENSG00000259956	HG186_PATCH	51430994	51431401	SPOC	135
ENST00000565618	ENSG00000261443	HG186_PATCH	51668357	51676864	SNF2_N	351
ENST00000565618	ENSG00000261443	HG186_PATCH	51679268	51682566	Helicase_C	80
ENST00000570228	ENSG00000261443	HG186_PATCH	51668359	51676866	SNF2_N	351
ENST00000570228	ENSG00000261443	HG186_PATCH	51679270	51682568	Helicase_C	80
ENST00000571959	ENSG00000262764	HG388_HG400_PATCH	111631550	111630591	HEAT	30
ENST00000571959	ENSG00000262764	HG388_HG400_PATCH	111625779	111625277	HEAT	30
ENST00000571959	ENSG00000262764	HG388_HG400_PATCH	111624199	111614217	HEAT_2	101
ENST00000571959	ENSG00000262764	HG388_HG400_PATCH	111614171	111612778	HEAT_2	101
ENST00000571902	ENSG00000262764	HG388_HG400_PATCH	111631550	111630591	HEAT	30
ENST00000571902	ENSG00000262764	HG388_HG400_PATCH	111625779	111625277	HEAT	30
ENST00000571902	ENSG00000262764	HG388_HG400_PATCH	111624199	111614217	HEAT_2	101
ENST00000571902	ENSG00000262764	HG388_HG400_PATCH	111614174	111612778	HEAT_2	102
ENST00000576276	ENSG00000262764	HG388_HG400_PATCH	111631550	111630591	HEAT	30
ENST00000576276	ENSG00000262764	HG388_HG400_PATCH	111625779	111625277	HEAT	30
ENST00000576276	ENSG00000262764	HG388_HG400_PATCH	111624199	111614217	HEAT_2	101
ENST00000576276	ENSG00000262764	HG388_HG400_PATCH	111614174	111612335	HEAT_2	103
ENST00000575443	ENSG00000262764	HG388_HG400_PATCH	111631550	111630591	HEAT	30
ENST00000575443	ENSG00000262764	HG388_HG400_PATCH	111625779	111625277	HEAT	30
ENST00000575443	ENSG00000262764	HG388_HG400_PATCH	111614174	111612335	HEAT_2	103
ENST00000573946	ENSG00000262764	HG388_HG400_PATCH	111625779	111625277	HEAT	30
ENST00000573946	ENSG00000262764	HG388_HG400_PATCH	111624199	111614217	HEAT_2	101
ENST00000573946	ENSG00000262764	HG388_HG400_PATCH	111614180	111612335	HEAT_2	105
ENST00000575933	ENSG00000262764	HG388_HG400_PATCH	111624197	111613370	HEAT_2	74
ENST00000571337	ENSG00000262577	HG388_HG400_PATCH	111709028	111708195	Glyco_transf_22	66
ENST00000585430	ENSG00000262577	HG388_HG400_PATCH	111741047	111708196	Glyco_transf_22	422
ENST00000587827	ENSG00000262577	HG388_HG400_PATCH	111731321	111708196	Glyco_transf_22	317
ENST00000592795	ENSG00000262577	HG388_HG400_PATCH	111731321	111708196	Glyco_transf_22	310
ENST00000586097	ENSG00000262577	HG388_HG400_PATCH	111741047	111708196	Glyco_transf_22	429
ENST00000587031	ENSG00000262577	HG388_HG400_PATCH	111731321	111724178	Glyco_transf_22	72
ENST00000589848	ENSG00000262577	HG388_HG400_PATCH	111741047	111731275	Glyco_transf_22	103
ENST00000587104	ENSG00000262577	HG388_HG400_PATCH	111741047	111739434	Glyco_transf_22	40
ENST00000585398	ENSG00000267229	HG388_HG400_PATCH	111749837	111747533	DUF2431	170
ENST00000585398	ENSG00000267229	HG388_HG400_PATCH	111741047	111708196	Glyco_transf_22	422
ENST00000591209	ENSG00000267229	HG388_HG400_PATCH	111741047	111728326	Glyco_transf_22	174
ENST00000573902	ENSG00000262028	HG388_HG400_PATCH	111749837	111747535	DUF2431	170
ENST00000573902	ENSG00000262028	HG388_HG400_PATCH	111745932	111745650	FDX-ACB	94
ENST00000575366	ENSG00000262028	HG388_HG400_PATCH	111749837	111747672	DUF2431	72
ENST00000575855	ENSG00000262028	HG388_HG400_PATCH	111751489	111747535	DUF2431	69
ENST00000570777	ENSG00000262176	HG388_HG400_PATCH	111753184	111754598	DUF1143	103
ENST00000570851	ENSG00000262176	HG388_HG400_PATCH	111750287	111754598	DUF1143	148
ENST00000573000	ENSG00000262176	HG388_HG400_PATCH	111750287	111754566	DUF1143	115
ENST00000571998	ENSG00000262176	HG388_HG400_PATCH	111752288	111754526	DUF1143	127
ENST00000573356	ENSG00000262176	HG388_HG400_PATCH	111752294	111754598	DUF1143	149
ENST00000574550	ENSG00000263007	HG388_HG400_PATCH	111782447	111782273	Crystallin	58
ENST00000574550	ENSG00000263007	HG388_HG400_PATCH	111782249	111779531	HSP20	95
ENST00000576920	ENSG00000263007	HG388_HG400_PATCH	111779882	111779529	HSP20	56
ENST00000573572	ENSG00000263007	HG388_HG400_PATCH	111781172	111779531	HSP20	94
ENST00000571265	ENSG00000263007	HG388_HG400_PATCH	111781172	111779531	HSP20	94
ENST00000572605	ENSG00000263007	HG388_HG400_PATCH	111782447	111782273	Crystallin	58
ENST00000572605	ENSG00000263007	HG388_HG400_PATCH	111782249	111779531	HSP20	95
ENST00000573313	ENSG00000263007	HG388_HG400_PATCH	111782447	111782273	Crystallin	58
ENST00000573313	ENSG00000263007	HG388_HG400_PATCH	111782249	111779531	HSP20	95
ENST00000571634	ENSG00000263007	HG388_HG400_PATCH	111782447	111782273	Crystallin	58
ENST00000571634	ENSG00000263007	HG388_HG400_PATCH	111782249	111779531	HSP20	95
ENST00000576088	ENSG00000263007	HG388_HG400_PATCH	111782447	111782273	Crystallin	58
ENST00000576088	ENSG00000263007	HG388_HG400_PATCH	111782249	111779531	HSP20	95
ENST00000573284	ENSG00000263007	HG388_HG400_PATCH	111781172	111779531	HSP20	94
ENST00000576695	ENSG00000263007	HG388_HG400_PATCH	111782447	111782273	Crystallin	58
ENST00000576695	ENSG00000263007	HG388_HG400_PATCH	111782249	111779531	HSP20	95
ENST00000576663	ENSG00000263007	HG388_HG400_PATCH	111781172	111779531	HSP20	94
ENST00000574729	ENSG00000263007	HG388_HG400_PATCH	111782447	111782273	Crystallin	58
ENST00000574729	ENSG00000263007	HG388_HG400_PATCH	111782249	111779627	HSP20	63
ENST00000575699	ENSG00000263007	HG388_HG400_PATCH	111782447	111782273	Crystallin	58
ENST00000575699	ENSG00000263007	HG388_HG400_PATCH	111782249	111781037	HSP20	46
ENST00000572167	ENSG00000263007	HG388_HG400_PATCH	111782447	111782273	Crystallin	58
ENST00000574757	ENSG00000263007	HG388_HG400_PATCH	111782447	111782273	Crystallin	58
ENST00000573863	ENSG00000262852	HG388_HG400_PATCH	111784265	111784556	HSP20	97
ENST00000572507	ENSG00000262978	HG388_HG400_PATCH	111784265	111784556	HSP20	97
ENST00000575241	ENSG00000262600	HG388_HG400_PATCH	111789696	111796435	DUF4578	43
ENST00000571962	ENSG00000262600	HG388_HG400_PATCH	111789696	111796917	DUF4578	122
ENST00000587558	ENSG00000262277	HG388_HG400_PATCH	111835278	111844808	CH	104
ENST00000577090	ENSG00000262277	HG388_HG400_PATCH	111835278	111844808	CH	104
ENST00000577090	ENSG00000262277	HG388_HG400_PATCH	111887449	111889745	DIX	82
ENST00000586968	ENSG00000262277	HG388_HG400_PATCH	111835278	111844808	CH	104
ENST00000572808	ENSG00000262277	HG388_HG400_PATCH	111887449	111889745	DIX	82
ENST00000588836	ENSG00000262277	HG388_HG400_PATCH	111887449	111889745	DIX	82
ENST00000574572	ENSG00000263032	HG388_HG400_PATCH	111896469	111899352	Biotin_lipoyl	74
ENST00000574572	ENSG00000263032	HG388_HG400_PATCH	111899663	111908085	Biotin_lipoyl	74
ENST00000574572	ENSG00000263032	HG388_HG400_PATCH	111910048	111914230	E3_binding	38
ENST00000574572	ENSG00000263032	HG388_HG400_PATCH	111915912	111933253	2-oxoacid_dh	230
ENST00000571622	ENSG00000263032	HG388_HG400_PATCH	111896469	111899352	Biotin_lipoyl	74
ENST00000571622	ENSG00000263032	HG388_HG400_PATCH	111910048	111914230	E3_binding	38
ENST00000576866	ENSG00000263032	HG388_HG400_PATCH	111930718	111931894	2-oxoacid_dh	68
ENST00000400776	ENSG00000215700	GL000191.1	31554	31701	PNRC	49
ENST00000575691	ENSG00000262740	HG388_HG400_PATCH	111941995	111934923	PIH1	174
ENST00000572527	ENSG00000262740	HG388_HG400_PATCH	111943843	111938602	PIH1	295
ENST00000570658	ENSG00000262740	HG388_HG400_PATCH	111943816	111941953	PIH1	74
ENST00000570658	ENSG00000262740	HG388_HG400_PATCH	111942364	111938656	PIH1	180
ENST00000575210	ENSG00000262740	HG388_HG400_PATCH	111943843	111941155	PIH1	254
ENST00000572249	ENSG00000262740	HG388_HG400_PATCH	111943792	111941746	PIH1	152
ENST00000433682	ENSG00000215699	GL000191.1	50040	44839	RRM_1	70
ENST00000374457	ENSG00000215699	GL000191.1	50040	44839	RRM_1	70
ENST00000374449	ENSG00000215699	GL000191.1	50040	44839	RRM_1	70
ENST00000588069	ENSG00000261900	HG339_PATCH	97916821	97916896	zf-H2C2_2	25
ENST00000574984	ENSG00000262509	HG339_PATCH	97959891	97951816	SH2	83
ENST00000574329	ENSG00000262509	HG339_PATCH	97959891	97951816	SH2	83
ENST00000564535	ENSG00000260383	HG243_PATCH	145316083	145316626	HEAT_EZ	57
ENST00000568089	ENSG00000260383	HG243_PATCH	145316083	145316626	HEAT_EZ	57
ENST00000574557	ENSG00000263138	HSCHR15_1_CTG8	66262970	66257400	Laminin_EGF	46
ENST00000574557	ENSG00000263138	HSCHR15_1_CTG8	66257277	66249947	Laminin_EGF	48
ENST00000574557	ENSG00000263138	HSCHR15_1_CTG8	66215260	66214769	Laminin_EGF	47
ENST00000574557	ENSG00000263138	HSCHR15_1_CTG8	66214721	66214685	hEGF	12
ENST00000574557	ENSG00000263138	HSCHR15_1_CTG8	66210391	66209259	Laminin_EGF	41
ENST00000574557	ENSG00000263138	HSCHR15_1_CTG8	66208573	66207889	Laminin_EGF	45
ENST00000574557	ENSG00000263138	HSCHR15_1_CTG8	66207895	66206291	Laminin_EGF	36
ENST00000576903	ENSG00000263138	HSCHR15_1_CTG8	66257406	66257286	Laminin_EGF	40
ENST00000576903	ENSG00000263138	HSCHR15_1_CTG8	66257277	66249947	Laminin_EGF	48
ENST00000576903	ENSG00000263138	HSCHR15_1_CTG8	66215260	66214769	Laminin_EGF	47
ENST00000576903	ENSG00000263138	HSCHR15_1_CTG8	66214721	66214685	hEGF	12
ENST00000576903	ENSG00000263138	HSCHR15_1_CTG8	66210391	66209259	Laminin_EGF	41
ENST00000576903	ENSG00000263138	HSCHR15_1_CTG8	66208573	66207889	Laminin_EGF	45
ENST00000576903	ENSG00000263138	HSCHR15_1_CTG8	66207895	66206291	Laminin_EGF	36
ENST00000573824	ENSG00000263138	HSCHR15_1_CTG8	66257364	66257328	hEGF	12
ENST00000573824	ENSG00000263138	HSCHR15_1_CTG8	66257277	66249947	Laminin_EGF	48
ENST00000573824	ENSG00000263138	HSCHR15_1_CTG8	66215248	66214769	Laminin_EGF	43
ENST00000573824	ENSG00000263138	HSCHR15_1_CTG8	66214721	66214685	hEGF	12
ENST00000573824	ENSG00000263138	HSCHR15_1_CTG8	66210391	66209259	Laminin_EGF	41
ENST00000571199	ENSG00000263138	HSCHR15_1_CTG8	66257364	66257328	hEGF	12
ENST00000571199	ENSG00000263138	HSCHR15_1_CTG8	66257277	66249947	Laminin_EGF	48
ENST00000571199	ENSG00000263138	HSCHR15_1_CTG8	66223221	66222147	Laminin_EGF	45
ENST00000569669	ENSG00000261236	HG243_PATCH	145319935	145318751	BOP1NT	258
ENST00000569669	ENSG00000261236	HG243_PATCH	145318745	145318484	WD40	37
ENST00000569669	ENSG00000261236	HG243_PATCH	145317513	145317318	WD40	37
ENST00000569669	ENSG00000261236	HG243_PATCH	145317192	145317072	WD40	40
ENST00000569403	ENSG00000261236	HG243_PATCH	145319935	145319247	BOP1NT	143
ENST00000575811	ENSG00000262860	HSCHR19_1_CTG3_1	34663548	34687545	LSM14	97
ENST00000575811	ENSG00000262860	HSCHR19_1_CTG3_1	34710383	34712474	FDF	110
ENST00000575110	ENSG00000262860	HSCHR19_1_CTG3_1	34663548	34686130	LSM14	97
ENST00000570462	ENSG00000262860	HSCHR19_1_CTG3_1	34663548	34687545	LSM14	97
ENST00000570462	ENSG00000262860	HSCHR19_1_CTG3_1	34710383	34712474	FDF	110
ENST00000575697	ENSG00000262860	HSCHR19_1_CTG3_1	34663563	34687545	LSM14	92
ENST00000575697	ENSG00000262860	HSCHR19_1_CTG3_1	34710383	34712474	FDF	110
ENST00000568392	ENSG00000261132	HG243_PATCH	145346709	145364675	HSF_DNA-bind	105
ENST00000568392	ENSG00000261132	HG243_PATCH	145366615	145368891	Vert_HS_TF	200
ENST00000570268	ENSG00000261132	HG243_PATCH	145346709	145364675	HSF_DNA-bind	105
ENST00000570268	ENSG00000261132	HG243_PATCH	145366615	145369228	Vert_HS_TF	283
ENST00000565865	ENSG00000261132	HG243_PATCH	145363887	145364675	HSF_DNA-bind	56
ENST00000565491	ENSG00000261132	HG243_PATCH	145364361	145364676	HSF_DNA-bind	45
ENST00000562323	ENSG00000261132	HG243_PATCH	145366669	145367082	Vert_HS_TF	36
ENST00000565657	ENSG00000261698	HG243_PATCH	145373610	145371504	MBOAT	320
ENST00000569446	ENSG00000261678	HG243_PATCH	145388564	145388498	zf-C2H2	22
ENST00000569446	ENSG00000261678	HG243_PATCH	145388351	145388276	zf-H2C2_2	25
ENST00000569446	ENSG00000261678	HG243_PATCH	145388267	145388195	zf-H2C2_2	24
ENST00000400681	ENSG00000215615	GL000218.1	95209	39000	Tektin	147
ENST00000565365	ENSG00000261587	HG243_PATCH	145409601	145408334	DUF4579	185
ENST00000562628	ENSG00000261587	HG243_PATCH	145409601	145408334	DUF4579	185
ENST00000562477	ENSG00000261587	HG243_PATCH	145409601	145409011	DUF4579	41
ENST00000261024	ENSG00000138449	2	190444586	190426729	FPN1	509
ENST00000427241	ENSG00000138449	2	190444586	190430242	FPN1	178
ENST00000455320	ENSG00000138449	2	190444586	190439995	FPN1	33
ENST00000562273	ENSG00000261042	HG243_PATCH	145415203	145415602	DUF1011	101
ENST00000561937	ENSG00000261042	HG243_PATCH	145415203	145415602	DUF1011	101
ENST00000567208	ENSG00000261042	HG243_PATCH	145415203	145415506	DUF1011	69
ENST00000563713	ENSG00000261042	HG243_PATCH	145415203	145415602	DUF1011	101
ENST00000566505	ENSG00000261042	HG243_PATCH	145415203	145415602	DUF1011	101
ENST00000567429	ENSG00000261042	HG243_PATCH	145415203	145415602	DUF1011	101
ENST00000564614	ENSG00000261539	HG243_PATCH	145413014	145412619	F-box-like	50
ENST00000565084	ENSG00000261539	HG243_PATCH	145413014	145412619	F-box-like	50
ENST00000569475	ENSG00000261694	HG243_PATCH	145446055	145446372	ABC1	77
ENST00000563699	ENSG00000261694	HG243_PATCH	145446055	145446594	ABC1	116
ENST00000260952	ENSG00000138381	2	190531030	190531339	GATase_7	103
ENST00000260952	ENSG00000138381	2	190531720	190535321	Asn_synthase	313
ENST00000420250	ENSG00000138381	2	190531033	190531339	GATase_7	102
ENST00000420250	ENSG00000138381	2	190531720	190535321	Asn_synthase	313
ENST00000562358	ENSG00000261230	HG243_PATCH	145449344	145448414	CPSF_A	169
ENST00000568627	ENSG00000261230	HG243_PATCH	145456365	145452889	MMS1_N	589
ENST00000568627	ENSG00000261230	HG243_PATCH	145450056	145448414	CPSF_A	336
ENST00000564412	ENSG00000261230	HG243_PATCH	145449393	145448805	CPSF_A	121
ENST00000441800	ENSG00000151687	2	190560996	190569925	Ank_2	92
ENST00000441800	ENSG00000151687	2	190571665	190571761	Ank	32
ENST00000441800	ENSG00000151687	2	190575846	190584384	Arm	40
ENST00000520309	ENSG00000151687	2	190560996	190569925	Ank_2	92
ENST00000520309	ENSG00000151687	2	190571665	190571761	Ank	32
ENST00000520309	ENSG00000151687	2	190575846	190584384	Arm	40
ENST00000433782	ENSG00000151687	2	190560996	190569928	Ank_2	93
ENST00000433782	ENSG00000151687	2	190571665	190571761	Ank	32
ENST00000433782	ENSG00000151687	2	190575846	190584384	Arm	40
ENST00000313581	ENSG00000151687	2	190560996	190569925	Ank_2	92
ENST00000313581	ENSG00000151687	2	190571665	190571761	Ank	32
ENST00000313581	ENSG00000151687	2	190575846	190584384	Arm	40
ENST00000438402	ENSG00000151687	2	190560996	190569928	Ank_2	93
ENST00000438402	ENSG00000151687	2	190571665	190571761	Ank	32
ENST00000438402	ENSG00000151687	2	190575846	190584384	Arm	40
ENST00000431575	ENSG00000151687	2	190560996	190569925	Ank_2	92
ENST00000431575	ENSG00000151687	2	190571665	190571761	Ank	32
ENST00000431575	ENSG00000151687	2	190575846	190584384	Arm	40
ENST00000281412	ENSG00000151687	2	190560996	190569925	Ank_2	92
ENST00000281412	ENSG00000151687	2	190571665	190571761	Ank	32
ENST00000281412	ENSG00000151687	2	190575846	190584384	Arm	40
ENST00000443758	ENSG00000163492	2	179912118	179843243	Spectrin	89
ENST00000446116	ENSG00000163492	2	179912121	179843243	Spectrin	90
ENST00000409284	ENSG00000163492	2	179912121	179843243	Spectrin	90
ENST00000420890	ENSG00000163492	2	179912121	179843243	Spectrin	90
ENST00000420890	ENSG00000163492	2	179701721	179699001	I-set	89
ENST00000565606	ENSG00000261297	HG243_PATCH	145469631	145467470	Zip	314
ENST00000569401	ENSG00000261297	HG243_PATCH	145469631	145467470	Zip	314
ENST00000565984	ENSG00000260313	HG243_PATCH	145480665	145478918	VPS28	153
ENST00000562786	ENSG00000260313	HG243_PATCH	145480665	145478716	VPS28	181
ENST00000569041	ENSG00000260313	HG243_PATCH	145480665	145479896	VPS28	29
ENST00000569041	ENSG00000260313	HG243_PATCH	145480590	145478770	VPS28	121
ENST00000428443	ENSG00000187231	2	180056532	180016028	CRAL_TRIO_2	141
ENST00000440010	ENSG00000187231	2	180056532	180016052	CRAL_TRIO_2	133
ENST00000435047	ENSG00000187231	2	180056532	180016061	CRAL_TRIO_2	130
ENST00000264151	ENSG00000128694	2	190626192	190617576	Peptidase_M22	306
ENST00000519810	ENSG00000128694	2	190626192	190617579	Peptidase_M22	305
ENST00000522700	ENSG00000128694	2	190626192	190617576	Peptidase_M22	306
ENST00000520350	ENSG00000128694	2	190620066	190618644	Peptidase_M22	173
ENST00000517895	ENSG00000128694	2	190626192	190619023	Peptidase_M22	161
ENST00000521630	ENSG00000128694	2	190626192	190619901	Peptidase_M22	144
ENST00000569563	ENSG00000260716	HG243_PATCH	145495737	145495280	TPR_11	72
ENST00000569563	ENSG00000260716	HG243_PATCH	145493582	145491776	Ank_2	79
ENST00000569563	ENSG00000260716	HG243_PATCH	145491761	145491665	Ank	32
ENST00000569563	ENSG00000260716	HG243_PATCH	145488886	145488599	LRR_6	23
ENST00000400839	ENSG00000215750	GL000194.1	56075	55436	Tektin	98
ENST00000561576	ENSG00000261074	HG998_1_PATCH	139137466	139115923	Thioredoxin	110
ENST00000561576	ENSG00000261074	HG998_1_PATCH	139107072	139101077	Evr1_Alr	102
ENST00000568217	ENSG00000261074	HG998_1_PATCH	139107070	139103111	Evr1_Alr	86
ENST00000392350	ENSG00000128699	2	190647291	190636519	ORMDL	135
ENST00000325795	ENSG00000128699	2	190647291	190636519	ORMDL	135
ENST00000392349	ENSG00000128699	2	190647291	190636519	ORMDL	135
ENST00000409519	ENSG00000128699	2	190647291	190640292	ORMDL	98
ENST00000442547	ENSG00000128699	2	190647291	190640292	ORMDL	98
ENST00000458355	ENSG00000128699	2	190647291	190640292	ORMDL	98
ENST00000403385	ENSG00000220903	GL000222.1	88819	87724	FRG2	181
ENST00000602027	ENSG00000268590	GL000237.1	2487	937	BAGE	27
ENST00000410066	ENSG00000144331	2	180634386	180634311	zf-met	25
ENST00000410066	ENSG00000144331	2	180383293	180348128	zf-met	24
ENST00000410066	ENSG00000144331	2	180311315	180310447	zf-met	24
ENST00000410066	ENSG00000144331	2	180310330	180309686	zf-met	24
ENST00000336917	ENSG00000144331	2	180383293	180348128	zf-met	24
ENST00000336917	ENSG00000144331	2	180311315	180310447	zf-met	24
ENST00000336917	ENSG00000144331	2	180310330	180309686	zf-met	24
ENST00000409343	ENSG00000144331	2	180383293	180348128	zf-met	24
ENST00000409343	ENSG00000144331	2	180311315	180310447	zf-met	24
ENST00000409343	ENSG00000144331	2	180310330	180309686	zf-met	24
ENST00000409692	ENSG00000144331	2	180383293	180348128	zf-met	24
ENST00000409692	ENSG00000144331	2	180311315	180310447	zf-met	24
ENST00000409692	ENSG00000144331	2	180310330	180309686	zf-met	24
ENST00000457304	ENSG00000144331	2	180383293	180348128	zf-met	24
ENST00000457304	ENSG00000144331	2	180311315	180310447	zf-met	24
ENST00000457304	ENSG00000144331	2	180310330	180310279	zf-met	17
ENST00000439340	ENSG00000144331	2	180383293	180348128	zf-met	24
ENST00000451732	ENSG00000144331	2	180634386	180634311	zf-met	25
ENST00000573291	ENSG00000262351	HSCHR10_1_CTG5	45799402	45798970	7tm_4	144
ENST00000573926	ENSG00000262351	HSCHR10_1_CTG5	45799402	45798970	7tm_4	144
ENST00000574291	ENSG00000262552	HSCHR10_1_CTG5	45885800	45894180	PLAT	109
ENST00000574291	ENSG00000262552	HSCHR10_1_CTG5	45923718	45957169	Lipoxygenase	516
ENST00000552105	ENSG00000257413	HSCHR4_1	69197881	69188583	YTH	141
ENST00000550485	ENSG00000257413	HSCHR4_1	69197881	69188583	YTH	141
ENST00000335137	ENSG00000186092	1	69484	69907	7tm_4	141
ENST00000426406	ENSG00000235249	1	368073	368496	7tm_4	141
ENST00000332831	ENSG00000185097	1	621620	621197	7tm_4	141
ENST00000451927	ENSG00000218497	GL000223.1	58118	57998	KRAB	40
ENST00000451927	ENSG00000218497	GL000223.1	48745	48679	zf-C2H2	22
ENST00000451927	ENSG00000218497	GL000223.1	48616	48544	zf-H2C2_2	24
ENST00000451927	ENSG00000218497	GL000223.1	48535	48460	zf-H2C2_2	25
ENST00000451927	ENSG00000218497	GL000223.1	48454	48376	zf-H2C2_2	26
ENST00000451927	ENSG00000218497	GL000223.1	48367	48292	zf-H2C2_2	25
ENST00000451927	ENSG00000218497	GL000223.1	48283	48211	zf-H2C2_2	24
ENST00000451927	ENSG00000218497	GL000223.1	48199	48124	zf-H2C2_2	25
ENST00000451927	ENSG00000218497	GL000223.1	48115	48040	zf-H2C2_2	25
ENST00000451927	ENSG00000218497	GL000223.1	48031	47956	zf-H2C2_2	25
ENST00000451927	ENSG00000218497	GL000223.1	47947	47872	zf-H2C2_2	25
ENST00000451927	ENSG00000218497	GL000223.1	47863	47794	zf-H2C2_2	23
ENST00000451927	ENSG00000218497	GL000223.1	47779	47704	zf-H2C2_2	25
ENST00000451927	ENSG00000218497	GL000223.1	47695	47620	zf-H2C2_2	25
ENST00000451927	ENSG00000218497	GL000223.1	47611	47539	zf-H2C2_2	24
ENST00000451927	ENSG00000218497	GL000223.1	47527	47452	zf-H2C2_2	25
ENST00000451927	ENSG00000218497	GL000223.1	47443	47368	zf-H2C2_2	25
ENST00000451927	ENSG00000218497	GL000223.1	47356	47284	zf-H2C2_2	24
ENST00000451927	ENSG00000218497	GL000223.1	47275	47200	zf-H2C2_2	25
ENST00000342066	ENSG00000187634	1	878686	879294	SAM_2	63
ENST00000341065	ENSG00000187634	1	878687	879295	SAM_2	63
ENST00000455979	ENSG00000187634	1	878687	879196	SAM_2	63
ENST00000441310	ENSG00000064933	2	190656587	190682745	HATPase_c_3	123
ENST00000441310	ENSG00000064933	2	190708735	190719010	DNA_mis_repair	128
ENST00000441310	ENSG00000064933	2	190719709	190728524	HMG_box	67
ENST00000409985	ENSG00000064933	2	190656587	190670489	HATPase_c_3	125
ENST00000342075	ENSG00000064933	2	190656581	190682743	HATPase_c	90
ENST00000409823	ENSG00000064933	2	190656587	190682745	HATPase_c_3	123
ENST00000409823	ENSG00000064933	2	190682868	190719010	DNA_mis_repair	117
ENST00000409823	ENSG00000064933	2	190719709	190728524	HMG_box	67
ENST00000374826	ENSG00000064933	2	190656587	190671166	HATPase_c_3	128
ENST00000374826	ENSG00000064933	2	190671160	190671223	GVQW	21
ENST00000450931	ENSG00000064933	2	190656587	190682745	HATPase_c_3	123
ENST00000450931	ENSG00000064933	2	190682868	190719010	DNA_mis_repair	117
ENST00000450931	ENSG00000064933	2	190719709	190728524	HMG_box	67
ENST00000424766	ENSG00000064933	2	190656587	190682760	HATPase_c_3	128
ENST00000447232	ENSG00000064933	2	190656587	190682745	HATPase_c_3	123
ENST00000447232	ENSG00000064933	2	190708735	190719010	DNA_mis_repair	128
ENST00000447232	ENSG00000064933	2	190719709	190732574	HMG_box	65
ENST00000420421	ENSG00000064933	2	190656587	190660579	HATPase_c_3	55
ENST00000424307	ENSG00000064933	2	190708735	190719010	DNA_mis_repair	128
ENST00000424307	ENSG00000064933	2	190719709	190728524	HMG_box	67
ENST00000409593	ENSG00000064933	2	190682871	190719010	DNA_mis_repair	116
ENST00000409593	ENSG00000064933	2	190719709	190732574	HMG_box	65
ENST00000418224	ENSG00000064933	2	190708735	190719010	DNA_mis_repair	128
ENST00000418224	ENSG00000064933	2	190719709	190728524	HMG_box	67
ENST00000432292	ENSG00000064933	2	190708735	190719010	DNA_mis_repair	128
ENST00000432292	ENSG00000064933	2	190719709	190728524	HMG_box	67
ENST00000391574	ENSG00000236575	GL000223.1	99030	98910	KRAB	40
ENST00000391574	ENSG00000236575	GL000223.1	95637	95562	zf-H2C2_2	25
ENST00000391574	ENSG00000236575	GL000223.1	95553	95481	zf-H2C2_2	24
ENST00000391574	ENSG00000236575	GL000223.1	95385	95313	zf-H2C2_2	24
ENST00000391574	ENSG00000236575	GL000223.1	95298	95226	zf-H2C2_2	24
ENST00000391574	ENSG00000236575	GL000223.1	95217	95145	zf-H2C2_2	24
ENST00000391574	ENSG00000236575	GL000223.1	95133	95058	zf-H2C2_2	25
ENST00000391574	ENSG00000236575	GL000223.1	95049	94974	zf-H2C2_2	25
ENST00000391574	ENSG00000236575	GL000223.1	94965	94896	zf-H2C2_2	23
ENST00000391574	ENSG00000236575	GL000223.1	94881	94806	zf-H2C2_2	25
ENST00000391574	ENSG00000236575	GL000223.1	94797	94722	zf-H2C2_2	25
ENST00000391574	ENSG00000236575	GL000223.1	94713	94644	zf-H2C2_2	23
ENST00000566782	ENSG00000261657	HG991_PATCH	66298790	66320948	Mito_carr	80
ENST00000566782	ENSG00000261657	HG991_PATCH	66320954	66440570	Mito_carr	89
ENST00000566782	ENSG00000261657	HG991_PATCH	66440579	66455479	Mito_carr	93
ENST00000562780	ENSG00000261657	HG991_PATCH	66320955	66440571	Mito_carr	89
ENST00000562780	ENSG00000261657	HG991_PATCH	66440580	66448896	Mito_carr	61
ENST00000569579	ENSG00000261657	HG991_PATCH	66320955	66341070	Mito_carr	67
ENST00000568242	ENSG00000261657	HG991_PATCH	66320955	66433736	Mito_carr	87
ENST00000368372	ENSG00000229631	GL000223.1	173022	173142	KRAB	40
ENST00000368372	ENSG00000229631	GL000223.1	179423	179498	zf-H2C2_2	25
ENST00000368372	ENSG00000229631	GL000223.1	179507	179582	zf-H2C2_2	25
ENST00000368372	ENSG00000229631	GL000223.1	179594	179666	zf-H2C2_2	24
ENST00000368372	ENSG00000229631	GL000223.1	179675	179750	zf-H2C2_2	25
ENST00000368372	ENSG00000229631	GL000223.1	179759	179831	zf-H2C2_2	24
ENST00000368372	ENSG00000229631	GL000223.1	179843	179918	zf-H2C2_2	25
ENST00000368372	ENSG00000229631	GL000223.1	179927	180002	zf-H2C2_2	25
ENST00000368372	ENSG00000229631	GL000223.1	180011	180086	zf-H2C2_2	25
ENST00000368372	ENSG00000229631	GL000223.1	180095	180167	zf-H2C2_2	24
ENST00000368372	ENSG00000229631	GL000223.1	180179	180254	zf-H2C2_2	25
ENST00000368372	ENSG00000229631	GL000223.1	180263	180338	zf-H2C2_2	25
ENST00000368372	ENSG00000229631	GL000223.1	180347	180419	zf-H2C2_2	24
ENST00000575327	ENSG00000262448	HSCHR10_1_CTG5	45974664	45972787	RINGv	46
ENST00000574996	ENSG00000262448	HSCHR10_1_CTG5	45975754	45972789	RINGv	46
ENST00000570799	ENSG00000261846	HSCHR3_1_CTG2_1	151469152	151485537	Abhydrolase_3	168
ENST00000570799	ENSG00000261846	HSCHR3_1_CTG2_1	151485525	151485837	Abhydrolase_3	104
ENST00000410053	ENSG00000163510	2	180843011	180835488	MIF4G	183
ENST00000410053	ENSG00000163510	2	180829308	180818940	MA3	106
ENST00000404136	ENSG00000163510	2	180843011	180835488	MIF4G	183
ENST00000404136	ENSG00000163510	2	180829308	180818940	MA3	106
ENST00000295749	ENSG00000163510	2	180843011	180835488	MIF4G	183
ENST00000295749	ENSG00000163510	2	180829308	180818940	MA3	106
ENST00000327044	ENSG00000188976	1	888584	881603	Noc2	298
ENST00000576463	ENSG00000262795	HSCHR21_4_CTG1_1	34775856	34793956	Tissue_fac	123
ENST00000576463	ENSG00000262795	HSCHR21_4_CTG1_1	34793992	34804634	Interfer-bind	100
ENST00000573079	ENSG00000262795	HSCHR21_4_CTG1_1	34775853	34793956	Tissue_fac	143
ENST00000573079	ENSG00000262795	HSCHR21_4_CTG1_1	34793992	34804634	Interfer-bind	100
ENST00000571550	ENSG00000262795	HSCHR21_4_CTG1_1	34793821	34793956	Tissue_fac	45
ENST00000571550	ENSG00000262795	HSCHR21_4_CTG1_1	34793992	34804634	Interfer-bind	100
ENST00000552733	ENSG00000257652	HSCHR4_1	69332353	69337322	SEA	110
ENST00000552733	ENSG00000257652	HSCHR4_1	69342015	69362494	Trypsin	225
ENST00000374810	ENSG00000078804	20	33296622	33298097	DOR	190
ENST00000374809	ENSG00000078804	20	33296622	33298097	DOR	190
ENST00000451665	ENSG00000078804	20	33296667	33297297	DOR	46
ENST00000414082	ENSG00000078804	20	33296622	33297144	DOR	50
ENST00000588416	ENSG00000267483	HG748_PATCH	77102792	77099246	RRM_1	68
ENST00000588416	ENSG00000267483	HG748_PATCH	77093777	77092893	Fox-1_C	53
ENST00000588416	ENSG00000267483	HG748_PATCH	77092902	77090580	Fox-1_C	87
ENST00000592438	ENSG00000267483	HG748_PATCH	77102792	77097702	RRM_1	46
ENST00000592438	ENSG00000267483	HG748_PATCH	77093777	77092893	Fox-1_C	53
ENST00000592438	ENSG00000267483	HG748_PATCH	77092902	77090580	Fox-1_C	87
ENST00000588133	ENSG00000267483	HG748_PATCH	77102792	77099246	RRM_1	68
ENST00000588133	ENSG00000267483	HG748_PATCH	77093777	77090580	Fox-1_C	90
ENST00000589771	ENSG00000267483	HG748_PATCH	77102792	77099246	RRM_1	68
ENST00000589771	ENSG00000267483	HG748_PATCH	77093777	77090580	Fox-1_C	90
ENST00000338591	ENSG00000187961	1	896809	897281	BTB	107
ENST00000338591	ENSG00000187961	1	897296	898141	BACK	102
ENST00000338591	ENSG00000187961	1	898578	898796	Kelch_1	45
ENST00000338591	ENSG00000187961	1	898802	899352	Kelch_1	45
ENST00000338591	ENSG00000187961	1	899358	899759	Kelch_1	45
ENST00000338591	ENSG00000187961	1	899765	899900	Kelch_1	45
ENST00000338591	ENSG00000187961	1	899906	900470	Kelch_1	44
ENST00000572880	ENSG00000262149	HG729_PATCH	8620629	8601150	Myosin_head	658
ENST00000572880	ENSG00000262149	HG729_PATCH	8595355	8591355	Myosin_TH1	202
ENST00000572880	ENSG00000262149	HG729_PATCH	8587339	8586423	SH3_9	48
ENST00000551239	ENSG00000258085	HSCHR4_1	69418930	69395513	UDPGT	503
ENST00000574273	ENSG00000261923	HG873_PATCH	14865444	14889184	PDEase_I	209
ENST00000571586	ENSG00000261923	HG873_PATCH	14865444	14889184	PDEase_I	209
ENST00000336431	ENSG00000131067	20	33450714	33433157	G_glu_transpept	501
ENST00000427420	ENSG00000131067	20	33450714	33450618	G_glu_transpept	32
ENST00000591706	ENSG00000261964	HG729_PATCH	8654168	8651306	ADAM_spacer1	112
ENST00000591706	ENSG00000261964	HG729_PATCH	8650540	8650375	TSP_1	55
ENST00000591706	ENSG00000261964	HG729_PATCH	8650363	8650054	TSP_1	54
ENST00000591706	ENSG00000261964	HG729_PATCH	8650036	8649812	TSP_1	49
ENST00000591706	ENSG00000261964	HG729_PATCH	8649779	8645785	PLAC	34
ENST00000575175	ENSG00000261964	HG729_PATCH	8670216	8668666	Pep_M12B_propep	141
ENST00000575175	ENSG00000261964	HG729_PATCH	8665907	8660756	Reprolysin	218
ENST00000575175	ENSG00000261964	HG729_PATCH	8656924	8654872	TSP_1	50
ENST00000575175	ENSG00000261964	HG729_PATCH	8654168	8651306	ADAM_spacer1	112
ENST00000575175	ENSG00000261964	HG729_PATCH	8650540	8650375	TSP_1	55
ENST00000575175	ENSG00000261964	HG729_PATCH	8650036	8649812	TSP_1	49
ENST00000575175	ENSG00000261964	HG729_PATCH	8649779	8645785	PLAC	34
ENST00000585963	ENSG00000261964	HG729_PATCH	8670216	8668666	Pep_M12B_propep	141
ENST00000588296	ENSG00000261964	HG729_PATCH	8670216	8668666	Pep_M12B_propep	141
ENST00000428771	ENSG00000188290	1	935170	934924	HLH	56
ENST00000428771	ENSG00000188290	1	934783	934657	Hairy_orange	42
ENST00000304952	ENSG00000188290	1	935251	934924	HLH	57
ENST00000304952	ENSG00000188290	1	934783	934657	Hairy_orange	42
ENST00000484667	ENSG00000188290	1	934783	934657	Hairy_orange	42
ENST00000571778	ENSG00000263160	HSCHR21_4_CTG1_1	34841201	34823130	UPF0220	157
ENST00000573374	ENSG00000263160	HSCHR21_4_CTG1_1	34841201	34823130	UPF0220	157
ENST00000573687	ENSG00000263160	HSCHR21_4_CTG1_1	34841201	34828369	UPF0220	136
ENST00000574612	ENSG00000263160	HSCHR21_4_CTG1_1	34841201	34837689	UPF0220	80
ENST00000575383	ENSG00000263160	HSCHR21_4_CTG1_1	34841201	34839346	UPF0220	61
ENST00000379389	ENSG00000187608	1	949382	949592	ubiquitin	70
ENST00000379389	ENSG00000187608	1	949619	949823	ubiquitin	68
ENST00000379370	ENSG00000188157	1	955640	970662	NtA	127
ENST00000379370	ENSG00000188157	1	976137	976257	Kazal_2	40
ENST00000379370	ENSG00000188157	1	976651	976774	Kazal_2	41
ENST00000379370	ENSG00000188157	1	976908	977070	Kazal_1	54
ENST00000379370	ENSG00000188157	1	977398	977539	Kazal_1	47
ENST00000379370	ENSG00000188157	1	978714	978834	Kazal_2	40
ENST00000379370	ENSG00000188157	1	978950	979109	Kazal_1	53
ENST00000379370	ENSG00000188157	1	979262	979394	Kazal_2	44
ENST00000379370	ENSG00000188157	1	979614	979813	Kazal_2	41
ENST00000379370	ENSG00000188157	1	980744	980897	Laminin_EGF	51
ENST00000379370	ENSG00000188157	1	981115	981364	Laminin_EGF	54
ENST00000379370	ENSG00000188157	1	981445	981639	Kazal_2	41
ENST00000379370	ENSG00000188157	1	982334	983242	SEA	111
ENST00000379370	ENSG00000188157	1	983637	983733	EGF	32
ENST00000379370	ENSG00000188157	1	984339	985022	Laminin_G_1	131
ENST00000379370	ENSG00000188157	1	985088	985288	EGF	31
ENST00000379370	ENSG00000188157	1	985832	986857	Laminin_G_1	131
ENST00000379370	ENSG00000188157	1	986914	987013	EGF	33
ENST00000379370	ENSG00000188157	1	989170	990305	Laminin_G_1	131
ENST00000419249	ENSG00000188157	1	985936	986859	Laminin_G_1	101
ENST00000419249	ENSG00000188157	1	986916	987015	EGF	33
ENST00000419249	ENSG00000188157	1	989172	989328	Laminin_G_1	52
ENST00000570729	ENSG00000261974	HG348_PATCH	94705350	94696555	Cwf_Cwc_15	228
ENST00000602303	ENSG00000170035	2	181846962	181925536	UQ_con	110
ENST00000602959	ENSG00000170035	2	181846962	181927595	UQ_con	137
ENST00000602479	ENSG00000170035	2	181846962	181925536	UQ_con	110
ENST00000602291	ENSG00000170035	2	181846962	181925536	UQ_con	110
ENST00000410062	ENSG00000170035	2	181846962	181927595	UQ_con	137
ENST00000602499	ENSG00000170035	2	181846962	181922541	UQ_con	58
ENST00000602710	ENSG00000170035	2	181846962	181927595	UQ_con	137
ENST00000392415	ENSG00000170035	2	181846962	181927595	UQ_con	137
ENST00000549514	ENSG00000257745	HSCHR4_1	69564131	69578910	UDPGT	502
ENST00000417718	ENSG00000100362	22	37213040	37196948	EF-hand_7	103
ENST00000216200	ENSG00000100362	22	37213040	37196948	EF-hand_7	103
ENST00000406910	ENSG00000100362	22	37211213	37209758	EF-hand_6	36
ENST00000404171	ENSG00000100362	22	37211220	37196948	EF-hand_7	66
ENST00000443735	ENSG00000100362	22	37211214	37209756	EF-hand_6	37
ENST00000572279	ENSG00000261981	HG748_PATCH	77727318	77733162	Phosphodiest	323
ENST00000570338	ENSG00000262968	HG873_PATCH	14907347	14899682	p450	247
ENST00000572354	ENSG00000262968	HG873_PATCH	14913634	14899682	p450	458
ENST00000397033	ENSG00000115232	2	182347277	182358060	VCBS	74
ENST00000397033	ENSG00000115232	2	182360511	182396444	Integrin_alpha2	446
ENST00000233573	ENSG00000115232	2	182347277	182358060	VCBS	74
ENST00000233573	ENSG00000115232	2	182360511	182374529	Integrin_alpha2	151
ENST00000564130	ENSG00000261456	HG905_PATCH	98752	97722	Tubulin	142
ENST00000564130	ENSG00000261456	HG905_PATCH	97611	97245	Tubulin_C	122
ENST00000568866	ENSG00000261456	HG905_PATCH	99232	98112	Tubulin	54
ENST00000568866	ENSG00000261456	HG905_PATCH	98852	97722	Tubulin	147
ENST00000568866	ENSG00000261456	HG905_PATCH	97611	97245	Tubulin_C	122
ENST00000568584	ENSG00000261456	HG905_PATCH	99232	97722	Tubulin	221
ENST00000568584	ENSG00000261456	HG905_PATCH	97611	97245	Tubulin_C	122
ENST00000561967	ENSG00000261456	HG905_PATCH	99232	98087	Tubulin	107
ENST00000447071	ENSG00000100365	22	37267749	37271728	SH3_1	45
ENST00000248899	ENSG00000100365	22	37260109	37266520	PX	117
ENST00000248899	ENSG00000100365	22	37267749	37271728	SH3_1	45
ENST00000248899	ENSG00000100365	22	37271776	37273830	PB1	92
ENST00000397147	ENSG00000100365	22	37260109	37266520	PX	117
ENST00000397147	ENSG00000100365	22	37267749	37271728	SH3_1	45
ENST00000415063	ENSG00000100365	22	37268296	37271730	SH3_1	45
ENST00000453464	ENSG00000237330	1	1007802	1007643	zf-RING_2	53
ENST00000450357	ENSG00000187699	2	191064587	191064674	DUF4565	29
ENST00000396974	ENSG00000187699	2	191064587	191064869	DUF4565	94
ENST00000409545	ENSG00000187699	2	191064587	191064785	DUF4565	66
ENST00000409870	ENSG00000187699	2	191064587	191064869	DUF4565	94
ENST00000340623	ENSG00000187699	2	191064587	191064869	DUF4565	94
ENST00000443551	ENSG00000187699	2	191064587	191064869	DUF4565	94
ENST00000379339	ENSG00000131591	1	1026270	1019712	DUF4501	155
ENST00000379339	ENSG00000131591	1	1019325	1018278	DUF4501	40
ENST00000379325	ENSG00000131591	1	1026866	1019458	DUF4501	151
ENST00000421241	ENSG00000131591	1	1026866	1018278	DUF4501	178
ENST00000379320	ENSG00000131591	1	1026866	1019712	DUF4501	155
ENST00000379320	ENSG00000131591	1	1019325	1018278	DUF4501	40
ENST00000379319	ENSG00000131591	1	1026866	1018278	DUF4501	178
ENST00000434641	ENSG00000131591	1	1026866	1019338	DUF4501	166
ENST00000462097	ENSG00000131591	1	1026866	1022522	DUF4501	83
ENST00000475119	ENSG00000131591	1	1026866	1022573	DUF4501	66
ENST00000442117	ENSG00000131591	1	1026866	1022957	DUF4501	37
ENST00000448924	ENSG00000131591	1	1026270	1019712	DUF4501	155
ENST00000448924	ENSG00000131591	1	1019325	1018278	DUF4501	40
ENST00000294576	ENSG00000131591	1	1026866	1019712	DUF4501	155
ENST00000294576	ENSG00000131591	1	1019325	1018278	DUF4501	40
ENST00000437760	ENSG00000131591	1	1026866	1020655	DUF4501	141
ENST00000571320	ENSG00000263031	HG1063_PATCH	102442521	102440529	zf-H2C2	41
ENST00000572271	ENSG00000263031	HG1063_PATCH	102442521	102440529	zf-H2C2	41
ENST00000573833	ENSG00000262762	HG748_PATCH	77774351	77775508	Chromo	49
ENST00000576666	ENSG00000262762	HG748_PATCH	77774351	77775508	Chromo	49
ENST00000569383	ENSG00000260513	HG736_PATCH	57194405	57194285	KRAB	40
ENST00000569383	ENSG00000260513	HG736_PATCH	57188513	57188438	zf-H2C2_2	25
ENST00000569383	ENSG00000260513	HG736_PATCH	57188429	57188357	zf-H2C2_2	24
ENST00000569383	ENSG00000260513	HG736_PATCH	57188345	57188270	zf-H2C2_2	25
ENST00000569383	ENSG00000260513	HG736_PATCH	57188261	57188186	zf-H2C2_2	25
ENST00000569383	ENSG00000260513	HG736_PATCH	57188177	57188105	zf-H2C2_2	24
ENST00000569383	ENSG00000260513	HG736_PATCH	57188093	57188021	zf-H2C2_2	24
ENST00000569383	ENSG00000260513	HG736_PATCH	57188009	57187934	zf-H2C2_2	25
ENST00000569383	ENSG00000260513	HG736_PATCH	57187925	57187853	zf-H2C2_2	24
ENST00000569383	ENSG00000260513	HG736_PATCH	57187841	57187769	zf-H2C2_2	24
ENST00000569383	ENSG00000260513	HG736_PATCH	57187757	57187682	zf-H2C2_2	25
ENST00000569383	ENSG00000260513	HG736_PATCH	57187673	57187601	zf-H2C2_2	24
ENST00000570393	ENSG00000262572	HG748_PATCH	77793050	77792333	Chromo	49
ENST00000575761	ENSG00000262572	HG748_PATCH	77794353	77792333	Chromo	46
ENST00000570747	ENSG00000262572	HG748_PATCH	77792616	77792333	Chromo	34
ENST00000260950	ENSG00000138379	2	190927286	190922346	TGFb_propeptide	243
ENST00000260950	ENSG00000138379	2	190922280	190921989	TGF_beta	97
ENST00000563851	ENSG00000260150	HG905_PATCH	286883	290085	Bromodomain	80
ENST00000563851	ENSG00000260150	HG905_PATCH	292021	296872	PWWP	75
ENST00000565311	ENSG00000260150	HG905_PATCH	286883	290085	Bromodomain	81
ENST00000565311	ENSG00000260150	HG905_PATCH	292021	296872	PWWP	75
ENST00000562898	ENSG00000260150	HG905_PATCH	286886	290085	Bromodomain	80
ENST00000562898	ENSG00000260150	HG905_PATCH	292021	296872	PWWP	75
ENST00000562457	ENSG00000260150	HG905_PATCH	286883	290085	Bromodomain	50
ENST00000562457	ENSG00000260150	HG905_PATCH	292021	296872	PWWP	75
ENST00000568927	ENSG00000260150	HG905_PATCH	286883	290085	Bromodomain	81
ENST00000568927	ENSG00000260150	HG905_PATCH	292021	296872	PWWP	75
ENST00000399855	ENSG00000198130	2	191069958	191069874	ECH_C	28
ENST00000392332	ENSG00000198130	2	191161643	191109645	ECH	248
ENST00000359678	ENSG00000198130	2	191110911	191069875	ECH_C	117
ENST00000410045	ENSG00000198130	2	191110911	191069875	ECH_C	117
ENST00000416732	ENSG00000198130	2	191110911	191073606	ECH_C	89
ENST00000409820	ENSG00000198130	2	191110911	191073609	ECH_C	88
ENST00000409934	ENSG00000198130	2	191161643	191116896	ECH	180
ENST00000547910	ENSG00000257679	HSCHR4_1	69699736	69677869	UDPGT	501
ENST00000488172	ENSG00000131069	20	33470740	33501622	AMP-binding	105
ENST00000360596	ENSG00000131069	20	33470740	33513566	AMP-binding	467
ENST00000360596	ENSG00000131069	20	33513928	33514892	AMP-binding_C	78
ENST00000493805	ENSG00000131069	20	33470740	33501219	AMP-binding	74
ENST00000473172	ENSG00000131069	20	33470740	33501297	AMP-binding	95
ENST00000253382	ENSG00000131069	20	33470740	33513566	AMP-binding	480
ENST00000253382	ENSG00000131069	20	33513928	33514892	AMP-binding_C	78
ENST00000336325	ENSG00000131069	20	33470740	33513566	AMP-binding	467
ENST00000336325	ENSG00000131069	20	33513928	33514892	AMP-binding_C	78
ENST00000572540	ENSG00000262911	HSCHR21_4_CTG1_1	34871107	34870942	DnaJ	55
ENST00000572540	ENSG00000262911	HSCHR21_4_CTG1_1	34870651	34870330	DUF1992	107
ENST00000571432	ENSG00000262911	HSCHR21_4_CTG1_1	34871107	34870942	DnaJ	55
ENST00000571432	ENSG00000262911	HSCHR21_4_CTG1_1	34870651	34870330	DUF1992	107
ENST00000573306	ENSG00000262911	HSCHR21_4_CTG1_1	34871107	34870942	DnaJ	55
ENST00000573306	ENSG00000262911	HSCHR21_4_CTG1_1	34870651	34870330	DUF1992	107
ENST00000580545	ENSG00000265231	HG871_PATCH	5045976	5034051	Aldo_ket_red	283
ENST00000578591	ENSG00000265231	HG871_PATCH	5045976	5034051	Aldo_ket_red	257
ENST00000580345	ENSG00000265231	HG871_PATCH	5045976	5038030	Aldo_ket_red	182
ENST00000379290	ENSG00000162571	1	1116116	1132847	TTL	337
ENST00000379288	ENSG00000162571	1	1116113	1120469	TTL	251
ENST00000379289	ENSG00000162571	1	1116116	1132847	TTL	337
ENST00000570915	ENSG00000261946	HG348_PATCH	94730592	94730694	JmjN	34
ENST00000570915	ENSG00000261946	HG348_PATCH	94731072	94731420	JmjC	116
ENST00000576429	ENSG00000261946	HG348_PATCH	94730592	94730694	JmjN	34
ENST00000576429	ENSG00000261946	HG348_PATCH	94731072	94731420	JmjC	116
ENST00000576175	ENSG00000262234	HG1063_PATCH	102489556	102513610	His_Phos_2	515
ENST00000586767	ENSG00000262234	HG1063_PATCH	102483641	102487077	RimK	126
ENST00000586767	ENSG00000262234	HG1063_PATCH	102489556	102493990	His_Phos_2	151
ENST00000570566	ENSG00000262234	HG1063_PATCH	102489556	102513610	His_Phos_2	515
ENST00000587081	ENSG00000262234	HG1063_PATCH	102489556	102513610	His_Phos_2	530
ENST00000589959	ENSG00000262234	HG1063_PATCH	102503892	102513610	His_Phos_2	167
ENST00000591491	ENSG00000262234	HG1063_PATCH	102512571	102513611	His_Phos_2	65
ENST00000410087	ENSG00000188452	2	182438591	182413546	DAGK_cat	144
ENST00000409440	ENSG00000188452	2	182430843	182413546	DAGK_cat	131
ENST00000339098	ENSG00000188452	2	182438591	182413546	DAGK_cat	170
ENST00000573102	ENSG00000263000	HG729_PATCH	8763447	8762340	Actin	369
ENST00000576504	ENSG00000262773	HSCHR2_1_CTG12	169659178	169684946	FCH	85
ENST00000576504	ENSG00000262773	HSCHR2_1_CTG12	169718509	169721426	SH3_1	45
ENST00000571377	ENSG00000262773	HSCHR2_1_CTG12	169659175	169684946	FCH	86
ENST00000571377	ENSG00000262773	HSCHR2_1_CTG12	169718509	169721426	SH3_1	45
ENST00000576231	ENSG00000262773	HSCHR2_1_CTG12	169718509	169721426	SH3_1	45
ENST00000574986	ENSG00000262773	HSCHR2_1_CTG12	169718509	169721426	SH3_1	45
ENST00000574102	ENSG00000262773	HSCHR2_1_CTG12	169718509	169721426	SH3_1	45
ENST00000574750	ENSG00000262773	HSCHR2_1_CTG12	169718509	169721426	SH3_1	45
ENST00000379236	ENSG00000186827	1	1149417	1149121	TNFR_c6	33
ENST00000379236	ENSG00000186827	1	1149112	1148423	TNFR_c6	40
ENST00000360001	ENSG00000078808	1	1163885	1158705	EF-hand_7	69
ENST00000465727	ENSG00000078808	1	1163897	1158705	EF-hand_7	73
ENST00000263741	ENSG00000078808	1	1163885	1158705	EF-hand_7	69
ENST00000403997	ENSG00000078808	1	1163886	1158703	EF-hand_7	70
ENST00000545427	ENSG00000078808	1	1163906	1158705	EF-hand_7	76
ENST00000574760	ENSG00000263211	HG729_PATCH	8796327	8796759	7tm_4	144
ENST00000576054	ENSG00000262258	HG348_PATCH	94758768	94758870	JmjN	34
ENST00000576054	ENSG00000262258	HG348_PATCH	94759248	94759596	JmjC	116
ENST00000574289	ENSG00000262473	HSCHR21_4_CTG1_1	34891678	34880950	Formyl_trans_N	144
ENST00000573055	ENSG00000262473	HSCHR21_4_CTG1_1	34921173	34916549	GARS_N	101
ENST00000573055	ENSG00000262473	HSCHR21_4_CTG1_1	34916546	34910388	GARS_A	193
ENST00000573055	ENSG00000262473	HSCHR21_4_CTG1_1	34910100	34906656	GARS_C	93
ENST00000573055	ENSG00000262473	HSCHR21_4_CTG1_1	34902863	34899465	AIRS	100
ENST00000573055	ENSG00000262473	HSCHR21_4_CTG1_1	34899360	34891771	AIRS_C	171
ENST00000573055	ENSG00000262473	HSCHR21_4_CTG1_1	34891678	34886060	Formyl_trans_N	180
ENST00000571089	ENSG00000262473	HSCHR21_4_CTG1_1	34921173	34916549	GARS_N	101
ENST00000571089	ENSG00000262473	HSCHR21_4_CTG1_1	34916546	34910388	GARS_A	193
ENST00000571089	ENSG00000262473	HSCHR21_4_CTG1_1	34910100	34906656	GARS_C	93
ENST00000571089	ENSG00000262473	HSCHR21_4_CTG1_1	34902863	34899465	AIRS	100
ENST00000571089	ENSG00000262473	HSCHR21_4_CTG1_1	34899360	34891771	AIRS_C	171
ENST00000571089	ENSG00000262473	HSCHR21_4_CTG1_1	34891678	34886060	Formyl_trans_N	180
ENST00000575273	ENSG00000262473	HSCHR21_4_CTG1_1	34921173	34916549	GARS_N	101
ENST00000575273	ENSG00000262473	HSCHR21_4_CTG1_1	34916546	34910388	GARS_A	193
ENST00000575273	ENSG00000262473	HSCHR21_4_CTG1_1	34910100	34906656	GARS_C	93
ENST00000575273	ENSG00000262473	HSCHR21_4_CTG1_1	34902863	34899465	AIRS	100
ENST00000575273	ENSG00000262473	HSCHR21_4_CTG1_1	34899360	34891771	AIRS_C	171
ENST00000575273	ENSG00000262473	HSCHR21_4_CTG1_1	34891678	34886060	Formyl_trans_N	180
ENST00000574017	ENSG00000262473	HSCHR21_4_CTG1_1	34921173	34916549	GARS_N	101
ENST00000574017	ENSG00000262473	HSCHR21_4_CTG1_1	34916546	34910388	GARS_A	193
ENST00000574893	ENSG00000262473	HSCHR21_4_CTG1_1	34921173	34916549	GARS_N	101
ENST00000574893	ENSG00000262473	HSCHR21_4_CTG1_1	34916546	34910388	GARS_A	193
ENST00000574893	ENSG00000262473	HSCHR21_4_CTG1_1	34910100	34906656	GARS_C	93
ENST00000574613	ENSG00000262473	HSCHR21_4_CTG1_1	34916494	34911604	GARS_A	129
ENST00000573335	ENSG00000262473	HSCHR21_4_CTG1_1	34921173	34916549	GARS_N	101
ENST00000573335	ENSG00000262473	HSCHR21_4_CTG1_1	34916546	34912625	GARS_A	136
ENST00000574667	ENSG00000262473	HSCHR21_4_CTG1_1	34921173	34916549	GARS_N	101
ENST00000574667	ENSG00000262473	HSCHR21_4_CTG1_1	34916546	34912652	GARS_A	127
ENST00000575886	ENSG00000262473	HSCHR21_4_CTG1_1	34921173	34916549	GARS_N	101
ENST00000575886	ENSG00000262473	HSCHR21_4_CTG1_1	34916546	34916447	GARS_A	33
ENST00000576564	ENSG00000262473	HSCHR21_4_CTG1_1	34921173	34916549	GARS_N	101
ENST00000576564	ENSG00000262473	HSCHR21_4_CTG1_1	34916546	34916453	GARS_A	31
ENST00000403662	ENSG00000100368	22	37326428	37328815	IL6Ra-bind	97
ENST00000403662	ENSG00000100368	22	37328812	37329997	fn3	86
ENST00000406230	ENSG00000100368	22	37326428	37328815	IL6Ra-bind	103
ENST00000406230	ENSG00000100368	22	37328812	37329997	fn3	86
ENST00000421539	ENSG00000100368	22	37326428	37326785	IL6Ra-bind	65
ENST00000262825	ENSG00000100368	22	37326428	37328815	IL6Ra-bind	103
ENST00000262825	ENSG00000100368	22	37328812	37329997	fn3	86
ENST00000536485	ENSG00000100368	22	37326428	37328815	IL6Ra-bind	103
ENST00000536485	ENSG00000100368	22	37328812	37329997	fn3	86
ENST00000379198	ENSG00000176022	1	1167869	1168436	Galactosyl_T	189
ENST00000574146	ENSG00000262933	HG873_PATCH	14992738	14990404	Calc_CGRP_IAPP	122
ENST00000570728	ENSG00000262933	HG873_PATCH	14992738	14989252	Calc_CGRP_IAPP	125
ENST00000571711	ENSG00000262933	HG873_PATCH	14992738	14990404	Calc_CGRP_IAPP	122
ENST00000570903	ENSG00000262933	HG873_PATCH	14992738	14990404	Calc_CGRP_IAPP	122
ENST00000322522	ENSG00000151689	2	191224994	191236069	Inositol_P	325
ENST00000431594	ENSG00000151689	2	191227362	191233996	Inositol_P	140
ENST00000444194	ENSG00000151689	2	191227359	191233930	Inositol_P	119
ENST00000423767	ENSG00000151689	2	191227359	191233990	Inositol_P	139
ENST00000409027	ENSG00000151689	2	191227359	191231618	Inositol_P	84
ENST00000392329	ENSG00000151689	2	191224994	191236069	Inositol_P	325
ENST00000541441	ENSG00000151689	2	191224994	191236069	Inositol_P	325
ENST00000349431	ENSG00000160087	1	1203327	1191460	UQ_con	138
ENST00000400929	ENSG00000160087	1	1198741	1191460	UQ_con	101
ENST00000464036	ENSG00000160087	1	1203327	1197762	UQ_con	45
ENST00000360466	ENSG00000160087	1	1203327	1191460	UQ_con	138
ENST00000400930	ENSG00000160087	1	1203327	1191460	UQ_con	154
ENST00000400930	ENSG00000160087	1	1203270	1198753	GVQW	30
ENST00000435198	ENSG00000160087	1	1203327	1191460	UQ_con	138
ENST00000477894	ENSG00000160087	1	1203327	1197762	UQ_con	45
ENST00000422076	ENSG00000160087	1	1203327	1192613	UQ_con	84
ENST00000422076	ENSG00000160087	1	1203273	1198750	GVQW	32
ENST00000502382	ENSG00000160087	1	1203327	1192652	UQ_con	55
ENST00000339385	ENSG00000160087	1	1201497	1191460	UQ_con	116
ENST00000347370	ENSG00000160087	1	1198741	1191460	UQ_con	101
ENST00000348298	ENSG00000160087	1	1198741	1191460	UQ_con	101
ENST00000565218	ENSG00000261023	HG946_PATCH	98608148	98619773	FAT	355
ENST00000565218	ENSG00000261023	HG946_PATCH	98634525	98641434	PI3_PI4_kinase	257
ENST00000562259	ENSG00000261023	HG946_PATCH	98608148	98619773	FAT	344
ENST00000562259	ENSG00000261023	HG946_PATCH	98634525	98641434	PI3_PI4_kinase	257
ENST00000562468	ENSG00000261023	HG946_PATCH	98608148	98619773	FAT	344
ENST00000562468	ENSG00000261023	HG946_PATCH	98634525	98641434	PI3_PI4_kinase	257
ENST00000561982	ENSG00000261023	HG946_PATCH	98608149	98619774	FAT	344
ENST00000561982	ENSG00000261023	HG946_PATCH	98634526	98641435	PI3_PI4_kinase	257
ENST00000603402	ENSG00000265685	HG871_PATCH	5120155	5141603	Aldo_ket_red	154
ENST00000585191	ENSG00000265685	HG871_PATCH	5120155	5147841	Aldo_ket_red	277
ENST00000583876	ENSG00000265685	HG871_PATCH	5136688	5147841	Aldo_ket_red	283
ENST00000442538	ENSG00000185264	22	37398249	37387229	TEX33	120
ENST00000402860	ENSG00000185264	22	37397949	37387231	TEX33	138
ENST00000405091	ENSG00000185264	22	37397949	37387231	TEX33	138
ENST00000381821	ENSG00000185264	22	37397949	37387231	TEX33	138
ENST00000583238	ENSG00000266359	HG871_PATCH	5239111	5258957	Aldo_ket_red	283
ENST00000576132	ENSG00000262273	HG311_PATCH	118351285	118355831	Lipase	173
ENST00000572596	ENSG00000262273	HG311_PATCH	118351285	118360707	Lipase	335
ENST00000572596	ENSG00000262273	HG311_PATCH	118363550	118368617	PLAT	107
ENST00000572926	ENSG00000262273	HG311_PATCH	118351285	118360707	Lipase	335
ENST00000572926	ENSG00000262273	HG311_PATCH	118363550	118368617	PLAT	107
ENST00000572210	ENSG00000262273	HG311_PATCH	118351285	118353843	Lipase	98
ENST00000572502	ENSG00000262273	HG311_PATCH	118352051	118357453	Lipase	75
ENST00000572871	ENSG00000262273	HG311_PATCH	118351285	118355819	Lipase	96
ENST00000572871	ENSG00000262273	HG311_PATCH	118352051	118357570	Lipase	53
ENST00000571034	ENSG00000262273	HG311_PATCH	118351285	118354305	Lipase	114
ENST00000574116	ENSG00000262273	HG311_PATCH	118351285	118360707	Lipase	335
ENST00000574116	ENSG00000262273	HG311_PATCH	118363550	118368617	PLAT	107
ENST00000571548	ENSG00000262273	HG311_PATCH	118354242	118360586	Lipase	162
ENST00000379116	ENSG00000162572	1	1221426	1226721	ASC	487
ENST00000338555	ENSG00000162572	1	1221426	1226721	ASC	487
ENST00000325425	ENSG00000162572	1	1221426	1226721	ASC	487
ENST00000379099	ENSG00000162572	1	1223042	1226310	ASC	188
ENST00000400928	ENSG00000162572	1	1221426	1226721	ASC	487
ENST00000403892	ENSG00000128311	22	37414740	37414365	Rhodanese	125
ENST00000403892	ENSG00000128311	22	37414284	37407118	Rhodanese	118
ENST00000249042	ENSG00000128311	22	37414740	37414365	Rhodanese	125
ENST00000249042	ENSG00000128311	22	37414284	37407118	Rhodanese	118
ENST00000438203	ENSG00000128311	22	37414740	37414404	Rhodanese	112
ENST00000432036	ENSG00000151690	2	191300954	191301095	MFS_1_like	47
ENST00000392328	ENSG00000151690	2	191300954	191301182	MFS_1_like	76
ENST00000392328	ENSG00000151690	2	191302103	191362386	MFS_1	255
ENST00000445546	ENSG00000151690	2	191300954	191301182	MFS_1_like	76
ENST00000434582	ENSG00000151690	2	191302150	191362406	MFS_1	246
ENST00000444317	ENSG00000151690	2	191334566	191362404	MFS_1	172
ENST00000281416	ENSG00000151690	2	191300954	191301182	MFS_1_like	76
ENST00000281416	ENSG00000151690	2	191302103	191362386	MFS_1	255
ENST00000535751	ENSG00000151690	2	191334566	191362404	MFS_1	172
ENST00000573221	ENSG00000262452	HSCHR2_1_CTG12	169749586	169744950	Spindle_Spc25	74
ENST00000579273	ENSG00000265608	HG871_PATCH	5416270	5416381	UCN2	37
ENST00000401419	ENSG00000128309	22	37420290	37420668	Rhodanese	126
ENST00000401419	ENSG00000128309	22	37420749	37425505	Rhodanese	117
ENST00000404802	ENSG00000128309	22	37420290	37420668	Rhodanese	126
ENST00000404802	ENSG00000128309	22	37420749	37425505	Rhodanese	117
ENST00000341116	ENSG00000128309	22	37420290	37420668	Rhodanese	126
ENST00000341116	ENSG00000128309	22	37420749	37425505	Rhodanese	117
ENST00000429360	ENSG00000128309	22	37420290	37420668	Rhodanese	126
ENST00000429360	ENSG00000128309	22	37420749	37425505	Rhodanese	117
ENST00000404393	ENSG00000128309	22	37420290	37420668	Rhodanese	126
ENST00000404393	ENSG00000128309	22	37421054	37421117	GVQW	21
ENST00000397225	ENSG00000128309	22	37420290	37420668	Rhodanese	126
ENST00000397225	ENSG00000128309	22	37420749	37425505	Rhodanese	117
ENST00000397129	ENSG00000128309	22	37420290	37420668	Rhodanese	126
ENST00000397129	ENSG00000128309	22	37420749	37425505	Rhodanese	117
ENST00000575217	ENSG00000261887	HG1063_PATCH	102611630	102612221	UNC119_bdg	197
ENST00000570651	ENSG00000261887	HG1063_PATCH	102611630	102612221	UNC119_bdg	197
ENST00000573864	ENSG00000261887	HG1063_PATCH	102611630	102612221	UNC119_bdg	197
ENST00000582002	ENSG00000263440	HG871_PATCH	5443276	5436353	Tubulin	230
ENST00000582002	ENSG00000263440	HG871_PATCH	5436242	5435852	Tubulin_C	130
ENST00000581892	ENSG00000263440	HG871_PATCH	5443159	5436353	Tubulin	191
ENST00000581892	ENSG00000263440	HG871_PATCH	5436242	5435852	Tubulin_C	130
ENST00000295108	ENSG00000162992	2	182543284	182543128	HLH	52
ENST00000295108	ENSG00000162992	2	182543110	182542738	Neuro_bHLH	124
ENST00000354700	ENSG00000131584	1	1234005	1233243	PH	94
ENST00000354700	ENSG00000131584	1	1231935	1231260	ArfGap	118
ENST00000354700	ENSG00000131584	1	1229907	1229267	Ank_2	94
ENST00000353662	ENSG00000131584	1	1234005	1233243	PH	94
ENST00000353662	ENSG00000131584	1	1231935	1231260	ArfGap	118
ENST00000353662	ENSG00000131584	1	1229907	1229267	Ank_2	94
ENST00000431877	ENSG00000138434	2	182763772	182766702	KRAP_IP3R_bind	162
ENST00000431877	ENSG00000138434	2	182780948	182784126	SSFA2_C	172
ENST00000320370	ENSG00000138434	2	182763772	182766702	KRAP_IP3R_bind	162
ENST00000320370	ENSG00000138434	2	182780948	182784126	SSFA2_C	172
ENST00000409001	ENSG00000138434	2	182763772	182766702	KRAP_IP3R_bind	162
ENST00000409001	ENSG00000138434	2	182780948	182784126	SSFA2_C	172
ENST00000409136	ENSG00000138434	2	182780948	182784126	SSFA2_C	172
ENST00000428267	ENSG00000138434	2	182763796	182766702	KRAP_IP3R_bind	154
ENST00000428267	ENSG00000138434	2	182780948	182784126	SSFA2_C	172
ENST00000570545	ENSG00000262515	HSCHR4_2_CTG9	62453016	62542641	Gal_Lectin	80
ENST00000570545	ENSG00000262515	HSCHR4_2_CTG9	62598489	62599254	OLF	255
ENST00000570545	ENSG00000262515	HSCHR4_2_CTG9	62758580	62761526	HRM	58
ENST00000570545	ENSG00000262515	HSCHR4_2_CTG9	62761544	62834558	DUF3497	230
ENST00000570545	ENSG00000262515	HSCHR4_2_CTG9	62835610	62835751	GPS	47
ENST00000570545	ENSG00000262515	HSCHR4_2_CTG9	62867076	62919073	7tm_2	245
ENST00000570545	ENSG00000262515	HSCHR4_2_CTG9	62925250	62955678	Latrophilin	72
ENST00000573738	ENSG00000262515	HSCHR4_2_CTG9	62453016	62542641	Gal_Lectin	80
ENST00000573738	ENSG00000262515	HSCHR4_2_CTG9	62598489	62599254	OLF	255
ENST00000573738	ENSG00000262515	HSCHR4_2_CTG9	62758580	62761526	HRM	58
ENST00000573738	ENSG00000262515	HSCHR4_2_CTG9	62761544	62834558	DUF3497	230
ENST00000573738	ENSG00000262515	HSCHR4_2_CTG9	62835610	62835751	GPS	47
ENST00000573738	ENSG00000262515	HSCHR4_2_CTG9	62867076	62919073	7tm_2	245
ENST00000573738	ENSG00000262515	HSCHR4_2_CTG9	62925250	62957615	Latrophilin	70
ENST00000573738	ENSG00000262515	HSCHR4_2_CTG9	62932041	62958398	Latrophilin	266
ENST00000577151	ENSG00000262515	HSCHR4_2_CTG9	62453016	62542641	Gal_Lectin	80
ENST00000577151	ENSG00000262515	HSCHR4_2_CTG9	62598489	62599254	OLF	255
ENST00000577151	ENSG00000262515	HSCHR4_2_CTG9	62758580	62761526	HRM	58
ENST00000577151	ENSG00000262515	HSCHR4_2_CTG9	62761544	62834558	DUF3497	230
ENST00000577151	ENSG00000262515	HSCHR4_2_CTG9	62835610	62835751	GPS	47
ENST00000577151	ENSG00000262515	HSCHR4_2_CTG9	62867076	62919073	7tm_2	245
ENST00000577151	ENSG00000262515	HSCHR4_2_CTG9	62925250	62955678	Latrophilin	72
ENST00000574812	ENSG00000262515	HSCHR4_2_CTG9	62453016	62542641	Gal_Lectin	80
ENST00000574812	ENSG00000262515	HSCHR4_2_CTG9	62598489	62599254	OLF	255
ENST00000574812	ENSG00000262515	HSCHR4_2_CTG9	62758580	62761526	HRM	58
ENST00000574812	ENSG00000262515	HSCHR4_2_CTG9	62761544	62834558	DUF3497	230
ENST00000574812	ENSG00000262515	HSCHR4_2_CTG9	62835610	62835751	GPS	47
ENST00000574812	ENSG00000262515	HSCHR4_2_CTG9	62867076	62919073	7tm_2	236
ENST00000574812	ENSG00000262515	HSCHR4_2_CTG9	62925250	62955678	Latrophilin	72
ENST00000574919	ENSG00000262515	HSCHR4_2_CTG9	62453016	62542641	Gal_Lectin	80
ENST00000574919	ENSG00000262515	HSCHR4_2_CTG9	62598489	62599254	OLF	255
ENST00000574919	ENSG00000262515	HSCHR4_2_CTG9	62758580	62761526	HRM	58
ENST00000574919	ENSG00000262515	HSCHR4_2_CTG9	62761544	62834558	DUF3497	230
ENST00000574919	ENSG00000262515	HSCHR4_2_CTG9	62835610	62835751	GPS	47
ENST00000574919	ENSG00000262515	HSCHR4_2_CTG9	62867076	62919073	7tm_2	236
ENST00000574919	ENSG00000262515	HSCHR4_2_CTG9	62925250	62955678	Latrophilin	72
ENST00000576325	ENSG00000262515	HSCHR4_2_CTG9	62453016	62542641	Gal_Lectin	80
ENST00000576325	ENSG00000262515	HSCHR4_2_CTG9	62598489	62599254	OLF	255
ENST00000576325	ENSG00000262515	HSCHR4_2_CTG9	62758580	62761526	HRM	58
ENST00000576325	ENSG00000262515	HSCHR4_2_CTG9	62761544	62834558	DUF3497	230
ENST00000576325	ENSG00000262515	HSCHR4_2_CTG9	62835610	62835751	GPS	47
ENST00000576325	ENSG00000262515	HSCHR4_2_CTG9	62867076	62919073	7tm_2	236
ENST00000576325	ENSG00000262515	HSCHR4_2_CTG9	62925250	62955705	Latrophilin	124
ENST00000572342	ENSG00000262515	HSCHR4_2_CTG9	62453016	62542641	Gal_Lectin	80
ENST00000572342	ENSG00000262515	HSCHR4_2_CTG9	62598489	62599254	OLF	255
ENST00000572342	ENSG00000262515	HSCHR4_2_CTG9	62758580	62761526	HRM	58
ENST00000572342	ENSG00000262515	HSCHR4_2_CTG9	62761544	62834558	DUF3497	230
ENST00000572342	ENSG00000262515	HSCHR4_2_CTG9	62835610	62835751	GPS	47
ENST00000572342	ENSG00000262515	HSCHR4_2_CTG9	62867076	62919073	7tm_2	245
ENST00000572342	ENSG00000262515	HSCHR4_2_CTG9	62925250	62955705	Latrophilin	124
ENST00000573960	ENSG00000262515	HSCHR4_2_CTG9	62453016	62542641	Gal_Lectin	80
ENST00000573960	ENSG00000262515	HSCHR4_2_CTG9	62598489	62599254	OLF	255
ENST00000573960	ENSG00000262515	HSCHR4_2_CTG9	62758580	62761526	HRM	58
ENST00000573960	ENSG00000262515	HSCHR4_2_CTG9	62761544	62834558	DUF3497	230
ENST00000573960	ENSG00000262515	HSCHR4_2_CTG9	62835610	62835751	GPS	47
ENST00000573960	ENSG00000262515	HSCHR4_2_CTG9	62867076	62919073	7tm_2	236
ENST00000573960	ENSG00000262515	HSCHR4_2_CTG9	62925250	62957615	Latrophilin	70
ENST00000573960	ENSG00000262515	HSCHR4_2_CTG9	62932041	62958398	Latrophilin	266
ENST00000574839	ENSG00000262515	HSCHR4_2_CTG9	62453016	62542641	Gal_Lectin	80
ENST00000574839	ENSG00000262515	HSCHR4_2_CTG9	62598489	62599254	OLF	255
ENST00000574839	ENSG00000262515	HSCHR4_2_CTG9	62758580	62761526	HRM	58
ENST00000574839	ENSG00000262515	HSCHR4_2_CTG9	62761544	62834558	DUF3497	230
ENST00000574839	ENSG00000262515	HSCHR4_2_CTG9	62835610	62835751	GPS	47
ENST00000574839	ENSG00000262515	HSCHR4_2_CTG9	62867076	62919073	7tm_2	236
ENST00000574839	ENSG00000262515	HSCHR4_2_CTG9	62925250	62955705	Latrophilin	124
ENST00000576028	ENSG00000262515	HSCHR4_2_CTG9	62453016	62542641	Gal_Lectin	80
ENST00000576028	ENSG00000262515	HSCHR4_2_CTG9	62598489	62599254	OLF	255
ENST00000576028	ENSG00000262515	HSCHR4_2_CTG9	62758580	62761526	HRM	58
ENST00000576028	ENSG00000262515	HSCHR4_2_CTG9	62761544	62834558	DUF3497	230
ENST00000576028	ENSG00000262515	HSCHR4_2_CTG9	62835610	62835751	GPS	47
ENST00000576028	ENSG00000262515	HSCHR4_2_CTG9	62867076	62919073	7tm_2	245
ENST00000576028	ENSG00000262515	HSCHR4_2_CTG9	62925250	62955705	Latrophilin	124
ENST00000572079	ENSG00000262515	HSCHR4_2_CTG9	62453016	62542641	Gal_Lectin	80
ENST00000572079	ENSG00000262515	HSCHR4_2_CTG9	62598489	62599254	OLF	255
ENST00000572079	ENSG00000262515	HSCHR4_2_CTG9	62758580	62761526	HRM	58
ENST00000572079	ENSG00000262515	HSCHR4_2_CTG9	62761544	62834558	DUF3497	230
ENST00000572079	ENSG00000262515	HSCHR4_2_CTG9	62835610	62835751	GPS	47
ENST00000572079	ENSG00000262515	HSCHR4_2_CTG9	62867076	62919073	7tm_2	245
ENST00000572079	ENSG00000262515	HSCHR4_2_CTG9	62925250	62958398	Latrophilin	374
ENST00000576469	ENSG00000262515	HSCHR4_2_CTG9	62453016	62542641	Gal_Lectin	80
ENST00000576469	ENSG00000262515	HSCHR4_2_CTG9	62598489	62599254	OLF	255
ENST00000576469	ENSG00000262515	HSCHR4_2_CTG9	62758580	62761526	HRM	58
ENST00000576469	ENSG00000262515	HSCHR4_2_CTG9	62761544	62834558	DUF3497	230
ENST00000576469	ENSG00000262515	HSCHR4_2_CTG9	62835610	62835751	GPS	47
ENST00000576469	ENSG00000262515	HSCHR4_2_CTG9	62867076	62919073	7tm_2	245
ENST00000576469	ENSG00000262515	HSCHR4_2_CTG9	62925250	62958398	Latrophilin	374
ENST00000573720	ENSG00000262515	HSCHR4_2_CTG9	62453016	62542641	Gal_Lectin	80
ENST00000573720	ENSG00000262515	HSCHR4_2_CTG9	62598489	62599254	OLF	255
ENST00000573720	ENSG00000262515	HSCHR4_2_CTG9	62758580	62761526	HRM	58
ENST00000573720	ENSG00000262515	HSCHR4_2_CTG9	62761544	62834558	DUF3497	230
ENST00000573720	ENSG00000262515	HSCHR4_2_CTG9	62835610	62835751	GPS	47
ENST00000573720	ENSG00000262515	HSCHR4_2_CTG9	62867076	62919073	7tm_2	236
ENST00000573720	ENSG00000262515	HSCHR4_2_CTG9	62925250	62958398	Latrophilin	374
ENST00000571630	ENSG00000262515	HSCHR4_2_CTG9	62453016	62542641	Gal_Lectin	80
ENST00000571630	ENSG00000262515	HSCHR4_2_CTG9	62598489	62599254	OLF	255
ENST00000571630	ENSG00000262515	HSCHR4_2_CTG9	62758580	62761526	HRM	58
ENST00000571630	ENSG00000262515	HSCHR4_2_CTG9	62761544	62834558	DUF3497	230
ENST00000571630	ENSG00000262515	HSCHR4_2_CTG9	62835610	62835751	GPS	47
ENST00000571630	ENSG00000262515	HSCHR4_2_CTG9	62867076	62919073	7tm_2	236
ENST00000571630	ENSG00000262515	HSCHR4_2_CTG9	62925250	62958398	Latrophilin	374
ENST00000574536	ENSG00000262515	HSCHR4_2_CTG9	62761546	62834560	DUF3497	217
ENST00000574536	ENSG00000262515	HSCHR4_2_CTG9	62835612	62835753	GPS	47
ENST00000574536	ENSG00000262515	HSCHR4_2_CTG9	62867078	62919075	7tm_2	236
ENST00000574536	ENSG00000262515	HSCHR4_2_CTG9	62925252	62957617	Latrophilin	70
ENST00000574536	ENSG00000262515	HSCHR4_2_CTG9	62932043	62958400	Latrophilin	266
ENST00000295321	ENSG00000163166	2	128250880	128247499	Med26	54
ENST00000409150	ENSG00000189362	2	191383702	191373998	DUF2215	250
ENST00000414176	ENSG00000189362	2	191383702	191379398	DUF2215	66
ENST00000402077	ENSG00000100379	22	37447876	37452410	BTB_2	91
ENST00000403888	ENSG00000100379	22	37447876	37452410	BTB_2	91
ENST00000421900	ENSG00000100379	22	37447892	37452411	BTB_2	86
ENST00000456470	ENSG00000100379	22	37447916	37452411	BTB_2	78
ENST00000431531	ENSG00000100379	22	37448601	37449233	BTB_2	55
ENST00000573192	ENSG00000262563	HSCHR2_1_CTG12	169774987	169781105	PAP2	146
ENST00000572378	ENSG00000262563	HSCHR2_1_CTG12	169774942	169778075	PAP2	96
ENST00000246229	ENSG00000126003	20	30789732	30785421	zf-H2C2_2	25
ENST00000246229	ENSG00000126003	20	30785238	30785142	zf-H2C2_2	32
ENST00000246229	ENSG00000126003	20	30785091	30785022	zf-C2H2_4	23
ENST00000375749	ENSG00000101346	20	30795847	30822423	O-FucT	341
ENST00000375730	ENSG00000101346	20	30795847	30804845	O-FucT	158
ENST00000539210	ENSG00000101346	20	30816157	30822423	O-FucT	164
ENST00000448811	ENSG00000138386	2	191523909	191524152	NCD1	81
ENST00000416973	ENSG00000138386	2	191523909	191524152	NCD1	81
ENST00000426601	ENSG00000138386	2	191523909	191524152	NCD1	81
ENST00000409581	ENSG00000138386	2	191523909	191524152	NCD1	81
ENST00000409581	ENSG00000138386	2	191524392	191537831	NCD2	156
ENST00000409581	ENSG00000138386	2	191537837	191555054	Nab1	165
ENST00000337386	ENSG00000138386	2	191523909	191524152	NCD1	81
ENST00000337386	ENSG00000138386	2	191524392	191537831	NCD2	156
ENST00000337386	ENSG00000138386	2	191537837	191555054	Nab1	165
ENST00000423376	ENSG00000138386	2	191523909	191524086	NCD1	59
ENST00000423076	ENSG00000138386	2	191524059	191524152	NCD1	31
ENST00000409641	ENSG00000138386	2	191523909	191524152	NCD1	81
ENST00000409641	ENSG00000138386	2	191524392	191537831	NCD2	156
ENST00000409641	ENSG00000138386	2	191537837	191555054	Nab1	164
ENST00000434473	ENSG00000138386	2	191524556	191537833	NCD2	102
ENST00000434473	ENSG00000138386	2	191537878	191555056	Nab1	122
ENST00000357215	ENSG00000138386	2	191523909	191524152	NCD1	81
ENST00000357215	ENSG00000138386	2	191524392	191537831	NCD2	156
ENST00000357215	ENSG00000138386	2	191537932	191555054	Nab1	122
ENST00000545490	ENSG00000138386	2	191524593	191537831	NCD2	89
ENST00000545490	ENSG00000138386	2	191537876	191555054	Nab1	122
ENST00000576612	ENSG00000263298	HSCHR2_1_CTG12	169886976	169853445	ABC_membrane	311
ENST00000576612	ENSG00000263298	HSCHR2_1_CTG12	169847336	169843594	ABC_tran	149
ENST00000576612	ENSG00000263298	HSCHR2_1_CTG12	169831543	169805998	ABC_membrane	276
ENST00000576612	ENSG00000263298	HSCHR2_1_CTG12	169804289	169798182	ABC_tran	151
ENST00000216951	ENSG00000100983	20	33539643	33516639	GSH_synth_ATP	468
ENST00000216951	ENSG00000100983	20	33529520	33519867	GSH_synthase	100
ENST00000451957	ENSG00000100983	20	33539643	33524816	GSH_synth_ATP	91
ENST00000451957	ENSG00000100983	20	33533760	33519867	GSH_synthase	100
ENST00000451957	ENSG00000100983	20	33524819	33516639	GSH_synth_ATP	267
ENST00000541098	ENSG00000100983	20	33530397	33516639	GSH_synth_ATP	344
ENST00000541098	ENSG00000100983	20	33529520	33519867	GSH_synthase	100
ENST00000379031	ENSG00000169972	1	1244069	1244880	PseudoU_synth_1	108
ENST00000379031	ENSG00000169972	1	1245089	1246442	PseudoU_synth_1	117
ENST00000467712	ENSG00000169972	1	1245089	1246442	PseudoU_synth_1	117
ENST00000289004	ENSG00000158104	12	122295704	122287696	Glyoxalase	121
ENST00000289004	ENSG00000158104	12	122286963	122277906	Glyoxalase	155
ENST00000543163	ENSG00000158104	12	122286963	122277906	Glyoxalase	155
ENST00000419743	ENSG00000141665	18	71807444	71797868	F-box-like	46
ENST00000578399	ENSG00000141665	18	71803101	71798034	F-box-like	35
ENST00000582526	ENSG00000141665	18	71814909	71797868	F-box-like	45
ENST00000269500	ENSG00000141665	18	71803100	71797868	F-box-like	43
ENST00000346753	ENSG00000187045	22	37494572	37492006	SEA	103
ENST00000346753	ENSG00000187045	22	37470650	37469581	Ldl_recept_a	35
ENST00000346753	ENSG00000187045	22	37467070	37466959	Ldl_recept_a	37
ENST00000346753	ENSG00000187045	22	37466663	37462140	Trypsin	229
ENST00000406725	ENSG00000187045	22	37494572	37492006	SEA	103
ENST00000406725	ENSG00000187045	22	37470650	37469581	Ldl_recept_a	35
ENST00000406725	ENSG00000187045	22	37467070	37466959	Ldl_recept_a	37
ENST00000406725	ENSG00000187045	22	37466663	37462140	Trypsin	229
ENST00000406856	ENSG00000187045	22	37494572	37492006	SEA	103
ENST00000406856	ENSG00000187045	22	37470650	37469581	Ldl_recept_a	35
ENST00000406856	ENSG00000187045	22	37467070	37466959	Ldl_recept_a	37
ENST00000406856	ENSG00000187045	22	37466663	37462140	Trypsin	251
ENST00000429068	ENSG00000187045	22	37480856	37480339	CUB	65
ENST00000442782	ENSG00000187045	22	37494572	37492006	SEA	103
ENST00000423761	ENSG00000187045	22	37494572	37492114	SEA	67
ENST00000381792	ENSG00000187045	22	37494572	37492006	SEA	103
ENST00000381792	ENSG00000187045	22	37470650	37469581	Ldl_recept_a	35
ENST00000381792	ENSG00000187045	22	37467070	37466959	Ldl_recept_a	37
ENST00000381792	ENSG00000187045	22	37466663	37462140	Trypsin	251
ENST00000571104	ENSG00000262573	HSCHR17_6_CTG4	39382979	39383120	Keratin_B2_2	47
ENST00000571104	ENSG00000262573	HSCHR17_6_CTG4	39383315	39383405	Keratin_B2_2	30
ENST00000570861	ENSG00000262896	HSCHR17_6_CTG4	39394795	39394927	Keratin_B2_2	44
ENST00000571653	ENSG00000262683	HG1091_PATCH	60522671	59908107	HIT	96
ENST00000573237	ENSG00000262683	HG1091_PATCH	60522671	59908107	HIT	96
ENST00000570847	ENSG00000262683	HG1091_PATCH	60522671	59999747	HIT	70
ENST00000571334	ENSG00000262683	HG1091_PATCH	60522671	59908107	HIT	96
ENST00000320717	ENSG00000115419	2	191765414	191796301	Glutaminase	286
ENST00000320717	ENSG00000115419	2	191818309	191827650	Ank_2	93
ENST00000338435	ENSG00000115419	2	191765414	191796301	Glutaminase	286
ENST00000417154	ENSG00000115419	2	191765414	191777922	Glutaminase	104
ENST00000409626	ENSG00000115419	2	191792071	191796301	Glutaminase	100
ENST00000457316	ENSG00000115419	2	191792071	191796301	Glutaminase	100
ENST00000409428	ENSG00000115419	2	191795223	191796301	Glutaminase	34
ENST00000409428	ENSG00000115419	2	191818309	191827653	Ank_2	94
ENST00000409215	ENSG00000115419	2	191795223	191796301	Glutaminase	34
ENST00000412247	ENSG00000115419	2	191795175	191796301	Glutaminase	50
ENST00000572769	ENSG00000261899	HSCHR2_1_CTG1	36750547	36750712	VWC	55
ENST00000572769	ENSG00000261899	HSCHR2_1_CTG1	36755318	36755483	VWC	55
ENST00000574904	ENSG00000261899	HSCHR2_1_CTG1	36710079	36710241	VWC	54
ENST00000574904	ENSG00000261899	HSCHR2_1_CTG1	36712705	36712864	VWC	53
ENST00000574904	ENSG00000261899	HSCHR2_1_CTG1	36732427	36732514	Antistasin	29
ENST00000574904	ENSG00000261899	HSCHR2_1_CTG1	36743170	36743251	Antistasin	27
ENST00000574904	ENSG00000261899	HSCHR2_1_CTG1	36743272	36745480	Antistasin	25
ENST00000574904	ENSG00000261899	HSCHR2_1_CTG1	36745489	36745564	Antistasin	25
ENST00000574904	ENSG00000261899	HSCHR2_1_CTG1	36746773	36746935	VWC	54
ENST00000574904	ENSG00000261899	HSCHR2_1_CTG1	36750547	36750712	VWC	55
ENST00000574904	ENSG00000261899	HSCHR2_1_CTG1	36755318	36755483	VWC	55
ENST00000574904	ENSG00000261899	HSCHR2_1_CTG1	36770554	36770716	VWC	54
ENST00000570825	ENSG00000262594	HSCHR17_6_CTG4	39400346	39400487	Keratin_B2_2	47
ENST00000570825	ENSG00000262594	HSCHR17_6_CTG4	39400490	39400622	Keratin_B2_2	44
ENST00000570825	ENSG00000262594	HSCHR17_6_CTG4	39400682	39400772	Keratin_B2_2	30
ENST00000563758	ENSG00000259991	HG281_PATCH	49974383	49974806	7tm_4	141
ENST00000576511	ENSG00000263263	HSCHR17_6_CTG4	39410260	39410407	Keratin_B2_2	49
ENST00000576511	ENSG00000263263	HSCHR17_6_CTG4	39410497	39410629	Keratin_B2_2	44
ENST00000561558	ENSG00000261383	HG281_PATCH	50003626	50003203	7tm_4	141
ENST00000573531	ENSG00000262221	HSCHR17_6_CTG4	39420583	39420715	Keratin_B2_2	44
ENST00000573531	ENSG00000262221	HSCHR17_6_CTG4	39420802	39420934	Keratin_B2_2	44
ENST00000573531	ENSG00000262221	HSCHR17_6_CTG4	39420949	39421084	Keratin_B2_2	45
ENST00000567799	ENSG00000259823	HG999_1_PATCH	248908545	248903019	UPAR_LY6	78
ENST00000576479	ENSG00000262655	HG256_PATCH	13984578	14096929	Reeler	130
ENST00000576479	ENSG00000262655	HG256_PATCH	14101502	14277296	Spond_N	195
ENST00000576479	ENSG00000262655	HG256_PATCH	14279289	14279433	TSP_1	48
ENST00000576479	ENSG00000262655	HG256_PATCH	14280847	14280994	TSP_1	49
ENST00000576479	ENSG00000262655	HG256_PATCH	14281101	14281245	TSP_1	48
ENST00000576479	ENSG00000262655	HG256_PATCH	14282155	14282296	TSP_1	47
ENST00000576479	ENSG00000262655	HG256_PATCH	14284276	14284420	TSP_1	48
ENST00000576479	ENSG00000262655	HG256_PATCH	14287082	14287229	TSP_1	49
ENST00000358763	ENSG00000185666	22	33402647	33402554	Synapsin_N	31
ENST00000358763	ENSG00000185666	22	33402389	33265003	Synapsin	104
ENST00000358763	ENSG00000185666	22	33264997	32924908	Synapsin_C	202
ENST00000441821	ENSG00000185666	22	33402647	33402554	Synapsin_N	31
ENST00000441821	ENSG00000185666	22	33402389	33376632	Synapsin	36
ENST00000412575	ENSG00000185666	22	33402647	33402554	Synapsin_N	31
ENST00000412575	ENSG00000185666	22	33402389	33376662	Synapsin	26
ENST00000332840	ENSG00000185666	22	33402647	33402554	Synapsin_N	31
ENST00000332840	ENSG00000185666	22	33402389	33265003	Synapsin	104
ENST00000332840	ENSG00000185666	22	33264997	32924908	Synapsin_C	202
ENST00000570508	ENSG00000262156	HSCHR22_1_CTG2	39357611	39358189	APOBEC_C	54
ENST00000574737	ENSG00000262542	HSCHR17_6_CTG4	39447241	39447109	Keratin_B2_2	44
ENST00000262873	ENSG00000078814	20	33567195	33567485	Myosin_N	42
ENST00000262873	ENSG00000078814	20	33567521	33581146	Myosin_head	687
ENST00000262873	ENSG00000078814	20	33584518	33589871	Myosin_tail_1	858
ENST00000446156	ENSG00000078814	20	33589048	33589339	Myosin_tail_1	70
ENST00000453028	ENSG00000078814	20	33589048	33589871	Myosin_tail_1	107
ENST00000435272	ENSG00000078814	20	33589219	33589871	Myosin_tail_1	77
ENST00000433934	ENSG00000078814	20	33589219	33589871	Myosin_tail_1	77
ENST00000456649	ENSG00000078814	20	33589048	33589871	Myosin_tail_1	107
ENST00000574530	ENSG00000262489	HG256_PATCH	14316374	14300970	Ras	99
ENST00000572397	ENSG00000262489	HG256_PATCH	14316374	14300970	Ras	99
ENST00000572894	ENSG00000262489	HG256_PATCH	14380396	14300970	Ras	169
ENST00000573870	ENSG00000262489	HG256_PATCH	14316374	14300970	Ras	99
ENST00000571727	ENSG00000262489	HG256_PATCH	14316374	14300970	Ras	99
ENST00000572201	ENSG00000262489	HG256_PATCH	14316374	14300970	Ras	99
ENST00000575077	ENSG00000262489	HG256_PATCH	14363395	14300970	Ras	153
ENST00000571310	ENSG00000262489	HG256_PATCH	14380372	14378289	Ras	30
ENST00000574696	ENSG00000262489	HG256_PATCH	14316374	14303240	Ras	68
ENST00000571329	ENSG00000262489	HG256_PATCH	14380372	14329825	Ras	34
ENST00000409137	ENSG00000150722	2	182850838	182982017	DARPP-32	108
ENST00000280295	ENSG00000150722	2	182850838	182982017	DARPP-32	115
ENST00000409702	ENSG00000150722	2	182850838	182982017	DARPP-32	108
ENST00000452904	ENSG00000150722	2	182850838	182982017	DARPP-32	108
ENST00000375712	ENSG00000101350	20	30897623	30898598	Kinesin	325
ENST00000246747	ENSG00000213465	11	64781686	64789298	Arf	173
ENST00000529384	ENSG00000213465	11	64781686	64789298	Arf	173
ENST00000533729	ENSG00000213465	11	64781686	64789196	Arf	112
ENST00000572537	ENSG00000263313	HG305_PATCH	102714199	102713494	PG_binding_1	60
ENST00000572537	ENSG00000263313	HG305_PATCH	102713431	102711160	Peptidase_M10	156
ENST00000572537	ENSG00000263313	HG305_PATCH	102710888	102709898	Hemopexin	42
ENST00000572537	ENSG00000263313	HG305_PATCH	102709892	102709364	Hemopexin	43
ENST00000572537	ENSG00000263313	HG305_PATCH	102709349	102708059	Hemopexin	47
ENST00000572537	ENSG00000263313	HG305_PATCH	102708053	102706862	Hemopexin	40
ENST00000574390	ENSG00000263313	HG305_PATCH	102709348	102708058	Hemopexin	47
ENST00000572734	ENSG00000263186	HSCHR17_1_CTG4	39465304	39465172	Keratin_B2_2	44
ENST00000572734	ENSG00000263186	HSCHR17_1_CTG4	39465124	39464992	Keratin_B2_2	44
ENST00000572734	ENSG00000263186	HSCHR17_1_CTG4	39464989	39464857	Keratin_B2_2	44
ENST00000572734	ENSG00000263186	HSCHR17_1_CTG4	39464764	39464632	Keratin_B2_2	44
ENST00000572734	ENSG00000263186	HSCHR17_1_CTG4	39464629	39464491	Keratin_B2_2	46
ENST00000327822	ENSG00000237375	GL000213.1	138861	134047	Ank_2	93
ENST00000327822	ENSG00000237375	GL000213.1	134041	133945	Ank	32
ENST00000327822	ENSG00000237375	GL000213.1	131155	126672	Ank_2	92
ENST00000327822	ENSG00000237375	GL000213.1	108205	108031	CCDC144C	58
ENST00000326165	ENSG00000186074	17	72700944	72700626	V-set	106
ENST00000326165	ENSG00000186074	17	72694598	72691330	SIT	103
ENST00000469092	ENSG00000186074	17	72700944	72700626	V-set	106
ENST00000301573	ENSG00000186074	17	72700944	72700626	V-set	106
ENST00000583937	ENSG00000186074	17	72700944	72700626	V-set	106
ENST00000583937	ENSG00000186074	17	72694598	72691330	SIT	103
ENST00000464910	ENSG00000186074	17	72700944	72700626	V-set	106
ENST00000464910	ENSG00000186074	17	72694598	72691330	SIT	103
ENST00000462044	ENSG00000186074	17	72700944	72700626	V-set	106
ENST00000581500	ENSG00000186074	17	72700944	72700626	V-set	106
ENST00000581500	ENSG00000186074	17	72694598	72691939	SIT	50
ENST00000361254	ENSG00000186074	17	72700944	72700626	V-set	106
ENST00000361254	ENSG00000186074	17	72694598	72691939	SIT	50
ENST00000343125	ENSG00000186074	17	72700944	72700626	V-set	106
ENST00000575480	ENSG00000262742	HSCHR5_1_CTG2	94353122	94278083	C2	81
ENST00000575480	ENSG00000262742	HSCHR5_1_CTG2	94248618	94230536	C2	81
ENST00000575480	ENSG00000262742	HSCHR5_1_CTG2	94224635	94207037	C2	80
ENST00000575480	ENSG00000262742	HSCHR5_1_CTG2	94134738	94043272	PRT_C	131
ENST00000573439	ENSG00000262742	HSCHR5_1_CTG2	94353122	94278083	C2	81
ENST00000573439	ENSG00000262742	HSCHR5_1_CTG2	94248618	94230536	C2	81
ENST00000573439	ENSG00000262742	HSCHR5_1_CTG2	94224635	94207037	C2	80
ENST00000573439	ENSG00000262742	HSCHR5_1_CTG2	94204127	94043272	PRT_C	154
ENST00000574707	ENSG00000262742	HSCHR5_1_CTG2	94248579	94230536	C2	68
ENST00000574707	ENSG00000262742	HSCHR5_1_CTG2	94224635	94207037	C2	80
ENST00000574707	ENSG00000262742	HSCHR5_1_CTG2	94134741	94043272	PRT_C	132
ENST00000573142	ENSG00000262742	HSCHR5_1_CTG2	94353122	94278083	C2	81
ENST00000573142	ENSG00000262742	HSCHR5_1_CTG2	94248618	94230536	C2	81
ENST00000573142	ENSG00000262742	HSCHR5_1_CTG2	94224635	94207037	C2	80
ENST00000573142	ENSG00000262742	HSCHR5_1_CTG2	94134747	94043272	PRT_C	134
ENST00000577136	ENSG00000262742	HSCHR5_1_CTG2	94353122	94278083	C2	81
ENST00000577136	ENSG00000262742	HSCHR5_1_CTG2	94248618	94230536	C2	81
ENST00000577136	ENSG00000262742	HSCHR5_1_CTG2	94224635	94207037	C2	80
ENST00000577136	ENSG00000262742	HSCHR5_1_CTG2	94134747	94044276	PRT_C	114
ENST00000575385	ENSG00000262742	HSCHR5_1_CTG2	94248618	94230536	C2	81
ENST00000575385	ENSG00000262742	HSCHR5_1_CTG2	94224635	94207037	C2	80
ENST00000573975	ENSG00000262742	HSCHR5_1_CTG2	94353122	94278083	C2	81
ENST00000573975	ENSG00000262742	HSCHR5_1_CTG2	94248618	94230536	C2	81
ENST00000573975	ENSG00000262742	HSCHR5_1_CTG2	94224635	94207037	C2	80
ENST00000572563	ENSG00000262742	HSCHR5_1_CTG2	94248618	94230536	C2	81
ENST00000572563	ENSG00000262742	HSCHR5_1_CTG2	94224635	94207037	C2	80
ENST00000574764	ENSG00000262742	HSCHR5_1_CTG2	94353120	94278081	C2	81
ENST00000574764	ENSG00000262742	HSCHR5_1_CTG2	94248616	94245021	C2	57
ENST00000576548	ENSG00000262742	HSCHR5_1_CTG2	94353122	94278083	C2	81
ENST00000574929	ENSG00000262742	HSCHR5_1_CTG2	94353122	94278083	C2	81
ENST00000571964	ENSG00000262742	HSCHR5_1_CTG2	94353122	94278092	C2	78
ENST00000571099	ENSG00000262742	HSCHR5_1_CTG2	94353122	94289000	C2	39
ENST00000169551	ENSG00000075336	18	71816341	71825698	TIM21	144
ENST00000580087	ENSG00000075336	18	71816341	71823481	TIM21	58
ENST00000579071	ENSG00000075336	18	71822410	71825546	TIM21	115
ENST00000543378	ENSG00000185158	17	30351791	30358416	LRR_8	58
ENST00000543378	ENSG00000185158	17	30374902	30380318	LRRC37AB_C	150
ENST00000327564	ENSG00000185158	17	30351785	30358416	LRR_8	60
ENST00000327564	ENSG00000185158	17	30374902	30380318	LRRC37AB_C	150
ENST00000584368	ENSG00000185158	17	30351791	30362603	LRR_8	58
ENST00000584368	ENSG00000185158	17	30374902	30380318	LRRC37AB_C	150
ENST00000578674	ENSG00000185158	17	30351791	30358416	LRR_8	58
ENST00000341671	ENSG00000185158	17	30351791	30358416	LRR_8	58
ENST00000341671	ENSG00000185158	17	30374902	30380318	LRRC37AB_C	150
ENST00000582117	ENSG00000185158	17	30374903	30377149	LRRC37AB_C	146
ENST00000394713	ENSG00000185158	17	30351791	30362603	LRR_8	58
ENST00000394713	ENSG00000185158	17	30374902	30380318	LRRC37AB_C	150
ENST00000264031	ENSG00000110375	11	118827061	118828938	Uroplakin_II	183
ENST00000573121	ENSG00000263014	HSCHR1_3_CTG31	198521261	198504047	V-ATPase_G	104
ENST00000571439	ENSG00000263014	HSCHR1_3_CTG31	198521261	198517336	V-ATPase_G	27
ENST00000575971	ENSG00000263014	HSCHR1_3_CTG31	198521261	198504047	V-ATPase_G	110
ENST00000435564	ENSG00000115252	2	183105018	183104838	PDEase_I_N	60
ENST00000435564	ENSG00000115252	2	183094804	183051223	PDEase_I	232
ENST00000409365	ENSG00000115252	2	183105018	183104838	PDEase_I_N	60
ENST00000409365	ENSG00000115252	2	183094804	183051223	PDEase_I	232
ENST00000410103	ENSG00000115252	2	183105018	183104838	PDEase_I_N	60
ENST00000410103	ENSG00000115252	2	183094804	183051223	PDEase_I	232
ENST00000331935	ENSG00000115252	2	183105018	183104838	PDEase_I_N	60
ENST00000331935	ENSG00000115252	2	183094804	183051223	PDEase_I	232
ENST00000346717	ENSG00000115252	2	183105018	183104838	PDEase_I_N	60
ENST00000346717	ENSG00000115252	2	183094804	183051223	PDEase_I	232
ENST00000536095	ENSG00000115252	2	183104922	183104838	PDEase_I_N	28
ENST00000536095	ENSG00000115252	2	183094804	183051223	PDEase_I	232
ENST00000358139	ENSG00000115252	2	183105018	183104838	PDEase_I_N	60
ENST00000358139	ENSG00000115252	2	183094804	183051223	PDEase_I	232
ENST00000351439	ENSG00000115252	2	183105018	183104838	PDEase_I_N	60
ENST00000351439	ENSG00000115252	2	183094804	183051223	PDEase_I	232
ENST00000456212	ENSG00000115252	2	183105018	183104838	PDEase_I_N	60
ENST00000456212	ENSG00000115252	2	183094804	183051223	PDEase_I	232
ENST00000252015	ENSG00000100991	20	33603942	33591317	DUF3689	311
ENST00000451813	ENSG00000100991	20	33603942	33591317	DUF3689	311
ENST00000432634	ENSG00000100991	20	33603942	33591317	DUF3689	311
ENST00000539834	ENSG00000100991	20	33603942	33591317	DUF3689	311
ENST00000415035	ENSG00000115415	2	191839649	191839577	STAT1_TAZ2bind	24
ENST00000361099	ENSG00000115415	2	191874726	191872297	STAT_int	120
ENST00000361099	ENSG00000115415	2	191865856	191859788	STAT_alpha	179
ENST00000361099	ENSG00000115415	2	191856042	191844526	STAT_bind	250
ENST00000361099	ENSG00000115415	2	191843726	191841653	SH2	81
ENST00000361099	ENSG00000115415	2	191839651	191839579	STAT1_TAZ2bind	24
ENST00000409465	ENSG00000115415	2	191874726	191872297	STAT_int	120
ENST00000409465	ENSG00000115415	2	191865856	191859788	STAT_alpha	179
ENST00000409465	ENSG00000115415	2	191856042	191844526	STAT_bind	250
ENST00000409465	ENSG00000115415	2	191843726	191841653	SH2	81
ENST00000409465	ENSG00000115415	2	191839651	191839579	STAT1_TAZ2bind	24
ENST00000392322	ENSG00000115415	2	191874726	191872297	STAT_int	120
ENST00000392322	ENSG00000115415	2	191865856	191859788	STAT_alpha	179
ENST00000392322	ENSG00000115415	2	191856042	191844526	STAT_bind	250
ENST00000392322	ENSG00000115415	2	191843726	191841653	SH2	81
ENST00000452281	ENSG00000115415	2	191874726	191872297	STAT_int	120
ENST00000452281	ENSG00000115415	2	191865856	191862698	STAT_alpha	57
ENST00000392323	ENSG00000115415	2	191874726	191872297	STAT_int	120
ENST00000392323	ENSG00000115415	2	191865856	191859788	STAT_alpha	179
ENST00000392323	ENSG00000115415	2	191856042	191844526	STAT_bind	250
ENST00000392323	ENSG00000115415	2	191843726	191841653	SH2	81
ENST00000424722	ENSG00000115415	2	191874726	191872297	STAT_int	120
ENST00000424722	ENSG00000115415	2	191865856	191864355	STAT_alpha	44
ENST00000454414	ENSG00000115415	2	191874726	191872297	STAT_int	120
ENST00000432058	ENSG00000115415	2	191874726	191873754	STAT_int	68
ENST00000540176	ENSG00000115415	2	191874726	191872297	STAT_int	120
ENST00000540176	ENSG00000115415	2	191865856	191862698	STAT_alpha	57
ENST00000375687	ENSG00000171456	20	30946609	30956921	HARE-HTH	72
ENST00000375687	ENSG00000171456	20	31017829	31020787	ASXH	131
ENST00000375687	ENSG00000171456	20	31024938	31025130	PHD_3	64
ENST00000497249	ENSG00000171456	20	30946614	30956923	HARE-HTH	71
ENST00000375689	ENSG00000171456	20	30947583	30956921	HARE-HTH	67
ENST00000553345	ENSG00000171456	20	31018955	31020787	ASXH	130
ENST00000542461	ENSG00000171456	20	30946609	30956921	HARE-HTH	71
ENST00000306058	ENSG00000171456	20	30947583	30956921	HARE-HTH	66
ENST00000306058	ENSG00000171456	20	31017829	31020787	ASXH	131
ENST00000306058	ENSG00000171456	20	31024938	31025130	PHD_3	64
ENST00000351008	ENSG00000144962	3	172835521	172607368	NYD-SP12_N	567
ENST00000577063	ENSG00000262942	HSCHR19_3_CTG3	22363972	22363897	zf-H2C2_2	25
ENST00000577063	ENSG00000262942	HSCHR19_3_CTG3	22363885	22363813	zf-H2C2_2	24
ENST00000577063	ENSG00000262942	HSCHR19_3_CTG3	22363801	22363729	zf-H2C2_2	24
ENST00000577063	ENSG00000262942	HSCHR19_3_CTG3	22363720	22363645	zf-H2C2_2	25
ENST00000577063	ENSG00000262942	HSCHR19_3_CTG3	22363636	22363564	zf-H2C2_2	24
ENST00000577063	ENSG00000262942	HSCHR19_3_CTG3	22363552	22363477	zf-H2C2_2	25
ENST00000577063	ENSG00000262942	HSCHR19_3_CTG3	22363465	22363393	zf-H2C2_2	24
ENST00000577063	ENSG00000262942	HSCHR19_3_CTG3	22363384	22363309	zf-H2C2_2	25
ENST00000577063	ENSG00000262942	HSCHR19_3_CTG3	22363300	22363228	zf-H2C2_2	24
ENST00000577063	ENSG00000262942	HSCHR19_3_CTG3	22363216	22363144	zf-H2C2_2	24
ENST00000577063	ENSG00000262942	HSCHR19_3_CTG3	22363132	22363057	zf-H2C2_2	25
ENST00000577063	ENSG00000262942	HSCHR19_3_CTG3	22363045	22362976	zf-H2C2_2	23
ENST00000577063	ENSG00000262942	HSCHR19_3_CTG3	22362961	22362889	zf-H2C2_2	24
ENST00000577063	ENSG00000262942	HSCHR19_3_CTG3	22362880	22362805	zf-H2C2_2	25
ENST00000574050	ENSG00000262022	HSCHR19_2_CTG3	21937342	21937222	KRAB	40
ENST00000574050	ENSG00000262022	HSCHR19_2_CTG3	21920022	21919953	zf-H2C2_2	23
ENST00000574050	ENSG00000262022	HSCHR19_2_CTG3	21919938	21919866	zf-H2C2_2	24
ENST00000574050	ENSG00000262022	HSCHR19_2_CTG3	21919854	21919779	zf-H2C2_2	25
ENST00000574050	ENSG00000262022	HSCHR19_2_CTG3	21919770	21919695	zf-H2C2_2	25
ENST00000574050	ENSG00000262022	HSCHR19_2_CTG3	21919686	21919611	zf-H2C2_2	25
ENST00000574050	ENSG00000262022	HSCHR19_2_CTG3	21919602	21919527	zf-H2C2_2	25
ENST00000574050	ENSG00000262022	HSCHR19_2_CTG3	21919518	21919443	zf-H2C2_2	25
ENST00000574050	ENSG00000262022	HSCHR19_2_CTG3	21919434	21919362	zf-H2C2_2	24
ENST00000574050	ENSG00000262022	HSCHR19_2_CTG3	21919350	21919275	zf-H2C2_2	25
ENST00000574050	ENSG00000262022	HSCHR19_2_CTG3	21919266	21919191	zf-H2C2_2	25
ENST00000574050	ENSG00000262022	HSCHR19_2_CTG3	21919182	21919107	zf-H2C2_2	25
ENST00000566299	ENSG00000260130	HG19_PATCH	2005798	2017479	I-set	92
ENST00000566299	ENSG00000260130	HG19_PATCH	2020463	2021574	I-set	94
ENST00000566299	ENSG00000260130	HG19_PATCH	2024250	2026957	fn3	85
ENST00000566299	ENSG00000260130	HG19_PATCH	2033412	2037975	fn3	85
ENST00000566299	ENSG00000260130	HG19_PATCH	2040182	2041879	fn3	83
ENST00000566299	ENSG00000260130	HG19_PATCH	2044095	2046762	fn3	85
ENST00000566299	ENSG00000260130	HG19_PATCH	2046810	2050532	fn3	86
ENST00000566299	ENSG00000260130	HG19_PATCH	2065676	2071506	Ig_2	86
ENST00000566299	ENSG00000260130	HG19_PATCH	2091339	2092810	I-set	88
ENST00000569555	ENSG00000260130	HG19_PATCH	2040182	2041879	fn3	83
ENST00000569555	ENSG00000260130	HG19_PATCH	2044095	2046762	fn3	85
ENST00000569555	ENSG00000260130	HG19_PATCH	2046810	2050532	fn3	86
ENST00000569555	ENSG00000260130	HG19_PATCH	2065676	2071506	Ig_2	86
ENST00000569555	ENSG00000260130	HG19_PATCH	2091339	2092810	I-set	88
ENST00000317011	ENSG00000176302	11	118850284	118851420	Fork_head	105
ENST00000576236	ENSG00000261986	HSCHR17_1_CTG4	39506857	39502701	Filament	311
ENST00000425945	ENSG00000234295	GL000192.1	304685	275903	PapD-like	75
ENST00000570211	ENSG00000260355	HG14_PATCH	57530173	57530293	KRAB	40
ENST00000570211	ENSG00000260355	HG14_PATCH	57536763	57536838	zf-H2C2_2	25
ENST00000570211	ENSG00000260355	HG14_PATCH	57536847	57536919	zf-H2C2_2	24
ENST00000570211	ENSG00000260355	HG14_PATCH	57536931	57537006	zf-H2C2_2	25
ENST00000570211	ENSG00000260355	HG14_PATCH	57537012	57537087	zf-H2C2_2	25
ENST00000570211	ENSG00000260355	HG14_PATCH	57537096	57537168	zf-H2C2_2	24
ENST00000570211	ENSG00000260355	HG14_PATCH	57537180	57537252	zf-H2C2_2	24
ENST00000570211	ENSG00000260355	HG14_PATCH	57537264	57537336	zf-H2C2_2	24
ENST00000570211	ENSG00000260355	HG14_PATCH	57537348	57537423	zf-H2C2_2	25
ENST00000570211	ENSG00000260355	HG14_PATCH	57537432	57537504	zf-H2C2_2	24
ENST00000570211	ENSG00000260355	HG14_PATCH	57537516	57537588	zf-H2C2_2	24
ENST00000400678	ENSG00000215616	GL000201.1	15666	15843	TSP_1	59
ENST00000400678	ENSG00000215616	GL000201.1	16124	16935	TSP_1	54
ENST00000400678	ENSG00000215616	GL000201.1	17879	21361	TSP_1	49
ENST00000400678	ENSG00000215616	GL000201.1	22143	22242	PLAC	33
ENST00000266085	ENSG00000100234	22	33198051	33255308	TIMP	172
ENST00000496357	ENSG00000187939	HSCHR17_1_CTG1	22354	11277	C2	89
ENST00000496357	ENSG00000187939	HSCHR17_1_CTG1	6087	6012	C2	25
ENST00000334418	ENSG00000186166	11	118868923	118886282	CCDC84	319
ENST00000526463	ENSG00000186166	11	118868923	118872369	CCDC84	138
ENST00000532132	ENSG00000186166	11	118868923	118882663	CCDC84	180
ENST00000391571	ENSG00000212884	GL000205.1	117370	117781	2-Hacid_dh	137
ENST00000571751	ENSG00000262634	HSCHR18_1_CTG1_1	47902246	47918597	DUF1395	234
ENST00000457580	ENSG00000087087	7	100479726	100482021	DUF3546	113
ENST00000457580	ENSG00000087087	7	100484752	100486108	ARS2	217
ENST00000388793	ENSG00000087087	7	100479726	100482021	DUF3546	113
ENST00000388793	ENSG00000087087	7	100484752	100486108	ARS2	221
ENST00000432932	ENSG00000087087	7	100479726	100482021	DUF3546	113
ENST00000432932	ENSG00000087087	7	100484752	100486108	ARS2	217
ENST00000347433	ENSG00000087087	7	100479726	100482021	DUF3546	113
ENST00000347433	ENSG00000087087	7	100484752	100486108	ARS2	221
ENST00000423692	ENSG00000087087	7	100479728	100479860	DUF3546	44
ENST00000448764	ENSG00000087087	7	100484752	100486108	ARS2	214
ENST00000445337	ENSG00000087087	7	100485324	100486130	ARS2	98
ENST00000541212	ENSG00000110801	12	122337659	122353816	PDZ_2	83
ENST00000261817	ENSG00000110801	12	122337638	122353783	PDZ	78
ENST00000544724	ENSG00000110801	12	122337653	122353816	PDZ_2	85
ENST00000571244	ENSG00000262406	HG305_PATCH	102745593	102743687	PG_binding_1	61
ENST00000571244	ENSG00000262406	HG305_PATCH	102743624	102738639	Peptidase_M10	155
ENST00000571244	ENSG00000262406	HG305_PATCH	102738050	102737103	Hemopexin	42
ENST00000571244	ENSG00000262406	HG305_PATCH	102737097	102736589	Hemopexin	43
ENST00000571244	ENSG00000262406	HG305_PATCH	102736574	102734910	Hemopexin	47
ENST00000571244	ENSG00000262406	HG305_PATCH	102734904	102733836	Hemopexin	41
ENST00000340533	ENSG00000166347	18	71959080	71930589	Cyt-b5	74
ENST00000494131	ENSG00000166347	18	71959080	71930589	Cyt-b5	74
ENST00000397914	ENSG00000166347	18	71959080	71930589	Cyt-b5	74
ENST00000397110	ENSG00000133466	22	37581264	37578644	Collagen	46
ENST00000397110	ENSG00000133466	22	37578632	37578248	C1q	128
ENST00000337843	ENSG00000133466	22	37581264	37578644	Collagen	46
ENST00000337843	ENSG00000133466	22	37578632	37578248	C1q	128
ENST00000255836	ENSG00000133466	22	37578782	37578248	C1q	127
ENST00000562730	ENSG00000259919	HG996_PATCH	132685680	132681690	Ricin_B_lectin	128
ENST00000570102	ENSG00000259919	HG996_PATCH	132685678	132681688	Ricin_B_lectin	128
ENST00000566593	ENSG00000259919	HG996_PATCH	132843616	132829009	Glycos_transf_2	183
ENST00000566593	ENSG00000259919	HG996_PATCH	132685680	132681690	Ricin_B_lectin	128
ENST00000566342	ENSG00000259919	HG996_PATCH	132685680	132681690	Ricin_B_lectin	128
ENST00000457714	ENSG00000169760	3	173322473	173998437	COesterase	577
ENST00000361589	ENSG00000169760	3	173322473	173998437	COesterase	577
ENST00000415045	ENSG00000169760	3	173322473	173996770	COesterase	338
ENST00000545397	ENSG00000169760	3	173322473	173998437	COesterase	577
ENST00000401917	ENSG00000169760	3	173322473	173998437	COesterase	617
ENST00000583369	ENSG00000109062	17	72745031	72745256	PDZ	75
ENST00000262613	ENSG00000109062	17	72745031	72745256	PDZ	75
ENST00000262613	ENSG00000109062	17	72758169	72759593	PDZ	77
ENST00000262613	ENSG00000109062	17	72764670	72764790	EBP50_C-term	40
ENST00000413388	ENSG00000109062	17	72758178	72759593	PDZ	74
ENST00000413388	ENSG00000109062	17	72764670	72764790	EBP50_C-term	40
ENST00000264065	ENSG00000077232	2	183582916	183584818	DnaJ	62
ENST00000264065	ENSG00000077232	2	183586772	183594635	Thioredoxin	102
ENST00000264065	ENSG00000077232	2	183616438	183621044	Thioredoxin	99
ENST00000264065	ENSG00000077232	2	183621056	183623598	Thioredoxin	103
ENST00000264065	ENSG00000077232	2	183623900	183640109	Thioredoxin	107
ENST00000418559	ENSG00000077232	2	183582916	183584818	DnaJ	62
ENST00000418559	ENSG00000077232	2	183586772	183594635	Thioredoxin	102
ENST00000537515	ENSG00000077232	2	183582916	183584818	DnaJ	62
ENST00000537515	ENSG00000077232	2	183586772	183594635	Thioredoxin	102
ENST00000574223	ENSG00000262334	HSCHR17_1_CTG1	188984	97040	FYVE_2	114
ENST00000573298	ENSG00000262418	HSCHR1_3_CTG31	198619904	198672989	PTP_N	27
ENST00000573298	ENSG00000262418	HSCHR1_3_CTG31	198687370	198687550	CD45	60
ENST00000575923	ENSG00000262418	HSCHR1_3_CTG31	198619904	198672989	PTP_N	27
ENST00000575923	ENSG00000262418	HSCHR1_3_CTG31	198687370	198687550	CD45	60
ENST00000575923	ENSG00000262418	HSCHR1_3_CTG31	198693571	198697405	fn3	75
ENST00000575923	ENSG00000262418	HSCHR1_3_CTG31	198698715	198703065	fn3	79
ENST00000575923	ENSG00000262418	HSCHR1_3_CTG31	198712970	198713170	Y_phosphatase	37
ENST00000573679	ENSG00000262418	HSCHR1_3_CTG31	198619904	198672989	PTP_N	27
ENST00000573679	ENSG00000262418	HSCHR1_3_CTG31	198677330	198677411	PTP_N	27
ENST00000573679	ENSG00000262418	HSCHR1_3_CTG31	198687370	198687550	CD45	60
ENST00000573679	ENSG00000262418	HSCHR1_3_CTG31	198693574	198697405	fn3	74
ENST00000573679	ENSG00000262418	HSCHR1_3_CTG31	198698715	198703065	fn3	79
ENST00000573679	ENSG00000262418	HSCHR1_3_CTG31	198712970	198724703	Y_phosphatase	234
ENST00000573679	ENSG00000262418	HSCHR1_3_CTG31	198728779	198736555	Y_phosphatase	259
ENST00000576833	ENSG00000262418	HSCHR1_3_CTG31	198619904	198672989	PTP_N	27
ENST00000576833	ENSG00000262418	HSCHR1_3_CTG31	198687370	198687550	CD45	60
ENST00000576833	ENSG00000262418	HSCHR1_3_CTG31	198693571	198697405	fn3	75
ENST00000576833	ENSG00000262418	HSCHR1_3_CTG31	198698715	198703065	fn3	79
ENST00000576833	ENSG00000262418	HSCHR1_3_CTG31	198712970	198715866	Y_phosphatase	124
ENST00000573477	ENSG00000262418	HSCHR1_3_CTG31	198619904	198672989	PTP_N	27
ENST00000573477	ENSG00000262418	HSCHR1_3_CTG31	198687370	198687550	CD45	60
ENST00000573477	ENSG00000262418	HSCHR1_3_CTG31	198693574	198697405	fn3	74
ENST00000573477	ENSG00000262418	HSCHR1_3_CTG31	198698715	198703065	fn3	79
ENST00000573477	ENSG00000262418	HSCHR1_3_CTG31	198712970	198724703	Y_phosphatase	234
ENST00000573477	ENSG00000262418	HSCHR1_3_CTG31	198728779	198736555	Y_phosphatase	259
ENST00000570609	ENSG00000262418	HSCHR1_3_CTG31	198619904	198672989	PTP_N	27
ENST00000571847	ENSG00000262418	HSCHR1_3_CTG31	198619904	198672989	PTP_N	27
ENST00000573971	ENSG00000262418	HSCHR1_3_CTG31	198619904	198672989	PTP_N	27
ENST00000573971	ENSG00000262418	HSCHR1_3_CTG31	198677330	198677411	PTP_N	27
ENST00000328544	ENSG00000183473	22	37603662	37602906	7tm_1	252
ENST00000402501	ENSG00000183473	22	37603662	37602906	7tm_1	252
ENST00000572659	ENSG00000262102	HSCHR18_2_CTG2	65248741	65247679	Sulfotransfer_1	354
ENST00000374492	ENSG00000088298	20	33734722	33703529	Glyco_hydro_47	440
ENST00000374491	ENSG00000088298	20	33734992	33703529	Glyco_hydro_47	421
ENST00000541621	ENSG00000088298	20	33721943	33703529	Glyco_hydro_47	259
ENST00000542871	ENSG00000088298	20	33719460	33703529	Glyco_hydro_47	205
ENST00000540582	ENSG00000088298	20	33734722	33706367	Glyco_hydro_47	382
ENST00000570596	ENSG00000263012	HSCHR17_1_CTG4	39525840	39521032	Filament	311
ENST00000409816	ENSG00000169994	2	128322874	128351217	Myosin_head	681
ENST00000409816	ENSG00000169994	2	128354082	128363429	IQ	20
ENST00000409816	ENSG00000169994	2	128363438	128363498	IQ	20
ENST00000409816	ENSG00000169994	2	128364922	128364982	IQ	20
ENST00000409816	ENSG00000169994	2	128370117	128380783	MyTH4	105
ENST00000409816	ENSG00000169994	2	128386077	128387360	SH3_2	58
ENST00000409816	ENSG00000169994	2	128389219	128390882	MyTH4	105
ENST00000409816	ENSG00000169994	2	128392751	128393888	FERM_M	114
ENST00000409090	ENSG00000169994	2	128386077	128387360	SH3_2	58
ENST00000409090	ENSG00000169994	2	128389219	128390882	MyTH4	105
ENST00000409090	ENSG00000169994	2	128392751	128393888	FERM_M	114
ENST00000389524	ENSG00000169994	2	128322874	128351217	Myosin_head	681
ENST00000389524	ENSG00000169994	2	128354082	128363429	IQ	20
ENST00000389524	ENSG00000169994	2	128363438	128363498	IQ	20
ENST00000389524	ENSG00000169994	2	128364922	128364982	IQ	20
ENST00000389524	ENSG00000169994	2	128370117	128380783	MyTH4	105
ENST00000389524	ENSG00000169994	2	128386077	128387360	SH3_2	58
ENST00000389524	ENSG00000169994	2	128389219	128390882	MyTH4	105
ENST00000389524	ENSG00000169994	2	128392751	128393888	FERM_M	114
ENST00000428314	ENSG00000169994	2	128322874	128351217	Myosin_head	681
ENST00000428314	ENSG00000169994	2	128354082	128363429	IQ	20
ENST00000428314	ENSG00000169994	2	128363438	128363498	IQ	20
ENST00000428314	ENSG00000169994	2	128364922	128364982	IQ	20
ENST00000428314	ENSG00000169994	2	128370117	128380783	MyTH4	105
ENST00000428314	ENSG00000169994	2	128386077	128387360	SH3_2	58
ENST00000428314	ENSG00000169994	2	128389219	128390882	MyTH4	105
ENST00000428314	ENSG00000169994	2	128392751	128393888	FERM_M	114
ENST00000548125	ENSG00000151135	12	107364888	107365161	UPF0444	91
ENST00000280756	ENSG00000151135	12	107364888	107365161	UPF0444	91
ENST00000547242	ENSG00000151135	12	107364888	107365161	UPF0444	91
ENST00000550344	ENSG00000151135	12	107364888	107365161	UPF0444	91
ENST00000547081	ENSG00000151135	12	107364888	107365161	UPF0444	91
ENST00000551813	ENSG00000151135	12	107364888	107365161	UPF0444	91
ENST00000400676	ENSG00000215611	GL000201.1	27614	26418	FAM163	165
ENST00000569546	ENSG00000261352	HG730_PATCH	20215054	20215174	KRAB	40
ENST00000563015	ENSG00000261352	HG730_PATCH	20215054	20215174	KRAB	40
ENST00000563337	ENSG00000261352	HG730_PATCH	20215054	20215174	KRAB	40
ENST00000563337	ENSG00000261352	HG730_PATCH	20228838	20228913	zf-H2C2_2	25
ENST00000563337	ENSG00000261352	HG730_PATCH	20229006	20229081	zf-H2C2_2	25
ENST00000563337	ENSG00000261352	HG730_PATCH	20229090	20229165	zf-H2C2_2	25
ENST00000563337	ENSG00000261352	HG730_PATCH	20229174	20229249	zf-H2C2_2	25
ENST00000563337	ENSG00000261352	HG730_PATCH	20229261	20229330	zf-H2C2_2	23
ENST00000563337	ENSG00000261352	HG730_PATCH	20229345	20229417	zf-H2C2_2	24
ENST00000563337	ENSG00000261352	HG730_PATCH	20229426	20229501	zf-H2C2_2	25
ENST00000563337	ENSG00000261352	HG730_PATCH	20229510	20229585	zf-H2C2_2	25
ENST00000563337	ENSG00000261352	HG730_PATCH	20229594	20229669	zf-H2C2_2	25
ENST00000563337	ENSG00000261352	HG730_PATCH	20229678	20229753	zf-H2C2_2	25
ENST00000563337	ENSG00000261352	HG730_PATCH	20229762	20229837	zf-H2C2_2	25
ENST00000563337	ENSG00000261352	HG730_PATCH	20229846	20229921	zf-H2C2_2	25
ENST00000563337	ENSG00000261352	HG730_PATCH	20229930	20230005	zf-H2C2_2	25
ENST00000563337	ENSG00000261352	HG730_PATCH	20230014	20230086	zf-H2C2_2	24
ENST00000572513	ENSG00000263090	HSCHR17_5_CTG4	39382907	39383054	Keratin_B2_2	49
ENST00000572513	ENSG00000263090	HSCHR17_5_CTG4	39383144	39383276	Keratin_B2_2	44
ENST00000566692	ENSG00000261321	HG990_PATCH	295727	292993	FAM101	131
ENST00000561882	ENSG00000259916	HG686_PATCH	95358555	95368105	MIP	246
ENST00000354992	ENSG00000133424	22	34022295	33733763	Glyco_transf_8	244
ENST00000354992	ENSG00000133424	22	33700387	33670457	Glyco_transf_49	223
ENST00000402320	ENSG00000133424	22	34022295	33712126	Glyco_transf_8	272
ENST00000402320	ENSG00000133424	22	33700384	33670457	Glyco_transf_49	222
ENST00000421768	ENSG00000133424	22	33960999	33733763	Glyco_transf_8	178
ENST00000337431	ENSG00000133424	22	34022295	33712126	Glyco_transf_8	272
ENST00000337431	ENSG00000133424	22	33700384	33670457	Glyco_transf_49	222
ENST00000397394	ENSG00000133424	22	34022295	33733763	Glyco_transf_8	244
ENST00000397394	ENSG00000133424	22	33700387	33670457	Glyco_transf_49	223
ENST00000437602	ENSG00000133424	22	34022295	33733763	Glyco_transf_8	244
ENST00000437602	ENSG00000133424	22	33712105	33700330	Glyco_transf_49	66
ENST00000437602	ENSG00000133424	22	33700219	33670457	Glyco_transf_49	118
ENST00000452586	ENSG00000133424	22	33960999	33733763	Glyco_transf_8	178
ENST00000452586	ENSG00000133424	22	33700387	33670457	Glyco_transf_49	223
ENST00000567955	ENSG00000261309	HG987_PATCH	21318658	21318790	IRK_N	44
ENST00000567955	ENSG00000261309	HG987_PATCH	21318793	21319795	IRK	334
ENST00000585837	ENSG00000262023	HG418_PATCH	143747380	143747224	CENP-B_N	52
ENST00000585837	ENSG00000262023	HG418_PATCH	143747164	143746975	HTH_Tnp_Tc5	63
ENST00000585837	ENSG00000262023	HG418_PATCH	143746888	143746276	DDE_1	204
ENST00000571961	ENSG00000262023	HG418_PATCH	143747380	143747224	CENP-B_N	52
ENST00000571961	ENSG00000262023	HG418_PATCH	143747164	143746975	HTH_Tnp_Tc5	63
ENST00000571961	ENSG00000262023	HG418_PATCH	143746888	143746276	DDE_1	204
ENST00000592696	ENSG00000262023	HG418_PATCH	143747380	143747224	CENP-B_N	52
ENST00000592696	ENSG00000262023	HG418_PATCH	143747164	143746975	HTH_Tnp_Tc5	63
ENST00000592696	ENSG00000262023	HG418_PATCH	143746888	143746276	DDE_1	204
ENST00000377244	ENSG00000110025	11	64795028	64802531	PX	118
ENST00000377244	ENSG00000110025	11	64806181	64807241	MIT	68
ENST00000534637	ENSG00000110025	11	64795028	64802531	PX	114
ENST00000524831	ENSG00000110025	11	64795028	64802531	PX	106
ENST00000352068	ENSG00000110025	11	64795028	64802531	PX	118
ENST00000254644	ENSG00000132313	2	86434376	86437708	Ribosomal_L35p	60
ENST00000337109	ENSG00000132313	2	86434376	86437708	Ribosomal_L35p	60
ENST00000409180	ENSG00000132313	2	86434376	86437708	Ribosomal_L35p	60
ENST00000569169	ENSG00000261155	HG536_PATCH	69633572	69625258	FGF	135
ENST00000571096	ENSG00000262749	HSCHR17_5_CTG4	39388753	39388885	Keratin_B2_2	44
ENST00000571096	ENSG00000262749	HSCHR17_5_CTG4	39388945	39389077	Keratin_B2_2	44
ENST00000571096	ENSG00000262749	HSCHR17_5_CTG4	39389137	39389227	Keratin_B2_2	30
ENST00000563430	ENSG00000260789	HG998_2_PATCH	139243887	139244886	TPR_12	60
ENST00000563430	ENSG00000260789	HG998_2_PATCH	139245395	139245781	TPR_7	35
ENST00000563430	ENSG00000260789	HG998_2_PATCH	139245772	139246599	TPR_12	78
ENST00000563430	ENSG00000260789	HG998_2_PATCH	139263619	139263685	GoLoco	22
ENST00000563430	ENSG00000260789	HG998_2_PATCH	139264273	139264339	GoLoco	22
ENST00000563430	ENSG00000260789	HG998_2_PATCH	139264417	139265946	GoLoco	22
ENST00000563430	ENSG00000260789	HG998_2_PATCH	139265982	139266048	GoLoco	22
ENST00000562213	ENSG00000260789	HG998_2_PATCH	139264273	139264339	GoLoco	22
ENST00000562213	ENSG00000260789	HG998_2_PATCH	139264417	139265946	GoLoco	22
ENST00000562213	ENSG00000260789	HG998_2_PATCH	139265982	139266048	GoLoco	22
ENST00000563222	ENSG00000260789	HG998_2_PATCH	139264273	139264339	GoLoco	22
ENST00000563222	ENSG00000260789	HG998_2_PATCH	139264417	139265946	GoLoco	22
ENST00000563222	ENSG00000260789	HG998_2_PATCH	139265982	139266048	GoLoco	22
ENST00000561941	ENSG00000260789	HG998_2_PATCH	139243878	139244886	TPR_12	63
ENST00000561941	ENSG00000260789	HG998_2_PATCH	139245395	139245781	TPR_7	35
ENST00000561941	ENSG00000260789	HG998_2_PATCH	139245775	139246599	TPR_12	77
ENST00000562991	ENSG00000260384	HG989_PATCH	31896543	31907038	Serinc	439
ENST00000564235	ENSG00000260384	HG989_PATCH	31896543	31907038	Serinc	439
ENST00000573076	ENSG00000185527	17	79620323	79618109	PDE6_gamma	82
ENST00000571224	ENSG00000185527	17	79620323	79618109	PDE6_gamma	82
ENST00000571004	ENSG00000185527	17	79620323	79618109	PDE6_gamma	82
ENST00000331056	ENSG00000185527	17	79620323	79618109	PDE6_gamma	82
ENST00000527673	ENSG00000118181	11	118888994	118886596	Ribosomal_S25	112
ENST00000249071	ENSG00000128340	22	37640176	37622760	Ras	173
ENST00000406508	ENSG00000128340	22	37628933	37622760	Ras	133
ENST00000405484	ENSG00000128340	22	37640179	37622760	Ras	167
ENST00000441619	ENSG00000128340	22	37640176	37622796	Ras	161
ENST00000401529	ENSG00000128340	22	37640176	37637187	Ras	38
ENST00000187910	ENSG00000170848	19	43420613	43420289	V-set	108
ENST00000187910	ENSG00000170848	19	43414999	43414738	Ig_2	87
ENST00000187910	ENSG00000170848	19	43411998	43411734	Ig_2	88
ENST00000187910	ENSG00000170848	19	43411317	43411080	Ig_2	79
ENST00000402603	ENSG00000170848	19	43420613	43420289	V-set	108
ENST00000402603	ENSG00000170848	19	43414999	43414738	Ig_2	87
ENST00000402603	ENSG00000170848	19	43411317	43411080	Ig_2	79
ENST00000599753	ENSG00000170848	19	43414956	43414737	Ig_2	73
ENST00000292125	ENSG00000170848	19	43420613	43420289	V-set	108
ENST00000292125	ENSG00000170848	19	43414999	43414738	Ig_2	87
ENST00000292125	ENSG00000170848	19	43411995	43411734	Ig_2	87
ENST00000292125	ENSG00000170848	19	43411317	43411080	Ig_2	79
ENST00000594375	ENSG00000170848	19	43414999	43414738	Ig_2	87
ENST00000601833	ENSG00000170848	19	43420487	43420286	V-set	67
ENST00000374741	ENSG00000204237	17	79632458	79632317	Oxidored-like	47
ENST00000263816	ENSG00000081479	2	170218834	170177290	Ldl_recept_a	36
ENST00000263816	ENSG00000081479	2	170175389	170175275	Ldl_recept_a	38
ENST00000263816	ENSG00000081479	2	170163902	170163794	Ldl_recept_a	36
ENST00000263816	ENSG00000081479	2	170150769	170150661	Ldl_recept_a	36
ENST00000263816	ENSG00000081479	2	170148874	170148766	Ldl_recept_a	36
ENST00000263816	ENSG00000081479	2	170147487	170147358	Ldl_recept_a	43
ENST00000263816	ENSG00000081479	2	170136012	170135892	Ldl_recept_b	40
ENST00000263816	ENSG00000081479	2	170135883	170134331	Ldl_recept_b	44
ENST00000263816	ENSG00000081479	2	170115536	170113638	Ldl_recept_b	41
ENST00000263816	ENSG00000081479	2	170103335	170103227	Ldl_recept_a	36
ENST00000263816	ENSG00000081479	2	170101440	170101332	Ldl_recept_a	36
ENST00000263816	ENSG00000081479	2	170101314	170101206	Ldl_recept_a	36
ENST00000263816	ENSG00000081479	2	170100024	170099916	Ldl_recept_a	36
ENST00000263816	ENSG00000081479	2	170099580	170099469	Ldl_recept_a	37
ENST00000263816	ENSG00000081479	2	170097861	170097747	Ldl_recept_a	38
ENST00000263816	ENSG00000081479	2	170097738	170097630	Ldl_recept_a	36
ENST00000263816	ENSG00000081479	2	170093743	170093623	Ldl_recept_b	40
ENST00000263816	ENSG00000081479	2	170092574	170092451	Ldl_recept_b	41
ENST00000263816	ENSG00000081479	2	170076965	170072807	Ldl_recept_b	45
ENST00000263816	ENSG00000081479	2	170068694	170068586	FXa_inhibition	36
ENST00000263816	ENSG00000081479	2	170063626	170063503	Ldl_recept_b	41
ENST00000263816	ENSG00000081479	2	170062534	170062026	Ldl_recept_b	41
ENST00000263816	ENSG00000081479	2	170062017	170060696	Ldl_recept_b	38
ENST00000263816	ENSG00000081479	2	170059383	170059269	Ldl_recept_a	38
ENST00000263816	ENSG00000081479	2	170058375	170058267	Ldl_recept_a	36
ENST00000263816	ENSG00000081479	2	170058258	170058141	Ldl_recept_a	39
ENST00000263816	ENSG00000081479	2	170055416	170055299	Ldl_recept_a	39
ENST00000263816	ENSG00000081479	2	170053535	170053424	Ldl_recept_a	37
ENST00000263816	ENSG00000081479	2	170050391	170050274	Ldl_recept_a	39
ENST00000263816	ENSG00000081479	2	170048538	170048412	Ldl_recept_a	42
ENST00000263816	ENSG00000081479	2	170048403	170044729	Ldl_recept_a	36
ENST00000263816	ENSG00000081479	2	170044720	170044606	Ldl_recept_a	38
ENST00000263816	ENSG00000081479	2	170044591	170044483	Ldl_recept_a	36
ENST00000263816	ENSG00000081479	2	170042464	170042395	cEGF	23
ENST00000263816	ENSG00000081479	2	170042014	170038687	Ldl_recept_b	48
ENST00000263816	ENSG00000081479	2	170038678	170038007	Ldl_recept_b	41
ENST00000263816	ENSG00000081479	2	170037998	170034457	Ldl_recept_b	40
ENST00000263816	ENSG00000081479	2	170032964	170031829	Ldl_recept_a	38
ENST00000263816	ENSG00000081479	2	170031820	170031706	Ldl_recept_a	38
ENST00000263816	ENSG00000081479	2	170030669	170030555	Ldl_recept_a	38
ENST00000263816	ENSG00000081479	2	170030546	170030432	Ldl_recept_a	38
ENST00000263816	ENSG00000081479	2	170029720	170029609	Ldl_recept_a	37
ENST00000263816	ENSG00000081479	2	170028639	170028528	Ldl_recept_a	37
ENST00000263816	ENSG00000081479	2	170027172	170027064	Ldl_recept_a	36
ENST00000263816	ENSG00000081479	2	170026323	170026215	Ldl_recept_a	36
ENST00000263816	ENSG00000081479	2	170025166	170025052	Ldl_recept_a	38
ENST00000263816	ENSG00000081479	2	170022559	170022442	Ldl_recept_a	39
ENST00000263816	ENSG00000081479	2	170019093	170018985	Ldl_recept_a	36
ENST00000263816	ENSG00000081479	2	170009310	170007418	Ldl_recept_b	40
ENST00000263816	ENSG00000081479	2	170007409	170003348	Ldl_recept_b	41
ENST00000443831	ENSG00000081479	2	170218834	170177290	Ldl_recept_a	36
ENST00000443831	ENSG00000081479	2	170175389	170175275	Ldl_recept_a	38
ENST00000443831	ENSG00000081479	2	170163902	170163794	Ldl_recept_a	36
ENST00000443831	ENSG00000081479	2	170150769	170150661	Ldl_recept_a	36
ENST00000443831	ENSG00000081479	2	170148874	170148766	Ldl_recept_a	36
ENST00000443831	ENSG00000081479	2	170147487	170147358	Ldl_recept_a	43
ENST00000443831	ENSG00000081479	2	170136012	170135892	Ldl_recept_b	40
ENST00000443831	ENSG00000081479	2	170115662	170115545	Ldl_recept_b	39
ENST00000443831	ENSG00000081479	2	170115536	170113638	Ldl_recept_b	41
ENST00000443831	ENSG00000081479	2	170103335	170103227	Ldl_recept_a	36
ENST00000443831	ENSG00000081479	2	170101440	170101332	Ldl_recept_a	36
ENST00000443831	ENSG00000081479	2	170101314	170101206	Ldl_recept_a	36
ENST00000443831	ENSG00000081479	2	170100024	170099916	Ldl_recept_a	36
ENST00000443831	ENSG00000081479	2	170099580	170099469	Ldl_recept_a	37
ENST00000443831	ENSG00000081479	2	170097861	170097747	Ldl_recept_a	38
ENST00000443831	ENSG00000081479	2	170097738	170097630	Ldl_recept_a	36
ENST00000443831	ENSG00000081479	2	170097615	170097501	Ldl_recept_a	38
ENST00000575341	ENSG00000262512	HSCHR17_5_CTG4	39406097	39406229	Keratin_B2_2	44
ENST00000400291	ENSG00000187773	18	72109330	72103843	PIP49_C	85
ENST00000343998	ENSG00000187773	18	72124422	72114212	PIP49_N	144
ENST00000343998	ENSG00000187773	18	72114158	72103843	PIP49_C	198
ENST00000571312	ENSG00000262045	HSCHR17_1_CTG4	39538333	39535205	Filament	311
ENST00000592900	ENSG00000267728	HSCHR17_5_CTG4	39411573	39411720	Keratin_B2_2	49
ENST00000592900	ENSG00000267728	HSCHR17_5_CTG4	39411783	39411942	Keratin_B2_2	53
ENST00000592900	ENSG00000267728	HSCHR17_5_CTG4	39412002	39412092	Keratin_B2_2	30
ENST00000313040	ENSG00000131115	19	44732605	44732725	KRAB	40
ENST00000313040	ENSG00000131115	19	44739511	44739586	zf-H2C2_2	25
ENST00000313040	ENSG00000131115	19	44739595	44739670	zf-H2C2_2	25
ENST00000313040	ENSG00000131115	19	44739679	44739751	zf-H2C2_2	24
ENST00000313040	ENSG00000131115	19	44739763	44739838	zf-H2C2_2	25
ENST00000313040	ENSG00000131115	19	44739850	44739922	zf-H2C2_2	24
ENST00000313040	ENSG00000131115	19	44739934	44740006	zf-H2C2_2	24
ENST00000313040	ENSG00000131115	19	44740015	44740090	zf-H2C2_2	25
ENST00000313040	ENSG00000131115	19	44740099	44740174	zf-H2C2_2	25
ENST00000313040	ENSG00000131115	19	44740183	44740258	zf-H2C2_2	25
ENST00000313040	ENSG00000131115	19	44740267	44740339	zf-H2C2_2	24
ENST00000313040	ENSG00000131115	19	44740351	44740426	zf-H2C2_2	25
ENST00000313040	ENSG00000131115	19	44740435	44740510	zf-H2C2_2	25
ENST00000313040	ENSG00000131115	19	44740519	44740594	zf-H2C2_2	25
ENST00000313040	ENSG00000131115	19	44740606	44740678	zf-H2C2_2	24
ENST00000313040	ENSG00000131115	19	44740687	44740759	zf-H2C2_2	24
ENST00000313040	ENSG00000131115	19	44740771	44740846	zf-H2C2_2	25
ENST00000313040	ENSG00000131115	19	44740855	44740930	zf-H2C2_2	25
ENST00000588394	ENSG00000131115	19	44732605	44732725	KRAB	40
ENST00000589005	ENSG00000131115	19	44739511	44739586	zf-H2C2_2	25
ENST00000589005	ENSG00000131115	19	44739595	44739670	zf-H2C2_2	25
ENST00000589005	ENSG00000131115	19	44739679	44739751	zf-H2C2_2	24
ENST00000589005	ENSG00000131115	19	44739763	44739838	zf-H2C2_2	25
ENST00000589005	ENSG00000131115	19	44739850	44739922	zf-H2C2_2	24
ENST00000589005	ENSG00000131115	19	44739934	44740006	zf-H2C2_2	24
ENST00000589005	ENSG00000131115	19	44740015	44740090	zf-H2C2_2	25
ENST00000589005	ENSG00000131115	19	44740099	44740174	zf-H2C2_2	25
ENST00000589005	ENSG00000131115	19	44740183	44740258	zf-H2C2_2	25
ENST00000589005	ENSG00000131115	19	44740267	44740339	zf-H2C2_2	24
ENST00000589005	ENSG00000131115	19	44740351	44740426	zf-H2C2_2	25
ENST00000589005	ENSG00000131115	19	44740435	44740510	zf-H2C2_2	25
ENST00000589005	ENSG00000131115	19	44740519	44740594	zf-H2C2_2	25
ENST00000589005	ENSG00000131115	19	44740606	44740678	zf-H2C2_2	24
ENST00000589005	ENSG00000131115	19	44740687	44740759	zf-H2C2_2	24
ENST00000589005	ENSG00000131115	19	44740771	44740846	zf-H2C2_2	25
ENST00000589005	ENSG00000131115	19	44740855	44740930	zf-H2C2_2	25
ENST00000586048	ENSG00000131115	19	44732605	44732725	KRAB	40
ENST00000391961	ENSG00000131115	19	44739511	44739586	zf-H2C2_2	25
ENST00000391961	ENSG00000131115	19	44739595	44739670	zf-H2C2_2	25
ENST00000391961	ENSG00000131115	19	44739679	44739751	zf-H2C2_2	24
ENST00000391961	ENSG00000131115	19	44739763	44739838	zf-H2C2_2	25
ENST00000391961	ENSG00000131115	19	44739850	44739922	zf-H2C2_2	24
ENST00000391961	ENSG00000131115	19	44739934	44740006	zf-H2C2_2	24
ENST00000391961	ENSG00000131115	19	44740015	44740090	zf-H2C2_2	25
ENST00000391961	ENSG00000131115	19	44740099	44740174	zf-H2C2_2	25
ENST00000391961	ENSG00000131115	19	44740183	44740258	zf-H2C2_2	25
ENST00000391961	ENSG00000131115	19	44740267	44740339	zf-H2C2_2	24
ENST00000391961	ENSG00000131115	19	44740351	44740426	zf-H2C2_2	25
ENST00000391961	ENSG00000131115	19	44740435	44740510	zf-H2C2_2	25
ENST00000391961	ENSG00000131115	19	44740519	44740594	zf-H2C2_2	25
ENST00000391961	ENSG00000131115	19	44740606	44740678	zf-H2C2_2	24
ENST00000391961	ENSG00000131115	19	44740687	44740759	zf-H2C2_2	24
ENST00000391961	ENSG00000131115	19	44740771	44740846	zf-H2C2_2	25
ENST00000391961	ENSG00000131115	19	44740855	44740930	zf-H2C2_2	25
ENST00000573650	ENSG00000262139	HSCHR12_3_CTG2_1	101505377	101520745	Anoctamin	142
ENST00000575847	ENSG00000262139	HSCHR12_3_CTG2_1	101505377	101520745	Anoctamin	142
ENST00000570509	ENSG00000262139	HSCHR12_3_CTG2_1	101505377	101520745	Anoctamin	142
ENST00000581272	ENSG00000133313	18	72173162	72176107	Peptidase_M20	39
ENST00000324262	ENSG00000133313	18	72173162	72187280	Peptidase_M20	374
ENST00000324262	ENSG00000133313	18	72178213	72185770	M20_dimer	161
ENST00000580672	ENSG00000133313	18	72173162	72178243	Peptidase_M20	123
ENST00000579847	ENSG00000133313	18	72173162	72187280	Peptidase_M20	374
ENST00000579847	ENSG00000133313	18	72178213	72185770	M20_dimer	161
ENST00000583216	ENSG00000133313	18	72173162	72176152	Peptidase_M20	54
ENST00000582589	ENSG00000133313	18	72173162	72176089	Peptidase_M20	33
ENST00000583785	ENSG00000133313	18	72173162	72179686	Peptidase_M20	126
ENST00000324301	ENSG00000133313	18	72168666	72187280	Peptidase_M20	330
ENST00000324301	ENSG00000133313	18	72178213	72185770	M20_dimer	161
ENST00000582666	ENSG00000133313	18	72173162	72176098	Peptidase_M20	36
ENST00000572394	ENSG00000262505	HSCHR4_1_CTG12	156784826	156751127	ASC	426
ENST00000366756	ENSG00000198719	6	170598890	170598668	MNNL	74
ENST00000366756	ENSG00000198719	6	170597522	170597336	DSL	62
ENST00000366756	ENSG00000198719	6	170594666	170594404	EGF	39
ENST00000366756	ENSG00000198719	6	170594380	170594172	EGF	30
ENST00000366756	ENSG00000198719	6	170594148	170594061	EGF	29
ENST00000366756	ENSG00000198719	6	170594031	170593052	EGF	30
ENST00000366756	ENSG00000198719	6	170593049	170592938	EGF	37
ENST00000366756	ENSG00000198719	6	170592923	170592824	EGF	33
ENST00000563929	ENSG00000260842	HG686_PATCH	95635456	95640487	Tektin	383
ENST00000454872	ENSG00000177694	3	175184769	175345124	Peptidase_M28	172
ENST00000574248	ENSG00000267635	HSCHR17_5_CTG4	39421703	39421850	Keratin_B2_2	49
ENST00000574248	ENSG00000267635	HSCHR17_5_CTG4	39421847	39421979	Keratin_B2_2	44
ENST00000574248	ENSG00000267635	HSCHR17_5_CTG4	39421994	39422129	Keratin_B2_2	45
ENST00000576125	ENSG00000262218	HSCHR17_5_CTG4	39448289	39448157	Keratin_B2_2	44
ENST00000576809	ENSG00000263310	HSCHR18_2_CTG2_1	76753293	76753368	zf-H2C2_2	25
ENST00000576809	ENSG00000263310	HSCHR18_2_CTG2_1	76754070	76754145	zf-H2C2_2	25
ENST00000576809	ENSG00000263310	HSCHR18_2_CTG2_1	76754208	76754277	zf-C2H2_4	23
ENST00000576809	ENSG00000263310	HSCHR18_2_CTG2_1	76754964	76755039	zf-H2C2_2	25
ENST00000576809	ENSG00000263310	HSCHR18_2_CTG2_1	76755372	76755447	zf-H2C2_2	25
ENST00000572106	ENSG00000263310	HSCHR18_2_CTG2_1	76753295	76753370	zf-H2C2_2	25
ENST00000572106	ENSG00000263310	HSCHR18_2_CTG2_1	76754072	76754147	zf-H2C2_2	25
ENST00000572106	ENSG00000263310	HSCHR18_2_CTG2_1	76754210	76754279	zf-C2H2_4	23
ENST00000572106	ENSG00000263310	HSCHR18_2_CTG2_1	76755374	76755449	zf-H2C2_2	25
ENST00000573592	ENSG00000263310	HSCHR18_2_CTG2_1	76755373	76755448	zf-H2C2_2	25
ENST00000576522	ENSG00000262748	HSCHR17_1_CTG4	39545640	39542512	Filament	311
ENST00000357814	ENSG00000109065	17	72771801	72768104	Acetyltransf_3	149
ENST00000580301	ENSG00000109065	17	72771801	72768104	Acetyltransf_3	148
ENST00000581136	ENSG00000109065	17	72771801	72768104	Acetyltransf_3	144
ENST00000580632	ENSG00000109065	17	72771801	72768104	Acetyltransf_3	149
ENST00000582870	ENSG00000109065	17	72771801	72768104	Acetyltransf_3	148
ENST00000584022	ENSG00000109065	17	72771801	72768713	Acetyltransf_3	99
ENST00000578822	ENSG00000109065	17	72771801	72768104	Acetyltransf_3	149
ENST00000583757	ENSG00000109065	17	72771801	72767953	Acetyltransf_3	125
ENST00000582524	ENSG00000109065	17	72771801	72767953	Acetyltransf_3	126
ENST00000583476	ENSG00000109065	17	72771801	72768111	Acetyltransf_3	121
ENST00000579218	ENSG00000109065	17	72771801	72768104	Acetyltransf_3	148
ENST00000578947	ENSG00000109065	17	72771801	72769044	Acetyltransf_3	96
ENST00000581451	ENSG00000109065	17	72771801	72769751	Acetyltransf_3	38
ENST00000457992	ENSG00000100055	22	37692041	37693719	Sec7	60
ENST00000248901	ENSG00000100055	22	37692041	37705283	Sec7	186
ENST00000248901	ENSG00000100055	22	37705334	37709490	PH	115
ENST00000402997	ENSG00000100055	22	37692041	37696130	Sec7	95
ENST00000405206	ENSG00000100055	22	37692041	37696198	Sec7	90
ENST00000446506	ENSG00000100055	22	37706015	37709492	PH	125
ENST00000358470	ENSG00000138378	2	192012926	191940961	STAT_int	120
ENST00000358470	ENSG00000138378	2	191937880	191927489	STAT_alpha	177
ENST00000358470	ENSG00000138378	2	191926543	191898665	STAT_bind	247
ENST00000358470	ENSG00000138378	2	191898647	191897795	SH2	76
ENST00000392320	ENSG00000138378	2	192012926	191940961	STAT_int	120
ENST00000392320	ENSG00000138378	2	191937880	191927489	STAT_alpha	177
ENST00000392320	ENSG00000138378	2	191926543	191898665	STAT_bind	247
ENST00000392320	ENSG00000138378	2	191898647	191897795	SH2	76
ENST00000413064	ENSG00000138378	2	192012848	191940961	STAT_int	94
ENST00000409995	ENSG00000138378	2	192012926	191996572	STAT_int	108
ENST00000450994	ENSG00000138378	2	192012926	192011377	STAT_int	77
ENST00000432798	ENSG00000138378	2	192012926	192012857	STAT_int	23
ENST00000574434	ENSG00000262635	HSCHR4_1_CTG12	156830057	156831259	Trp_dioxygenase	64
ENST00000573644	ENSG00000262635	HSCHR4_1_CTG12	156830057	156831211	Trp_dioxygenase	48
ENST00000573403	ENSG00000262635	HSCHR4_1_CTG12	156825210	156841035	Trp_dioxygenase	346
ENST00000404924	ENSG00000173960	2	24199851	24205890	SEP	73
ENST00000404924	ENSG00000173960	2	24207619	24222696	UBX	79
ENST00000309033	ENSG00000173960	2	24199851	24205890	SEP	73
ENST00000309033	ENSG00000173960	2	24207619	24222696	UBX	79
ENST00000535786	ENSG00000173960	2	24199851	24205890	SEP	73
ENST00000295113	ENSG00000162998	2	183731178	183730839	Fz	113
ENST00000295113	ENSG00000162998	2	183707233	183699683	NTR	102
ENST00000471714	ENSG00000154175	3	100489680	100473486	fn3	84
ENST00000284322	ENSG00000154175	3	100489680	100473486	fn3	84
ENST00000495591	ENSG00000154175	3	100489679	100473485	fn3	84
ENST00000527258	ENSG00000154175	3	100617646	100605019	fn3	63
ENST00000530539	ENSG00000154175	3	100617646	100605019	fn3	63
ENST00000383691	ENSG00000154175	3	100489680	100473486	fn3	84
ENST00000571001	ENSG00000263255	HG730_PATCH	20295171	20295291	KRAB	40
ENST00000571001	ENSG00000263255	HG730_PATCH	20308102	20308180	zf-H2C2_2	26
ENST00000571001	ENSG00000263255	HG730_PATCH	20308189	20308264	zf-H2C2_2	25
ENST00000571001	ENSG00000263255	HG730_PATCH	20308273	20308342	zf-H2C2_2	23
ENST00000571001	ENSG00000263255	HG730_PATCH	20308357	20308432	zf-H2C2_2	25
ENST00000571001	ENSG00000263255	HG730_PATCH	20308441	20308516	zf-H2C2_2	25
[truncated: 155,977 more rows]
