# Supplementary material for: K-core decomposition of a protein domain co-occurrence network reveals lower cancer mutation rates for interior cores
Source: J Clin Bioinforma. 2015 Mar 3;5:1. doi: 10.1186/s13336-015-0016-6 (PMC4357223; doi:10.1186/s13336-015-0016-6)
Supplement: Additional file 2: Table S2a (sheet1). — Mutation count and their normalized score for each domain in Ovarian cancer. Table S2b (sheet2). Mutation count and their normalized score for each domain in breast cancer. Table S2c (sheet3). Mutation count and their normalized score for each domain in prostate cancer. [file 13336_2015_16_MOESM2_ESM.xlsx]

## Sheet: Ovarian_cancer
Node no	Pfam_id	Pfam_name	Mutation_count	Domain_length	Normalized_score
0	PF06268	Fascin	0	1318	0
1	PF00001	7tm_1	61	85356	0.000714654
2	PF00169	PH	50	22189	0.00225337
3	PF01412	ArfGap	3	3738	0.000802568
4	PF00191	Annexin	6	4373	0.00137206
5	PF00096	zf-C2H2	4	9788	0.000408664
6	PF11918	DUF3436	0	108	0
7	PF03572	Peptidase_S41	0	1418	0
8	PF00688	TGFb_propeptide	4	7064	0.000566251
9	PF00019	TGF_beta	3	3945	0.000760456
10	PF00102	Y_phosphatase	12	13277	0.000903819
11	PF00168	C2	39	17792	0.002192
12	PF15235	GRIN_C	0	511	0
13	PF12796	Ank_2	63	57388	0.00109779
14	PF05825	PSP94	0	267	0
15	PF12489	ARA70	0	532	0
16	PF13900	GVQW	10	9345	0.00107009
17	PF02466	Tim17	0	1519	0
18	PF15255	CAP-ZIP_m	2	594	0.003367
19	PF00248	Aldo_ket_red	4	6074	0.000658545
20	PF00129	MHC_I	3	12322	0.000243467
21	PF07654	C1-set	4	18949	0.000211093
22	PF06623	MHC_I_C	0	684	0
23	PF00069	Pkinase	136	112746	0.00120625
24	PF07966	A1_Propeptide	0	224	0
25	PF00026	Asp	3	4098	0.000732064
26	PF01223	Endonuclease_NS	3	1430	0.0020979
27	PF01352	KRAB	13	15948	0.000815149
28	PF13465	zf-H2C2_2	66	131003	0.000503805
29	PF10630	DUF2476	0	1547	0
30	PF01379	Porphobil_deam	1	519	0.00192678
31	PF03900	Porphobil_deamC	0	166	0
32	PF00784	MyTH4	0	1220	0
33	PF09379	FERM_N	2	3061	0.000653381
34	PF00373	FERM_M	13	5802	0.00224061
35	PF00063	Myosin_head	42	29062	0.00144519
36	PF00612	IQ	3	1980	0.00151515
37	PF01471	PG_binding_1	1	1105	0.000904977
38	PF00413	Peptidase_M10	4	3986	0.00100351
39	PF00045	Hemopexin	1	3621	0.000276167
40	PF00146	NADHdh	4	308	0.012987
41	PF00361	Oxidored_q1	18	785	0.0229299
42	PF06444	NADH_dehy_S2_C	0	55	0
43	PF00115	COX1	0	449	0
44	PF02790	COX2_TM	1	82	0.0121951
45	PF00116	COX2	2	119	0.0168067
46	PF00895	ATP-synt_8	2	54	0.037037
47	PF00119	ATP-synt_A	7	213	0.0328638
48	PF00510	COX3	3	255	0.0117647
49	PF00507	Oxidored_q4	4	101	0.039604
50	PF00420	Oxidored_q2	0	95	0
51	PF01059	Oxidored_q5_N	2	108	0.0185185
52	PF00662	Oxidored_q1_N	4	61	0.0655738
53	PF06455	NADH5_C	4	180	0.0222222
54	PF00499	Oxidored_q3	3	169	0.0177515
55	PF13631	Cytochrom_B_N_2	3	165	0.0181818
56	PF00032	Cytochrom_B_C	2	101	0.019802
57	PF00735	Septin	1	4381	0.000228258
58	PF00837	T4_deiodinase	1	933	0.00107181
59	PF00059	Lectin_C	9	12861	0.00069979
60	PF02140	Gal_Lectin	7	488	0.0143443
61	PF02010	REJ	1	2403	0.000416146
62	PF00046	Homeobox	14	14493	0.000965984
63	PF03826	OAR	0	277	0
64	PF01603	B56	3	2111	0.00142113
65	PF14948	RESP18	1	211	0.00473934
66	PF11548	Receptor_IA-2	2	180	0.0111111
67	PF00804	Syntaxin	0	1019	0
68	PF05739	SNARE	5	1352	0.00369822
69	PF10255	Paf67	0	400	0
70	PF00232	Glyco_hydro_1	5	4331	0.00115447
71	PF13705	TRC8_N	0	997	0
72	PF13639	zf-RING_2	6	3391	0.00176939
73	PF00412	LIM	12	9853	0.0012179
74	PF00595	PDZ	31	19877	0.00155959
75	PF07714	Pkinase_Tyr	27	36204	0.000745774
76	PF00406	ADK	14	2390	0.00585774
77	PF05191	ADK_lid	0	105	0
78	PF00057	Ldl_recept_a	9	7702	0.00116853
79	PF14670	FXa_inhibition	1	2863	0.000349284
80	PF07645	EGF_CA	12	15016	0.000799148
81	PF00058	Ldl_recept_b	5	4753	0.00105197
82	PF04201	TPD52	0	620	0
83	PF01094	ANF_receptor	28	15770	0.00177552
84	PF10613	Lig_chan-Glu_bd	0	643	0
85	PF00060	Lig_chan	5	4937	0.00101276
86	PF00497	SBP_bac_3	4	3726	0.00107354
87	PF03915	AIP3	0	193	0
88	PF08393	DHC_N2	6	7183	0.000835306
89	PF12774	AAA_6	7	4099	0.00170773
90	PF07728	AAA_5	3	3272	0.00091687
91	PF12775	AAA_7	4	4530	0.000883002
92	PF12780	AAA_8	3	3872	0.000774793
93	PF03028	Dynein_heavy	14	10815	0.0012945
94	PF00397	WW	5	2323	0.00215239
95	PF00632	HECT	11	9915	0.00110943
96	PF10296	DUF2404	0	89	0
97	PF09768	Peptidase_M76	0	172	0
98	PF01369	Sec7	6	3529	0.0017002
99	PF00400	WD40	35	31993	0.00109399
100	PF06229	FRG1	1	861	0.00116144
101	PF07653	SH3_2	4	3665	0.00109141
102	PF14429	DOCK-C2	4	2103	0.00190204
103	PF06920	Ded_cyto	5	2021	0.00247402
104	PF10208	Armet	0	304	0
105	PF00076	RRM_1	18	20304	0.000886525
106	PF07744	SPOC	0	707	0
107	PF00176	SNF2_N	5	11792	0.000424016
108	PF00271	Helicase_C	5	10743	0.000465419
109	PF02985	HEAT	0	467	0
110	PF13646	HEAT_2	3	2576	0.0011646
111	PF03901	Glyco_transf_22	1	1828	0.000547046
112	PF10354	DUF2431	0	170	0
113	PF03147	FDX-ACB	2	186	0.0107527
114	PF06608	DUF1143	0	150	0
115	PF00525	Crystallin	0	176	0
116	PF00011	HSP20	1	926	0.00107991
117	PF15147	DUF4578	1	122	0.00819672
118	PF00307	CH	17	11832	0.00143678
119	PF00778	DIX	0	493	0
120	PF00364	Biotin_lipoyl	0	697	0
121	PF02817	E3_binding	1	114	0.00877193
122	PF00198	2-oxoacid_dh	1	989	0.00101112
123	PF15365	PNRC	0	100	0
124	PF08190	PIH1	2	1927	0.00103788
125	PF00017	SH2	10	8608	0.00116171
126	PF13513	HEAT_EZ	1	560	0.00178571
127	PF00053	Laminin_EGF	11	10027	0.00109704
128	PF12661	hEGF	2	816	0.00245098
129	PF08145	BOP1NT	0	349	0
130	PF12701	LSM14	1	275	0.00363636
131	PF09532	FDF	0	316	0
132	PF00447	HSF_DNA-bind	0	1194	0
133	PF06546	Vert_HS_TF	0	886	0
134	PF03062	MBOAT	4	6946	0.000575871
135	PF03148	Tektin	4	3519	0.00113669
136	PF15158	DUF4579	0	185	0
137	PF06963	FPN1	2	509	0.00392927
138	PF06237	DUF1011	0	404	0
139	PF12937	F-box-like	2	2183	0.00091617
140	PF03109	ABC1	1	885	0.00112994
141	PF13537	GATase_7	0	225	0
142	PF00733	Asn_synthase	0	546	0
143	PF03178	CPSF_A	0	1628	0
144	PF10433	MMS1_N	0	2668	0
145	PF00023	Ank	3	5414	0.000554119
146	PF00514	Arm	5	4047	0.00123548
147	PF00435	Spectrin	22	25761	0.000854004
148	PF07679	I-set	72	64802	0.00111108
149	PF02535	Zip	20	8218	0.00243368
150	PF03997	VPS28	0	604	0
151	PF13716	CRAL_TRIO_2	7	2190	0.00319635
152	PF00814	Peptidase_M22	0	757	0
153	PF13414	TPR_11	11	9638	0.00114132
154	PF13516	LRR_6	2	931	0.00214823
155	PF00085	Thioredoxin	9	4840	0.0018595
156	PF04777	Evr1_Alr	0	295	0
157	PF04061	ORMDL	0	405	0
158	PF15315	FRG2	1	1011	0.00098912
159	PF08180	BAGE	0	54	0
160	PF12874	zf-met	3	1361	0.00220426
161	PF13853	7tm_4	44	61762	0.000712412
162	PF01477	PLAT	0	3953	0
163	PF00305	Lipoxygenase	0	3561	0
164	PF04146	YTH	0	689	0
165	PF07647	SAM_2	2	2702	0.000740192
166	PF13589	HATPase_c_3	8	1357	0.00589536
167	PF01119	DNA_mis_repair	0	371	0
168	PF00505	HMG_box	3	3442	0.000871586
169	PF02518	HATPase_c	0	1512	0
170	PF00153	Mito_carr	9	15087	0.00059654
171	PF12906	RINGv	0	573	0
172	PF07859	Abhydrolase_3	2	2026	0.000987167
173	PF02854	MIF4G	4	2367	0.0016899
174	PF02847	MA3	0	661	0
175	PF03715	Noc2	0	298	0
176	PF01108	Tissue_fac	1	1246	0.000802568
177	PF09294	Interfer-bind	0	1001	0
178	PF01390	SEA	3	4079	0.000735474
179	PF00089	Trypsin	15	32534	0.000461056
180	PF14839	DOR	0	236	0
181	PF12414	Fox-1_C	2	407	0.004914
182	PF00651	BTB	9	15676	0.000574126
183	PF07707	BACK	2	6028	0.000331785
184	PF01344	Kelch_1	12	9477	0.00126622
185	PF06017	Myosin_TH1	2	1687	0.00118554
186	PF14604	SH3_9	3	5633	0.000532576
187	PF00201	UDPGT	15	9160	0.00163755
188	PF00233	PDEase_I	5	5458	0.000916086
189	PF01019	G_glu_transpept	6	3099	0.00193611
190	PF05986	ADAM_spacer1	5	2744	0.00182216
191	PF00090	TSP_1	19	10668	0.00178103
192	PF08686	PLAC	0	500	0
193	PF01562	Pep_M12B_propep	8	5438	0.00147113
194	PF01421	Reprolysin	9	7807	0.00115281
195	PF00010	HLH	1	5844	0.000171116
196	PF07527	Hairy_orange	0	509	0
197	PF05255	UPF0220	0	313	0
198	PF00240	ubiquitin	1	5062	0.00019755
199	PF03146	NtA	0	127	0
200	PF07648	Kazal_2	1	2363	0.000423191
201	PF00050	Kazal_1	0	995	0
202	PF00008	EGF	4	9614	0.00041606
203	PF00054	Laminin_G_1	4	2883	0.00138744
204	PF04889	Cwf_Cwc_15	0	228	0
205	PF00179	UQ_con	10	5888	0.00169837
206	PF13499	EF-hand_7	17	10028	0.00169525
207	PF13405	EF-hand_6	3	1414	0.00212164
208	PF01663	Phosphodiest	4	3500	0.00114286
209	PF00067	p450	40	31392	0.00127421
210	PF13517	VCBS	2	420	0.0047619
211	PF08441	Integrin_alpha2	3	8836	0.00033952
212	PF00091	Tubulin	2	7500	0.000266667
213	PF03953	Tubulin_C	0	3874	0
214	PF00018	SH3_1	4	5571	0.000718004
215	PF00787	PX	10	5912	0.00169147
216	PF00564	PB1	0	1141	0
217	PF15127	DUF4565	0	94	0
218	PF14946	DUF4501	0	333	0
219	PF09337	zf-H2C2	0	41	0
220	PF00385	Chromo	0	1973	0
221	PF00439	Bromodomain	4	5622	0.000711491
222	PF00855	PWWP	2	2313	0.000864678
223	PF13766	ECH_C	0	117	0
224	PF00378	ECH	7	4826	0.00145048
225	PF00501	AMP-binding	17	17828	0.000953556
226	PF13193	AMP-binding_C	2	1397	0.00143164
227	PF00226	DnaJ	3	3141	0.00095511
228	PF09350	DUF1992	0	214	0
229	PF03133	TTL	5	4185	0.00119474
230	PF02375	JmjN	0	368	0
231	PF02373	JmjC	4	2747	0.00145613
232	PF00328	His_Phos_2	3	3410	0.000879765
233	PF08443	RimK	1	604	0.00165563
234	PF00781	DAGK_cat	4	1851	0.00216099
235	PF00022	Actin	10	13458	0.000743052
236	PF00611	FCH	4	2143	0.00186654
237	PF00020	TNFR_c6	0	1342	0
238	PF00551	Formyl_trans_N	0	890	0
239	PF02844	GARS_N	0	202	0
240	PF01071	GARS_A	0	644	0
241	PF02843	GARS_C	0	186	0
242	PF00586	AIRS	1	529	0.00189036
243	PF02769	AIRS_C	1	1164	0.000859107
244	PF09240	IL6Ra-bind	0	1170	0
245	PF00041	fn3	39	67519	0.000577615
246	PF01762	Galactosyl_T	4	3799	0.00105291
247	PF00214	Calc_CGRP_IAPP	0	524	0
248	PF00459	Inositol_P	2	1571	0.00127307
249	PF02259	FAT	4	2266	0.00176523
250	PF00454	PI3_PI4_kinase	8	4927	0.00162371
251	PF15400	TEX33	0	138	0
252	PF00151	Lipase	10	3874	0.00258131
253	PF00858	ASC	10	4456	0.00224417
254	PF00581	Rhodanese	4	3148	0.00127065
255	PF12832	MFS_1_like	0	76	0
256	PF07690	MFS_1	29	28735	0.00100922
257	PF08234	Spindle_Spc25	1	148	0.00675676
258	PF11613	UCN2	0	111	0
259	PF15435	UNC119_bdg	0	197	0
260	PF12533	Neuro_bHLH	1	491	0.00203666
261	PF14722	KRAP_IP3R_bind	0	476	0
262	PF14723	SSFA2_C	0	337	0
263	PF02191	OLF	1	3291	0.000303859
264	PF02793	HRM	1	1499	0.000667111
265	PF12003	DUF3497	10	2901	0.00344709
266	PF01825	GPS	2	1568	0.00127551
267	PF00002	7tm_2	10	12609	0.000793084
268	PF02354	Latrophilin	0	1867	0
269	PF08711	Med26	0	974	0
270	PF10225	DUF2215	0	498	0
271	PF02214	BTB_2	3	4846	0.000619067
272	PF01569	PAP2	4	3092	0.00129366
273	PF13894	zf-C2H2_4	0	1912	0
274	PF10250	O-FucT	0	969	0
275	PF04904	NCD1	0	162	0
276	PF04905	NCD2	1	167	0.00598802
277	PF04902	Nab1	2	165	0.0121212
278	PF00664	ABC_membrane	10	15473	0.000646287
279	PF00005	ABC_tran	7	16213	0.000431752
280	PF03917	GSH_synth_ATP	1	468	0.00213675
281	PF03199	GSH_synthase	0	100	0
282	PF01416	PseudoU_synth_1	1	678	0.00147493
283	PF00903	Glyoxalase	0	491	0
284	PF00431	CUB	32	16773	0.00190783
285	PF13885	Keratin_B2_2	2	5360	0.000373134
286	PF01230	HIT	0	193	0
287	PF04960	Glutaminase	0	572	0
288	PF00093	VWC	0	3120	0
289	PF02822	Antistasin	0	212	0
290	PF00021	UPAR_LY6	0	1903	0
291	PF02014	Reeler	0	387	0
292	PF06468	Spond_N	0	390	0
293	PF10581	Synapsin_N	0	93	0
294	PF02078	Synapsin	0	206	0
295	PF02750	Synapsin_C	0	404	0
296	PF05240	APOBEC_C	0	108	0
297	PF02736	Myosin_N	0	538	0
298	PF01576	Myosin_tail_1	19	13153	0.00144454
299	PF00071	Ras	34	23769	0.00143043
300	PF05395	DARPP-32	0	425	0
301	PF00225	Kinesin	21	15209	0.00138076
302	PF00025	Arf	11	5708	0.00192712
303	PF14915	CCDC144C	0	4278	0
304	PF07686	V-set	27	58150	0.000464316
305	PF15330	SIT	0	294	0
306	PF08372	PRT_C	0	154	0
307	PF08294	TIM21	0	259	0
308	PF13855	LRR_8	24	24349	0.000985667
309	PF14914	LRRC37AB_C	1	1264	0.000791139
310	PF07353	Uroplakin_II	0	183	0
311	PF03179	V-ATPase_G	0	1052	0
312	PF08499	PDEase_I_N	0	180	0
313	PF12463	DUF3689	1	311	0.00321543
314	PF12162	STAT1_TAZ2bind	0	24	0
315	PF02865	STAT_int	4	729	0.00548697
316	PF01017	STAT_alpha	1	1051	0.000951475
317	PF02864	STAT_bind	2	1575	0.00126984
318	PF05066	HARE-HTH	4	216	0.0185185
319	PF13919	ASXH	0	395	0
320	PF13922	PHD_3	0	190	0
321	PF15015	NYD-SP12_N	1	567	0.00176367
322	PF13895	Ig_2	27	41863	0.000644961
323	PF00250	Fork_head	8	4898	0.00163332
324	PF00038	Filament	28	25859	0.0010828
325	PF14874	PapD-like	0	273	0
326	PF00965	TIMP	1	528	0.00189394
327	PF14968	CCDC84	0	319	0
328	PF00389	2-Hacid_dh	7	1451	0.00482426
329	PF07160	DUF1395	0	324	0
330	PF12066	DUF3546	0	113	0
331	PF04959	ARS2	0	319	0
332	PF13180	PDZ_2	0	355	0
333	PF00173	Cyt-b5	3	1244	0.00241158
334	PF01391	Collagen	54	43309	0.00124685
335	PF00386	C1q	2	4028	0.000496524
336	PF00652	Ricin_B_lectin	6	3338	0.00179748
337	PF00535	Glycos_transf_2	2	4883	0.000409584
338	PF00135	COesterase	20	10524	0.00190042
339	PF09007	EBP50_C-term	0	80	0
340	PF02318	FYVE_2	6	1395	0.00430108
341	PF12453	PTP_N	2	108	0.0185185
342	PF12567	CD45	0	120	0
343	PF00685	Sulfotransfer_1	7	9454	0.000740427
344	PF01532	Glyco_hydro_47	6	3783	0.00158604
345	PF15475	UPF0444	0	91	0
346	PF15069	FAM163	0	331	0
347	PF15068	FAM101	0	334	0
348	PF00230	MIP	4	3871	0.00103332
349	PF01501	Glyco_transf_8	3	2779	0.00107953
350	PF13896	Glyco_transf_49	1	937	0.00106724
351	PF08466	IRK_N	0	134	0
352	PF01007	IRK	4	5701	0.000701631
353	PF04218	CENP-B_N	0	568	0
354	PF03221	HTH_Tnp_Tc5	0	827	0
355	PF03184	DDE_1	0	2501	0
356	PF04212	MIT	0	831	0
357	PF01632	Ribosomal_L35p	0	60	0
358	PF00167	FGF	3	2808	0.00106838
359	PF13424	TPR_12	2	2986	0.000669792
360	PF13176	TPR_7	0	209	0
361	PF02188	GoLoco	0	843	0
362	PF03348	Serinc	2	2439	0.000820008
363	PF04868	PDE6_gamma	0	82	0
364	PF03297	Ribosomal_S25	0	112	0
365	PF09791	Oxidored-like	0	90	0
366	PF12662	cEGF	2	642	0.00311526
367	PF12260	PIP49_C	0	962	0
368	PF14875	PIP49_N	0	460	0
369	PF04547	Anoctamin	14	6295	0.00222399
370	PF01546	Peptidase_M20	2	1709	0.00117028
371	PF07687	M20_dimer	0	682	0
372	PF07657	MNNL	0	367	0
373	PF01414	DSL	0	248	0
374	PF04389	Peptidase_M28	0	2059	0
375	PF13302	Acetyltransf_3	0	149	0
376	PF03301	Trp_dioxygenase	0	410	0
377	PF08059	SEP	0	147	0
378	PF00789	UBX	2	907	0.00220507
379	PF01392	Fz	0	2866	0
380	PF01759	NTR	0	2669	0
381	PF03134	TB2_DP1_HVA22	0	560	0
382	PF07842	GCFC	1	484	0.00206612
383	PF09735	Nckap1	3	1119	0.00268097
384	PF04387	PTPLA	0	842	0
385	PF05631	DUF791	0	343	0
386	PF02536	mTERF	1	1618	0.000618047
387	PF07258	HCaRG	3	1797	0.00166945
388	PF01433	Peptidase_M1	7	5642	0.00124069
389	PF01426	BAH	6	2042	0.0029383
390	PF11857	DUF3377	1	289	0.00346021
391	PF04099	Sybindin	0	134	0
392	PF00474	SSF	4	5269	0.000759157
393	PF00122	E1-E2_ATPase	10	10567	0.000946342
394	PF00702	Hydrolase	4	7924	0.000504796
395	PF13347	MFS_2	5	3226	0.00154991
396	PF00145	DNA_methylase	4	1626	0.00246002
397	PF02492	cobW	3	839	0.00357569
398	PF07683	CobW_C	0	618	0
399	PF02434	Fringe	5	1164	0.00429553
400	PF03568	Peptidase_C50	0	353	0
401	PF00790	VHS	1	1437	0.000695894
402	PF01363	FYVE	2	2022	0.00098912
403	PF12210	Hrs_helical	0	95	0
404	PF00875	DNA_photolyase	2	329	0.00607903
405	PF03441	FAD_binding_7	1	552	0.00181159
406	PF01912	eIF-6	0	201	0
407	PF04438	zf-HIT	0	181	0
408	PF05296	TAS2R	4	8594	0.000465441
409	PF02809	UIM	0	254	0
410	PF09496	CENP-O	0	77	0
411	PF08513	LisH	1	205	0.00487805
412	PF00112	Peptidase_C1	7	2940	0.00238095
413	PF00186	DHFR_1	0	362	0
414	PF03399	SAC3_GANP	0	1525	0
415	PF01399	PCI	2	1888	0.00105932
416	PF04280	Tim44	1	296	0.00337838
417	PF00619	CARD	4	2432	0.00164474
418	PF00782	DSPc	5	5684	0.000879662
419	PF01490	Aa_trans	9	8455	0.00106446
420	PF13775	DUF4171	0	126	0
421	PF15240	Pro-rich	1	1642	0.000609013
422	PF05172	Nup35_RRM	0	85	0
423	PF04253	TFR_dimer	4	609	0.00656814
424	PF02225	PA	6	1862	0.00322234
425	PF12697	Abhydrolase_6	1	6111	0.000163639
426	PF07289	DUF1448	0	334	0
427	PF04714	BCL_N	1	204	0.00490196
428	PF07894	DUF1669	6	2373	0.00252845
429	PF13912	zf-C2H2_6	3	1102	0.00272232
430	PF05875	Ceramidase	8	642	0.0124611
431	PF10493	Rod_C	0	209	0
432	PF13191	AAA_16	0	302	0
433	PF14630	ORC5_C	0	255	0
434	PF03981	Ubiq_cyt_C_chap	2	140	0.0142857
435	PF00542	Ribosomal_L12	0	69	0
436	PF13279	4HBT_2	0	262	0
437	PF13656	RNA_pol_L_2	0	304	0
438	PF00822	PMP22_Claudin	14	6921	0.00202283
439	PF12171	zf-C2H2_jaz	0	388	0
440	PF00031	Cystatin	3	1955	0.00153453
441	PF15119	APOC4	0	98	0
442	PF00047	ig	4	3731	0.0010721
443	PF13927	Ig_3	7	13966	0.000501217
444	PF00520	Ion_trans	34	36934	0.000920561
445	PF05355	Apo-CII	0	77	0
446	PF00012	HSP70	4	17778	0.000224997
447	PF00013	KH_1	6	5711	0.0010506
448	PF01189	Nol1_Nop2_Fmu	2	1853	0.00107933
449	PF03127	GAT	1	608	0.00164474
450	PF05602	CLPTM1	1	1196	0.00083612
451	PF15390	DUF4613	0	670	0
452	PF01336	tRNA_anti-codon	0	823	0
453	PF00254	FKBP_C	8	2615	0.00305927
454	PF10565	NMDAR2_C	1	1358	0.000736377
455	PF06743	FAST_1	0	422	0
456	PF08368	FAST_2	0	533	0
457	PF08373	RAP	0	342	0
458	PF00786	PBD	2	1016	0.0019685
459	PF14957	BORG_CEP	0	828	0
460	PF00227	Proteasome	6	7122	0.00084246
461	PF13920	zf-C3HC4_3	0	1863	0
462	PF00100	Zona_pellucida	4	4437	0.00090151
463	PF00177	Ribosomal_S7	0	155	0
464	PF06990	Gal-3-0_sulfotr	0	1605	0
465	PF08356	EF_assoc_2	0	88	0
466	PF08355	EF_assoc_1	0	146	0
467	PF08477	Miro	2	1660	0.00120482
468	PF00337	Gal-bind_lectin	2	2872	0.000696379
469	PF04326	AAA_4	0	931	0
470	PF00642	zf-CCCH	1	1606	0.000622665
471	PF02037	SAP	1	609	0.00164204
472	PF04037	DUF382	1	128	0.0078125
473	PF04046	PSP	0	100	0
474	PF02883	Alpha_adaptinC2	0	1080	0
475	PF00003	7tm_3	2	6886	0.000290444
476	PF15237	PTRF_SDPR	4	970	0.00412371
477	PF12706	Lactamase_B_2	0	1215	0
478	PF00211	Guanylate_cyc	9	5353	0.0016813
479	PF13450	NAD_binding_8	0	592	0
480	PF00160	Pro_isomerase	6	4708	0.00127443
481	PF01582	TIR	1	2843	0.000351741
482	PF15137	DUF4571	0	218	0
483	PF08205	C2-set_2	3	5605	0.000535236
484	PF02878	PGM_PMM_I	0	884	0
485	PF02879	PGM_PMM_II	0	546	0
486	PF02880	PGM_PMM_III	1	544	0.00183824
487	PF01839	FG-GAP	1	757	0.001321
488	PF00357	Integrin_alpha	0	112	0
489	PF10189	DUF2356	1	552	0.00181159
490	PF13909	zf-H2C2_5	1	707	0.00141443
491	PF14852	Fis1_TPR_N	0	34	0
492	PF14853	Fis1_TPR_C	0	52	0
493	PF00170	bZIP_1	1	1982	0.000504541
494	PF09303	KcnmB2_inactiv	0	31	0
495	PF03185	CaKB	0	829	0
496	PF07525	SOCS_box	0	1418	0
497	PF14799	FAM195	0	196	0
498	PF01207	Dus	1	1295	0.000772201
499	PF00415	RCC1	3	5502	0.000545256
500	PF06701	MIB_HERC2	2	384	0.00520833
501	PF11515	Cul7	1	228	0.00438596
502	PF00569	ZZ	1	830	0.00120482
503	PF03256	APC10	2	975	0.00205128
504	PF08240	ADH_N	3	1446	0.00207469
505	PF00107	ADH_zinc_N	0	2208	0
506	PF00270	DEAD	11	16129	0.000682001
507	PF08061	P68HR	0	132	0
508	PF03271	EB1	0	117	0
509	PF00062	Lys	0	1078	0
510	PF15040	Humanin	0	322	0
511	PF02055	Glyco_hydro_30	0	986	0
512	PF01404	Ephrin_lbd	5	2772	0.00180375
513	PF14575	EphA2_TM	4	1150	0.00347826
514	PF00536	SAM_1	13	4791	0.00271342
515	PF05046	Img2	0	85	0
516	PF13868	Trichoplein	1	1750	0.000571429
517	PF12926	MOZART2	0	276	0
518	PF12756	zf-C2H2_2	0	507	0
519	PF00027	cNMP_binding	13	4033	0.00322341
520	PF00618	RasGEF_N	2	2591	0.000771903
521	PF00788	RA	2	3875	0.000516129
522	PF00617	RasGEF	6	7005	0.000856531
523	PF09848	DUF2075	0	431	0
524	PF10242	L_HGMIC_fpl	3	1083	0.00277008
525	PF15035	Rootletin	1	532	0.0018797
526	PF02244	Propep_M14	0	608	0
527	PF00246	Peptidase_M14	14	7787	0.00179787
528	PF13637	Ank_4	5	2530	0.00197628
529	PF06954	Resistin	0	177	0
530	PF06888	Put_Phosphatase	0	473	0
531	PF00040	fn2	0	929	0
532	PF13848	Thioredoxin_6	0	1838	0
533	PF13899	Thioredoxin_7	1	319	0.0031348
534	PF12284	HoxA13_N	0	517	0
535	PF02192	PI3K_p85B	0	231	0
536	PF00794	PI3K_rbd	0	744	0
537	PF00792	PI3K_C2	0	1145	0
538	PF00613	PI3Ka	0	1522	0
539	PF15227	zf-C3HC4_4	1	3448	0.000290023
540	PF00643	zf-B_box	3	4790	0.000626305
541	PF00048	IL8	2	3270	0.000611621
542	PF08423	Rad51	2	2000	0.001
543	PF10577	UPF0560	3	2451	0.00122399
544	PF07738	Sad1_UNC	0	813	0
545	PF12777	MT	6	5253	0.0011422
546	PF12781	AAA_9	7	3549	0.00197239
547	PF00352	TBP	0	509	0
548	PF00628	PHD	5	4510	0.00110865
549	PF00856	SET	19	6395	0.00297107
550	PF12045	DUF3528	0	471	0
551	PF10436	BCDHK_Adom3	0	646	0
552	PF04434	SWIM	0	153	0
553	PF01253	SUI1	0	533	0
554	PF04427	Brix	0	1172	0
555	PF15410	PH_9	2	1083	0.00184672
556	PF00620	RhoGAP	10	10671	0.000937119
557	PF11935	DUF3453	0	237	0
558	PF12295	Symplekin_C	0	182	0
559	PF12765	Cohesin_HEAT	0	104	0
560	PF03114	BAR	4	4214	0.000949217
561	PF13242	Hydrolase_like	0	312	0
562	PF06677	Auto_anti-p27	0	41	0
563	PF01161	PBP	2	437	0.00457666
564	PF08172	CASP_C	0	226	0
565	PF02376	CUT	2	1024	0.00195312
566	PF12109	CXCR4_N	0	32	0
567	PF00675	Peptidase_M16	0	811	0
568	PF05193	Peptidase_M16_C	3	1665	0.0018018
569	PF11357	Spy1	0	1141	0
570	PF00109	ketoacyl-synt	0	488	0
571	PF02801	Ketoacyl-synt_C	0	232	0
572	PF00698	Acyl_transf_1	0	632	0
573	PF14765	PS-DH	0	229	0
574	PF08242	Methyltransf_12	0	388	0
575	PF08659	KR	0	180	0
576	PF00550	PP-binding	1	335	0.00298507
577	PF00975	Thioesterase	0	489	0
578	PF03261	CDK5_activator	1	739	0.00135318
579	PF01273	LBP_BPI_CETP	1	2040	0.000490196
580	PF02886	LBP_BPI_CETP_C	1	2171	0.000460617
581	PF05383	La	0	347	0
582	PF08777	RRM_3	0	201	0
583	PF13923	zf-C3HC4_2	3	1680	0.00178571
584	PF02791	DDT	0	249	0
585	PF15612	WHIM1	1	294	0.00340136
586	PF02996	Prefoldin	0	689	0
587	PF13481	AAA_25	0	553	0
588	PF06745	KaiC	0	36	0
589	PF00648	Peptidase_C2	7	5281	0.00132551
590	PF01067	Calpain_III	2	2102	0.000951475
591	PF13833	EF-hand_8	2	2462	0.000812348
592	PF13765	PRY	1	3811	0.000262398
593	PF00622	SPRY	5	16926	0.000295404
594	PF00014	Kunitz_BPTI	0	1383	0
595	PF07884	VKOR	0	145	0
596	PF07773	DUF1619	1	1085	0.000921659
597	PF01102	Glycophorin_A	0	198	0
598	PF08615	RNase_H2_suC	0	129	0
599	PF13850	ERGIC_N	1	195	0.00512821
600	PF07970	COPIIcoated_ERV	0	871	0
601	PF06747	CHCH	0	271	0
602	PF02453	Reticulon	6	1282	0.00468019
603	PF01096	TFIIS_C	0	460	0
604	PF15374	CCDC71L	0	639	0
605	PF03357	Snf7	2	1983	0.00100857
606	PF03986	Autophagy_N	0	186	0
607	PF03987	Autophagy_act_C	0	130	0
608	PF10381	Autophagy_Cterm	0	24	0
609	PF07910	Peptidase_C78	0	526	0
610	PF00640	PID	6	4514	0.0013292
611	PF08674	AChE_tetra	0	73	0
612	PF01384	PHO4	4	1324	0.00302115
613	PF05175	MTS	0	328	0
614	PF06325	PrmA	0	663	0
615	PF00097	zf-C3HC4	2	2819	0.000709471
616	PF00554	RHD	0	1685	0
617	PF15209	IL31	0	135	0
618	PF01126	Heme_oxygenase	0	205	0
619	PF13489	Methyltransf_23	2	1299	0.00153965
620	PF00610	DEP	3	1803	0.00166389
621	PF11037	Musclin	0	132	0
622	PF01753	zf-MYND	8	780	0.0102564
623	PF04194	PDCD2_C	0	330	0
624	PF15070	GOLGA2L5	1	9032	0.000110717
625	PF00689	Cation_ATPase_C	3	3489	0.000859845
626	PF02115	Rho_GDI	0	478	0
627	PF14779	BBS1	0	374	0
628	PF03815	LCCL	0	790	0
629	PF00754	F5_F8_type_C	11	5198	0.0021162
630	PF00219	IGFBP	0	925	0
631	PF00007	Cys_knot	0	1590	0
632	PF14854	LURAP	0	327	0
633	PF13344	Hydrolase_6	0	603	0
634	PF00092	VWA	14	18210	0.000768808
635	PF03798	TRAM_LAG1_CLN8	5	3624	0.00137969
636	PF02083	Urotensin_II	0	21	0
637	PF14551	MCM_N	0	907	0
638	PF00493	MCM	4	2902	0.00137836
639	PF01410	COLFI	2	3378	0.000592066
640	PF02207	zf-UBR	0	421	0
641	PF03966	Trm112p	0	269	0
642	PF00917	MATH	2	1862	0.00107411
643	PF09805	Nop25	0	146	0
644	PF01496	V_ATPase_I	2	4524	0.000442087
645	PF15295	CCDC50_N	0	130	0
646	PF00487	FA_desaturase	2	2267	0.000882223
647	PF04103	CD20	8	3561	0.00224656
648	PF07651	ANTH	1	1802	0.000554939
649	PF01608	I_LWEQ	0	769	0
650	PF00779	BTK	0	279	0
651	PF09057	Smac_DIABLO	0	469	0
652	PF10358	NT-C2	2	703	0.00284495
653	PF12130	DUF3585	3	1136	0.00264085
654	PF10914	DUF2781	1	437	0.00228833
655	PF00566	RabGAP-TBC	8	10863	0.000736445
656	PF04757	Pex2_Pex12	1	695	0.00143885
657	PF06312	Neurexophilin	1	1778	0.00056243
658	PF05761	5_nucleotid	3	2903	0.00103341
659	PF00241	Cofilin_ADF	2	1535	0.00130293
660	PF02138	Beach	4	2482	0.0016116
661	PF07496	zf-CW	1	344	0.00290698
662	PF00088	Trefoil	1	560	0.00178571
663	PF01055	Glyco_hydro_31	6	4764	0.00125945
664	PF15297	CKAP2_C	1	668	0.00149701
665	PF07491	PPI_Ypi1	0	462	0
666	PF10607	CLTH	1	1261	0.000793021
667	PF13445	zf-RING_UBOX	0	120	0
668	PF04617	Hox9_act	1	664	0.00150602
669	PF03189	Otopetrin	3	1138	0.0026362
670	PF14976	FAM72	0	1108	0
671	PF09666	Sororin	0	126	0
672	PF13865	FoP_duplication	0	142	0
673	PF01423	LSM	1	1790	0.000558659
674	PF04178	Got1	0	597	0
675	PF01669	Myelin_MBP	0	352	0
676	PF09750	DRY_EERY	0	256	0
677	PF03874	RNA_pol_Rpb4	0	221	0
678	PF10254	Pacs-1	1	562	0.00177936
679	PF03690	UPF0160	0	322	0
680	PF05049	IIGP	0	621	0
681	PF12722	Hid1	0	1019	0
682	PF09742	Dymeclin	2	1062	0.00188324
683	PF03876	SHS2_Rpb7-N	1	138	0.00724638
684	PF12861	zf-Apc11	0	83	0
685	PF01210	NAD_Gly3P_dh_N	0	168	0
686	PF07479	NAD_Gly3P_dh_C	0	300	0
687	PF00235	Profilin	0	597	0
688	PF10220	DUF2146	1	544	0.00183824
689	PF02758	PYRIN	3	3212	0.000933998
690	PF00616	RasGAP	6	2803	0.00214056
691	PF03477	ATP-cone	0	88	0
692	PF00317	Ribonuc_red_lgN	0	72	0
693	PF02867	Ribonuc_red_lgC	0	524	0
694	PF03792	PBC	1	1969	0.000507872
695	PF05920	Homeobox_KN	4	1085	0.00368664
696	PF00030	Crystall	0	3427	0
697	PF00402	Calponin	0	299	0
698	PF00515	TPR_1	3	2772	0.00108225
699	PF14931	IFT20	1	119	0.00840336
700	PF09443	CFC	0	105	0
701	PF10629	DUF2475	0	289	0
702	PF07002	Copine	1	1354	0.000738552
703	PF08598	Sds3	0	339	0
704	PF01871	AMMECR1	0	348	0
705	PF01749	IBB	0	725	0
706	PF01602	Adaptin_N	26	8780	0.00296128
707	PF09066	B2-adapt-app_C	0	335	0
708	PF13593	DUF4137	0	314	0
709	PF06320	GCN5L1	0	234	0
710	PF04579	Keratin_matx	0	576	0
711	PF02394	IL1_propep	0	210	0
712	PF00340	IL1	2	1225	0.00163265
713	PF03129	HGTP_anticodon	0	946	0
714	PF08385	DHC_N1	6	5339	0.00112381
715	PF06554	Olfactory_mark	0	151	0
716	PF03281	Mab-21	2	2983	0.000670466
717	PF00320	GATA	0	819	0
718	PF09422	WTX	1	1324	0.000755287
719	PF04970	LRAT	1	908	0.00110132
720	PF02197	RIIa	2	325	0.00615385
721	PF01500	Keratin_B2	0	1980	0
722	PF04144	SCAMP	1	984	0.00101626
723	PF00621	RhoGEF	23	13717	0.00167675
724	PF12736	CABIT	3	1717	0.00174723
725	PF07998	Peptidase_M54	0	167	0
726	PF00106	adh_short	8	11336	0.000705716
727	PF00350	Dynamin_N	6	2675	0.00224299
728	PF04799	Fzo_mitofusin	1	340	0.00294118
729	PF15230	SRRM_C	0	255	0
730	PF03167	UDG	0	522	0
731	PF08916	Phe_ZIP	0	173	0
732	PF07830	PP2C_C	1	237	0.00421941
733	PF00481	PP2C	3	5414	0.000554119
734	PF10246	MRP-S35	0	104	0
735	PF00605	IRF	1	983	0.00101729
736	PF07719	TPR_2	2	1106	0.00180832
737	PF13181	TPR_8	0	259	0
738	PF07200	Mod_r	1	745	0.00134228
739	PF00631	G-gamma	3	1101	0.0027248
740	PF00042	Globin	11	1410	0.00780142
741	PF04032	Rpr2	0	790	0
742	PF12763	EF-hand_4	2	1507	0.00132714
743	PF14049	Dppa2_A	0	133	0
744	PF14047	DCR	0	135	0
745	PF12409	P5-ATPase	0	636	0
746	PF00690	Cation_ATPase_N	1	1286	0.000777605
747	PF12710	HAD	8	7592	0.00105374
748	PF00082	Peptidase_S8	4	4080	0.000980392
749	PF01483	P_proprotein	1	613	0.00163132
750	PF02046	COX6A	0	317	0
751	PF02737	3HCDH_N	1	723	0.00138313
752	PF00725	3HCDH	0	570	0
753	PF01822	WSC	0	589	0
754	PF06658	DUF1168	0	284	0
755	PF15180	NPBW	0	123	0
756	PF00995	Sec1	12	6473	0.00185385
757	PF14749	Acyl-CoA_ox_N	2	234	0.00854701
758	PF02770	Acyl-CoA_dh_M	0	813	0
759	PF01756	ACOX	0	917	0
760	PF01938	TRAM	0	135	0
761	PF00919	UPF0004	2	191	0.0104712
762	PF04055	Radical_SAM	2	1574	0.00127065
763	PF00472	RF-1	1	477	0.00209644
764	PF01467	CTP_transf_2	6	1212	0.0049505
765	PF01284	MARVEL	5	4693	0.00106542
766	PF07885	Ion_trans_2	8	2920	0.00273973
767	PF00335	Tetraspannin	15	9169	0.00163595
768	PF00627	UBA	1	1225	0.000816327
769	PF02262	Cbl_N	0	396	0
770	PF02761	Cbl_N2	0	331	0
771	PF02762	Cbl_N3	0	255	0
772	PF00125	Histone	5	6889	0.000725795
773	PF00560	LRR_1	0	151	0
774	PF00953	Glycos_transf_4	1	172	0.00581395
775	PF12872	OST-HTH	1	632	0.00158228
776	PF00567	TUDOR	2	4441	0.000450349
777	PF07815	Abi_HHR	1	234	0.0042735
778	PF08517	AXH	0	353	0
779	PF00266	Aminotran_5	4	2932	0.00136426
780	PF12698	ABC2_membrane_3	4	8823	0.000453361
781	PF00538	Linker_histone	4	1026	0.00389864
782	PF02023	SCAN	2	5569	0.000359131
783	PF06239	ECSIT	0	434	0
784	PF14784	ECIST_Cterm	0	125	0
785	PF00155	Aminotran_1_2	8	6551	0.00122119
786	PF10497	zf-4CXXC_R1	0	200	0
787	PF12928	tRNA_int_end_N2	0	70	0
788	PF00625	Guanylate_kin	3	4062	0.000738552
789	PF04142	Nuc_sug_transp	0	1574	0
790	PF00568	WH1	8	1408	0.00568182
791	PF08776	VASP_tetra	0	78	0
792	PF09325	Vps5	0	1053	0
793	PF05873	Mt_ATP-synt_D	0	159	0
794	PF02902	Peptidase_C48	8	1784	0.0044843
795	PF05461	ApoL	1	1958	0.000510725
796	PF00503	G-alpha	16	6907	0.00231649
797	PF00615	RGS	4	4659	0.000858553
798	PF00066	Notch	0	1117	0
799	PF06816	NOD	0	162	0
800	PF07684	NODP	0	634	0
801	PF00362	Integrin_beta	2	3401	0.000588062
802	PF07974	EGF_2	1	859	0.00116414
803	PF13857	Ank_5	1	1235	0.000809717
804	PF14944	TCRP1	0	437	0
805	PF06427	UDP-g_GGTase	1	206	0.00485437
806	PF06027	DUF914	4	816	0.00490196
807	PF05824	Pro-MCH	0	85	0
808	PF00282	Pyridoxal_deC	3	2831	0.0010597
809	PF00887	ACBP	0	603	0
810	PF01734	Patatin	0	1482	0
811	PF00658	PABP	0	357	0
812	PF09311	Rab5-bind	1	1049	0.000953289
813	PF13374	TPR_10	0	282	0
814	PF05971	Methyltransf_10	0	368	0
815	PF00049	Insulin	2	982	0.00203666
816	PF13778	DUF4174	0	642	0
817	PF00249	Myb_DNA-binding	3	1161	0.00258398
818	PF06522	B12D	0	143	0
819	PF02661	Fic	0	97	0
820	PF02025	IL5	0	154	0
821	PF14916	CCDC92	0	185	0
822	PF00255	GSHPx	0	775	0
823	PF01593	Amino_oxidase	3	4175	0.000718563
824	PF04505	Dispanin	0	1680	0
825	PF08418	Pol_alpha_B_N	0	378	0
826	PF04042	DNA_pol_E_B	2	680	0.00294118
827	PF06602	Myotub-related	11	6569	0.00167453
828	PF07748	Glyco_hydro_38C	1	2664	0.000375375
829	PF08430	Fork_head_N	1	294	0.00340136
830	PF09354	HNF_C	0	175	0
831	PF08366	LLGL	0	397	0
832	PF04739	AMPKBI	0	365	0
833	PF01074	Glyco_hydro_38	0	1792	0
834	PF09261	Alpha-mann_mid	1	413	0.00242131
835	PF01900	RNase_P_Rpp14	0	110	0
836	PF11261	IRF-2BP1_2	0	106	0
837	PF15490	Ten1_2	0	116	0
838	PF13873	Myb_DNA-bind_5	1	543	0.00184162
839	PF05741	zf-nanos	0	162	0
840	PF00638	Ran_BP1	2	2653	0.000753864
841	PF01465	GRIP	0	491	0
842	PF02146	SIR2	0	1152	0
843	PF14636	FNIP_N	1	248	0.00403226
844	PF14637	FNIP_M	0	477	0
845	PF14638	FNIP_C	0	371	0
846	PF15553	TEX19	0	159	0
847	PF15108	TMEM37	0	181	0
848	PF00213	OSCP	2	343	0.0058309
849	PF00174	Oxidored_molyb	1	180	0.00555556
850	PF03404	Mo-co_dimer	0	127	0
851	PF01545	Cation_efflux	1	3014	0.000331785
852	PF13640	2OG-FeII_Oxy_3	2	1014	0.00197239
853	PF13661	2OG-FeII_Oxy_4	0	69	0
854	PF03250	Tropomodulin	1	974	0.00102669
855	PF08007	Cupin_4	0	420	0
856	PF13246	Hydrolase_like2	0	602	0
857	PF00036	EF-hand_1	1	559	0.00178891
858	PF00681	Plectin	2	5142	0.000388954
859	PF01302	CAP_GLY	3	1259	0.00238284
860	PF01393	Chromo_shadow	1	171	0.00584795
861	PF00433	Pkinase_C	0	1568	0
862	PF00780	CNH	1	4874	0.00020517
863	PF01529	zf-DHHC	4	4519	0.000885152
864	PF00993	MHC_II_alpha	1	3642	0.000274574
865	PF11717	Tudor-knot	0	374	0
866	PF01853	MOZ_SAS	1	939	0.00106496
867	PF05253	zf-U11-48K	0	130	0
868	PF01926	MMR_HSR1	6	2783	0.00215595
869	PF06071	YchF-GTPase_C	0	83	0
870	PF14617	CMS1	0	440	0
871	PF08149	BING4CT	0	390	0
872	PF03535	Paxillin	0	129	0
873	PF10392	COG5	2	123	0.0162602
874	PF14712	Snapin_Pallidin	0	181	0
875	PF00108	Thiolase_N	0	1676	0
876	PF02803	Thiolase_C	2	754	0.00265252
877	PF00665	rve	0	116	0
878	PF14291	DUF4371	0	837	0
879	PF05699	Dimer_Tnp_hAT	1	675	0.00148148
880	PF02732	ERCC4	0	915	0
881	PF12038	DUF3524	0	166	0
882	PF00534	Glycos_transf_1	5	1000	0.005
883	PF01145	Band_7	1	3161	0.000316356
884	PF05391	Lsm_interact	0	20	0
885	PF04495	GRASP55_65	1	272	0.00367647
886	PF00079	Serpin	11	14751	0.000745712
887	PF07047	OPA3	2	217	0.00921659
888	PF05250	UPF0193	0	216	0
889	PF13324	GCIP	0	126	0
890	PF03024	Folate_rec	1	1363	0.000733676
891	PF07995	GSDH	0	952	0
892	PF13476	AAA_23	0	292	0
893	PF04423	Rad50_zn_hook	0	55	0
894	PF13558	SbcCD_C	1	78	0.0128205
895	PF11721	Malectin	0	261	0
896	PF06565	DUF1126	0	162	0
897	PF01192	RNA_pol_Rpb6	1	56	0.0178571
898	PF03131	bZIP_Maf	5	1195	0.0041841
899	PF00969	MHC_II_beta	0	3641	0
900	PF13594	Amidohydro_5	2	345	0.0057971
901	PF01979	Amidohydro_1	5	2785	0.00179533
902	PF06294	DUF1042	0	458	0
903	PF05783	DLIC	0	1580	0
904	PF03451	HELP	1	669	0.00149477
905	PF08700	Vps51	0	254	0
906	PF04124	Dor1	2	668	0.00299401
907	PF15469	Sec5	0	354	0
908	PF03807	F420_oxidored	0	640	0
909	PF14748	P5CR_dimer	0	419	0
910	PF01842	ACT	0	193	0
911	PF00351	Biopterin_H	2	1371	0.00145879
912	PF11627	HnRNPA1	0	108	0
913	PF14259	RRM_6	9	4488	0.00200535
914	PF01920	Prefoldin_2	2	1035	0.00193237
915	PF06941	NT5C	0	484	0
916	PF00728	Glyco_hydro_20	1	1511	0.000661813
917	PF01250	Ribosomal_S6	1	94	0.0106383
918	PF07992	Pyr_redox_2	4	3264	0.00122549
919	PF01510	Amidase_2	3	853	0.003517
920	PF07531	TAFH	0	480	0
921	PF08788	NHR2	0	198	0
922	PF00653	BIR	1	1241	0.000805802
923	PF03619	Solute_trans_a	0	1256	0
924	PF01694	Rhomboid	1	1508	0.00066313
925	PF14653	IGFL	0	365	0
926	PF00443	UCH	21	30839	0.000680956
927	PF00095	WAP	0	988	0
928	PF06423	GWT1	0	162	0
929	PF08246	Inhibitor_I29	1	407	0.002457
930	PF12480	DUF3699	0	690	0
931	PF03530	SK_channel	4	354	0.0112994
932	PF02888	CaMBD	0	225	0
933	PF05351	GMP_PDE_delta	0	549	0
934	PF07742	BTG	0	694	0
935	PF14541	TAXi_C	0	93	0
936	PF12624	Chorein_N	0	901	0
937	PF03921	ICAM_N	1	452	0.00221239
938	PF10197	Cir_N	0	72	0
939	PF02771	Acyl-CoA_dh_N	0	1320	0
940	PF00441	Acyl-CoA_dh_1	0	2200	0
941	PF09088	MIF4G_like	0	133	0
942	PF09090	MIF4G_like_2	0	389	0
943	PF04930	FUN14	0	203	0
944	PF09744	Jnk-SapK_ap_N	1	618	0.00161812
945	PF11095	Gemin7	0	79	0
946	PF12444	Sox_N	0	244	0
947	PF00035	dsrm	4	2130	0.00187793
948	PF02137	A_deamin	2	2196	0.000910747
949	PF05640	NKAIN	2	1165	0.00171674
950	PF09668	Asp_protease	0	483	0
951	PF08833	Axin_b-cat_bind	0	71	0
952	PF09667	DUF2028	0	132	0
953	PF04089	BRICHOS	0	863	0
954	PF05477	SURF2	0	504	0
955	PF03577	Peptidase_C69	1	464	0.00215517
956	PF13431	TPR_17	0	66	0
957	PF06456	Arfaptin	0	1143	0
958	PF14917	CCDC74_C	0	240	0
959	PF01160	Opiods_neuropep	0	143	0
960	PF00498	FHA	0	3060	0
961	PF15229	POM121	0	2164	0
962	PF13202	EF-hand_5	0	360	0
963	PF03992	ABM	0	149	0
964	PF04258	Peptidase_A22B	3	1565	0.00191693
965	PF07732	Cu-oxidase_3	1	1605	0.000623053
966	PF07731	Cu-oxidase_2	0	760	0
967	PF00098	zf-CCHC	0	558	0
968	PF05041	Pecanex_C	2	902	0.00221729
969	PF00157	Pou	1	1636	0.000611247
970	PF15169	DUF4564	0	77	0
971	PF00024	PAN_1	0	999	0
972	PF02060	ISK_Channel	1	294	0.00340136
973	PF14981	FAM165	0	100	0
974	PF01023	S_100	2	1054	0.00189753
975	PF01044	Vinculin	14	4287	0.00326569
976	PF10500	SR-25	0	230	0
977	PF15053	Njmu-R1	0	608	0
978	PF08266	Cadherin_2	2	5262	0.000380084
979	PF00028	Cadherin	96	63636	0.00150858
980	PF14846	DUF4485	0	87	0
981	PF03283	PAE	0	549	0
982	PF00868	Transglut_N	2	1035	0.00193237
983	PF01841	Transglut_core	1	1256	0.000796178
984	PF00927	Transglut_C	5	1496	0.00334225
985	PF09380	FERM_C	5	2266	0.00220653
986	PF08736	FA	0	595	0
987	PF03311	Cornichon	4	584	0.00684932
988	PF00162	PGK	2	1173	0.00170503
989	PF00188	CAP	3	1848	0.00162338
990	PF08562	Crisp	0	108	0
991	PF05185	PRMT5	0	1608	0
992	PF02149	KA1	0	230	0
993	PF03567	Sulfotransfer_2	6	3036	0.00197628
994	PF10320	7TM_GPCR_Srsx	0	2076	0
995	PF00988	CPSase_sm_chain	2	278	0.00719424
996	PF00117	GATase	3	1110	0.0027027
997	PF00289	CPSase_L_chain	2	1027	0.00194742
998	PF02786	CPSase_L_D2	1	1840	0.000543478
999	PF02787	CPSase_L_D3	0	246	0
1000	PF02142	MGS	1	193	0.00518135
1001	PF13147	Amidohydro_4	0	937	0
1002	PF02729	OTCace_N	0	284	0
1003	PF00185	OTCace	0	336	0
1004	PF11470	TUG-UBL1	0	64	0
1005	PF05605	zf-Di19	1	361	0.00277008
1006	PF11976	Rad60-SLD	1	490	0.00204082
1007	PF01217	Clat_adaptor_s	3	2463	0.00121803
1008	PF02077	SURF4	0	265	0
1009	PF14997	CECR6_TMEM121	0	399	0
1010	PF15046	DUF4532	0	278	0
1011	PF09279	EF-hand_like	1	1236	0.000809061
1012	PF00388	PI-PLC-X	1	2542	0.000393391
1013	PF00387	PI-PLC-Y	2	1737	0.00115141
1014	PF00878	CIMR	1	2071	0.000482859
1015	PF01833	TIG	2	6492	0.000308071
1016	PF13903	Claudin_2	5	2436	0.00205255
1017	PF00531	Death	4	2816	0.00142045
1018	PF00292	PAX	1	1134	0.000881834
1019	PF12403	Pax2_C	0	440	0
1020	PF03547	Mem_trans	0	335	0
1021	PF00646	F-box	0	783	0
1022	PF00134	Cyclin_N	5	4673	0.00106998
1023	PF02984	Cyclin_C	0	2160	0
1024	PF07575	Nucleopor_Nup85	0	1432	0
1025	PF02931	Neur_chan_LBD	20	10686	0.00187161
1026	PF08384	NPP	1	44	0.0227273
1027	PF00976	ACTH_domain	0	38	0
1028	PF08035	Op_neuropeptide	0	28	0
1029	PF13841	Defensin_beta_2	0	913	0
1030	PF12308	Noelin-1	0	297	0
1031	PF00004	AAA	4	7055	0.000566974
1032	PF08154	NLE	0	129	0
1033	PF13964	Kelch_6	2	943	0.00212089
1034	PF00989	PAS	6	1765	0.00339943
1035	PF14598	PAS_11	0	1702	0
1036	PF11413	HIF-1	0	100	0
1037	PF12799	LRR_4	9	3389	0.00265565
1038	PF01061	ABC2_membrane	1	1058	0.00094518
1039	PF04516	CP2	5	1466	0.00341064
1040	PF13649	Methyltransf_25	0	89	0
1041	PF14901	Jiv90	0	92	0
1042	PF03081	Exo70	0	383	0
1043	PF04794	YdjC	0	283	0
1044	PF03645	Tctex-1	0	534	0
1045	PF01222	ERG4_ERG24	0	2952	0
1046	PF12455	Dynactin	0	279	0
1047	PF09727	CortBP2	2	617	0.00324149
1048	PF02121	IP_trans	2	1984	0.00100806
1049	PF02862	DDHD	0	1336	0
1050	PF08235	LNS2	0	861	0
1051	PF02205	WH2	1	471	0.00212314
1052	PF02749	QRPTase_N	0	83	0
1053	PF01729	QRPTase_C	0	170	0
1054	PF03878	YIF1	0	580	0
1055	PF01764	Lipase_3	0	275	0
1056	PF02544	Steroid_dh	1	303	0.00330033
1057	PF01403	Sema	12	14633	0.000820064
1058	PF01437	PSI	3	2504	0.00119808
1059	PF04814	HNF-1_N	1	393	0.00254453
1060	PF04812	HNF-1B_C	1	496	0.00201613
1061	PF04813	HNF-1A_C	0	88	0
1062	PF01592	NifU_N	0	126	0
1063	PF01266	DAO	6	3872	0.00154959
1064	PF00084	Sushi	18	21370	0.000842302
1065	PF09014	Sushi_2	0	84	0
1066	PF15477	SMAP	1	221	0.00452489
1067	PF01286	XPA_N	0	33	0
1068	PF05181	XPA_C	0	52	0
1069	PF00696	AA_kinase	0	258	0
1070	PF00171	Aldedh	6	9355	0.000641368
1071	PF15044	CLU_N	0	75	0
1072	PF13236	CLU	0	221	0
1073	PF12807	eIF3_p135	0	186	0
1074	PF11712	Vma12	5	130	0.0384615
1075	PF02932	Neur_chan_memb	8	9671	0.000827215
1076	PF02145	Rap_GAP	1	1861	0.000537346
1077	PF14051	Requiem_N	1	219	0.00456621
1078	PF14982	UPF0731	0	152	0
1079	PF15246	NCKAP5	2	616	0.00324675
1080	PF02892	zf-BED	0	440	0
1081	PF05805	L6_membrane	1	1190	0.000840336
1082	PF00884	Sulfatase	9	7370	0.00122117
1083	PF14707	Sulfatase_C	1	1178	0.000848896
1084	PF15380	DUF4607	0	264	0
1085	PF03188	Cytochrom_B561	0	544	0
1086	PF06371	Drf_GBD	7	1719	0.00407213
1087	PF06367	Drf_FH3	0	1750	0
1088	PF02181	FH2	6	5542	0.00108264
1089	PF06345	Drf_DAD	0	42	0
1090	PF14555	UBA_4	5	529	0.0094518
1091	PF06959	RecQ5	0	204	0
1092	PF02906	Fe_hyd_lg_C	0	618	0
1093	PF02256	Fe_hyd_SSU	0	110	0
1094	PF03299	TF_AP-2	3	1115	0.00269058
1095	PF09415	CENP-X	0	34	0
1096	PF08412	Ion_trans_N	1	380	0.00263158
1097	PF13345	DUF4098	0	67	0
1098	PF01064	Activin_recp	2	898	0.00222717
1099	PF06008	Laminin_I	5	1323	0.00377929
1100	PF06009	Laminin_II	0	850	0
1101	PF02210	Laminin_G_2	19	13026	0.00145862
1102	PF10257	RAI16-like	0	1467	0
1103	PF01821	ANATO	0	472	0
1104	PF04847	Calcipressin	1	512	0.00195312
1105	PF01980	UPF0066	0	123	0
1106	PF01142	TruD	0	828	0
1107	PF15318	Bclt	0	149	0
1108	PF01746	tRNA_m1G_MT	2	507	0.00394477
1109	PF14629	ORC4_C	0	191	0
1110	PF02319	E2F_TDP	2	917	0.00218103
1111	PF15473	PCNP	0	145	0
1112	PF11540	Dynein_IC2	0	64	0
1113	PF03982	DAGAT	3	2169	0.00138313
1114	PF09342	DUF1986	0	64	0
1115	PF01283	Ribosomal_S26e	0	335	0
1116	PF00428	Ribosomal_60s	0	273	0
1117	PF13792	Sulfate_tra_GLY	0	914	0
1118	PF00916	Sulfate_transp	4	3145	0.00127186
1119	PF01740	STAS	4	1906	0.00209864
1120	PF03810	IBN_N	2	1193	0.00167645
1121	PF03999	MAP65_ASE1	0	1247	0
1122	PF00403	HMA	0	1221	0
1123	PF00080	Sod_Cu	1	438	0.00228311
1124	PF00130	C1_1	9	3539	0.00254309
1125	PF11414	Suppressor_APC	0	734	0
1126	PF05972	APC_15aa	0	60	0
1127	PF05923	APC_crr	0	276	0
1128	PF05924	SAMP	0	97	0
1129	PF05956	APC_basic	0	693	0
1130	PF05937	EB1_binding	0	173	0
1131	PF08685	GON	0	399	0
1132	PF03031	NIF	1	1361	0.000734754
1133	PF12738	PTCB-BRCT	0	461	0
1134	PF09309	FCP1_C	0	245	0
1135	PF02815	MIR	2	1793	0.00111545
1136	PF05729	NACHT	1	7485	0.000133601
1137	PF04641	Rtf2	0	677	0
1138	PF02629	CoA_binding	0	199	0
1139	PF00549	Ligase_CoA	1	568	0.00176056
1140	PF15027	DUF4525	1	275	0.00363636
1141	PF15024	Glyco_transf_18	0	1147	0
1142	PF00009	GTP_EFTU	2	5519	0.000362384
1143	PF13417	GST_N_3	1	1380	0.000724638
1144	PF13410	GST_C_2	2	1598	0.00125156
1145	PF08752	COP-gamma_platf	0	375	0
1146	PF00715	IL2	0	143	0
1147	PF11957	efThoc1	1	362	0.00276243
1148	PF01835	A2M_N	2	1535	0.00130293
1149	PF07703	A2M_N_2	2	2349	0.000851426
1150	PF00207	A2M	1	1427	0.000700771
1151	PF10569	Thiol-ester_cl	0	420	0
1152	PF07678	A2M_comp	2	4217	0.000474271
1153	PF07677	A2M_recep	0	1421	0
1154	PF14724	mit_SMPDase	0	1827	0
1155	PF00333	Ribosomal_S5	0	133	0
1156	PF03719	Ribosomal_S5_C	1	146	0.00684932
1157	PF00224	PK	1	1059	0.000944287
1158	PF02887	PK_C	0	360	0
1159	PF13676	TIR_2	0	340	0
1160	PF14857	TMEM151	3	950	0.00315789
1161	PF01030	Recep_L_domain	3	1613	0.00185989
1162	PF00757	Furin-like	4	1119	0.00357462
1163	PF14843	GF_recep_IV	1	1059	0.000944287
1164	PF01419	Jacalin	0	123	0
1165	PF06840	DUF1241	0	152	0
1166	PF02372	IL15	1	266	0.0037594
1167	PF12074	DUF3554	0	343	0
1168	PF05129	Elf1	0	80	0
1169	PF02204	VPS9	3	1043	0.00287632
1170	PF14949	ARF7EP_C	0	211	0
1171	PF12836	HHH_3	0	311	0
1172	PF00753	Lactamase_B	2	2054	0.00097371
1173	PF00083	Sugar_tr	14	18816	0.000744048
1174	PF04057	Rep-A_N	2	99	0.020202
1175	PF08646	Rep_fac-A_C	1	262	0.00381679
1176	PF01699	Na_Ca_ex	2	2564	0.000780031
1177	PF10151	DUF2359	0	1096	0
1178	PF08832	SRC-1	0	244	0
1179	PF08815	Nuc_rec_co-act	0	145	0
1180	PF07469	DUF1518	0	226	0
1181	PF00801	PKD	1	1513	0.000660939
1182	PF15347	PAG	0	431	0
1183	PF11936	DUF3454	0	194	0
1184	PF14580	LRR_9	0	2257	0
1185	PF07565	Band_3_cyto	2	2471	0.000809389
1186	PF00955	HCO3_cotransp	9	5069	0.0017755
1187	PF03051	Peptidase_C1_2	1	1317	0.000759301
1188	PF06984	MRP-L47	0	85	0
1189	PF09809	MRP-L27	0	114	0
1190	PF12947	EGF_3	0	742	0
1191	PF02469	Fasciclin	3	2429	0.00123508
1192	PF00193	Xlink	1	2257	0.000443066
1193	PF00061	Lipocalin	4	4345	0.000920598
1194	PF04909	Amidohydro_2	1	327	0.0030581
1195	PF00118	Cpn60_TCP1	5	7806	0.000640533
1196	PF01033	Somatomedin_B	0	517	0
1197	PF14603	hSH3	0	243	0
1198	PF15080	DUF4547	1	195	0.00512821
1199	PF14651	Lipocalin_7	0	253	0
1200	PF00853	Runt	0	402	0
1201	PF08504	RunxI	0	290	0
1202	PF00293	NUDIX	3	3551	0.000844832
1203	PF13561	adh_short_C2	3	2030	0.00147783
1204	PF07810	TMC	3	919	0.00326442
1205	PF01130	CD36	1	1353	0.000739098
1206	PF03669	UPF0139	0	102	0
1207	PF05529	Bap31	0	665	0
1208	PF03171	2OG-FeII_Oxy	2	725	0.00275862
1209	PF15319	RHINO	0	235	0
1210	PF04437	RINT1_TIP1	0	481	0
1211	PF15274	MLIP	2	651	0.0030722
1212	PF07818	HCNGP	0	97	0
1213	PF03414	Glyco_transf_6	0	933	0
1214	PF09068	EF-hand_2	1	810	0.00123457
1215	PF09069	EF-hand_3	3	553	0.00542495
1216	PF14821	Thr_synth_N	0	88	0
1217	PF00291	PALP	0	1626	0
1218	PF00929	RNase_T	3	2903	0.00103341
1219	PF14994	TSGA13	0	544	0
1220	PF04935	SURF6	0	432	0
1221	PF04628	Sedlin_N	0	398	0
1222	PF14892	DUF4490	0	244	0
1223	PF00999	Na_H_Exchanger	9	6583	0.00136716
1224	PF12845	TBD	0	169	0
1225	PF09282	Mago-bind	1	26	0.0384615
1226	PF13086	AAA_11	5	2882	0.00173491
1227	PF13087	AAA_12	0	2558	0
1228	PF04193	PQ-loop	1	581	0.00172117
1229	PF04068	RLI	0	65	0
1230	PF00037	Fer4	0	42	0
1231	PF05641	Agenet	0	249	0
1232	PF12235	FXR1P_C	1	476	0.00210084
1233	PF03102	NeuB	1	239	0.0041841
1234	PF08666	SAF	0	59	0
1235	PF10513	EPL1	2	1617	0.00123686
1236	PF06752	E_Pc_C	1	484	0.00206612
1237	PF12062	HSNSD	0	1954	0
1238	PF01448	ELM2	2	683	0.00292826
1239	PF01459	Porin_3	3	1358	0.00220913
1240	PF00354	Pentaxin	0	1968	0
1241	PF03650	MPC	0	206	0
1242	PF09781	NDUF_B5	0	309	0
1243	PF13908	Shisa	0	1355	0
1244	PF03637	Mob1_phocein	1	1225	0.000816327
1245	PF07693	KAP_NTPase	0	513	0
1246	PF14780	DUF4477	0	271	0
1247	PF00932	LTD	0	357	0
1248	PF08320	PIG-X	0	218	0
1249	PF01167	Tub	1	1250	0.0008
1250	PF00918	Gastrin	0	213	0
1251	PF01034	Syndecan	1	469	0.0021322
1252	PF00318	Ribosomal_S2	0	336	0
1253	PF08641	Mis14	0	66	0
1254	PF03234	CDC37_N	0	134	0
1255	PF08565	CDC37_M	1	392	0.00255102
1256	PF08564	CDC37_C	0	91	0
1257	PF08953	DUF1899	2	384	0.00520833
1258	PF08954	DUF1900	2	944	0.00211864
1259	PF00137	ATP-synt_C	1	464	0.00215517
1260	PF04051	TRAPP	1	768	0.00130208
1261	PF00268	Ribonuc_red_sm	0	562	0
1262	PF10269	Tmemb_185A	0	849	0
1263	PF05276	SH3BP5	0	236	0
1264	PF07986	TBCC	0	353	0
1265	PF00466	Ribosomal_L10	1	386	0.00259067
1266	PF01026	TatD_DNase	0	1604	0
1267	PF10162	G8	0	620	0
1268	PF13229	Beta_helix	1	1598	0.000625782
1269	PF15131	DUF4567	0	75	0
1270	PF01834	XRCC1_N	1	526	0.00190114
1271	PF00533	BRCT	3	2174	0.00137994
1272	PF01246	Ribosomal_L24e	0	143	0
1273	PF04849	HAP1_N	3	399	0.0075188
1274	PF13831	PHD_2	0	415	0
1275	PF13832	zf-HC5HC2H_2	2	1488	0.00134409
1276	PF06179	Med22	1	232	0.00431034
1277	PF00641	zf-RanBP	2	1075	0.00186047
1278	PF10421	OAS1_C	0	1434	0
1279	PF02187	GAS2	1	512	0.00195312
1280	PF00907	T-box	2	3132	0.00063857
1281	PF05427	FIBP	0	498	0
1282	PF13793	Pribosyltran_N	3	675	0.00444444
1283	PF14572	Pribosyl_synth	2	885	0.00225989
1284	PF14933	CEP19	0	150	0
1285	PF03520	KCNQ_channel	6	1009	0.00594648
1286	PF11956	KCNQC3-Ank-G_bd	0	200	0
1287	PF06825	HSBP1	0	105	0
1288	PF00583	Acetyltransf_1	2	1565	0.00127796
1289	PF01840	TCL1_MTCP1	0	446	0
1290	PF00864	P2X_receptor	2	3272	0.000611247
1291	PF08156	NOP5NT	1	66	0.0151515
1292	PF08060	NOSIC	1	208	0.00480769
1293	PF01798	Nop	1	444	0.00225225
1294	PF10058	DUF2296	0	50	0
1295	PF00382	TFIIB	1	213	0.00469484
1296	PF07741	BRF1	0	94	0
1297	PF08271	TF_Zn_Ribbon	1	171	0.00584795
1298	PF02966	DIM1	1	264	0.00378788
1299	PF03487	IL13	0	42	0
1300	PF14513	DAG_kinase_N	0	435	0
1301	PF00609	DAGK_acc	4	1628	0.002457
1302	PF07546	EMI	4	1208	0.00331126
1303	PF01066	CDP-OH_P_transf	2	972	0.00205761
1304	PF10394	Hat1_N	0	161	0
1305	PF01873	eIF-5_eIF-2B	0	256	0
1306	PF08032	SpoU_sub_bind	0	227	0
1307	PF00588	SpoU_methylase	0	646	0
1308	PF15622	CENP_C_N	0	285	0
1309	PF15620	CENP-C_mid	1	256	0.00390625
1310	PF11699	CENP-C_C	0	84	0
1311	PF14822	Vasohibin	1	492	0.00203252
1312	PF01722	BolA	0	361	0
1313	PF11701	UNC45-central	0	436	0
1314	PF01541	GIY-YIG	0	81	0
1315	PF10602	RPN7	0	355	0
1316	PF02759	RUN	4	3230	0.00123839
1317	PF13901	DUF4206	1	1218	0.000821018
1318	PF00149	Metallophos	6	6412	0.000935745
1319	PF09806	CDK2AP	0	206	0
1320	PF02033	RBFA	1	105	0.00952381
1321	PF12304	BCLP	0	378	0
1322	PF11057	Cortexin	0	241	0
1323	PF04884	DUF647	0	249	0
1324	PF00324	AA_permease	2	4922	0.000406339
1325	PF08403	AA_permease_N	0	215	0
1326	PF08449	UAA	0	1643	0
1327	PF03372	Exo_endo_phos	4	8548	0.000467946
1328	PF00105	zf-C4	3	3534	0.000848896
1329	PF00104	Hormone_recep	29	10690	0.00271282
1330	PF15217	TSC21	0	179	0
1331	PF08991	DUF1903	0	128	0
1332	PF03344	Daxx	0	3695	0
1333	PF03226	Yippee-Mis18	2	698	0.00286533
1334	PF15409	PH_8	3	358	0.00837989
1335	PF01237	Oxysterol_BP	6	5193	0.0011554
1336	PF07965	Integrin_B_tail	1	581	0.00172117
1337	PF03160	Calx-beta	12	3759	0.00319234
1338	PF06046	Sec6	1	2511	0.000398248
1339	PF05039	Agouti	0	179	0
1340	PF12497	ERbeta_N	0	112	0
1341	PF00939	Na_sulph_symp	0	3793	0
1342	PF02285	COX8	0	86	0
1343	PF04758	Ribosomal_S30	0	58	0
1344	PF01866	Diphthamide_syn	0	353	0
1345	PF05004	IFRD	0	468	0
1346	PF04836	IFRD_C	0	110	0
1347	PF05221	AdoHcyase	1	1278	0.000782473
1348	PF00670	AdoHcyase_NAD	0	483	0
1349	PF10275	Peptidase_C65	0	231	0
1350	PF01424	R3H	0	705	0
1351	PF12752	SUZ	1	212	0.00471698
1352	PF13385	Laminin_G_3	3	2680	0.0011194
1353	PF09273	Rubis-subs-bind	2	386	0.00518135
1354	PF14772	NYD-SP28	0	208	0
1355	PF14775	NYD-SP28_assoc	0	59	0
1356	PF03881	Fructosamin_kin	0	736	0
1357	PF07803	GSG-1	2	442	0.00452489
1358	PF04629	ICA69	0	450	0
1359	PF01916	DS	0	753	0
1360	PF08204	V-set_CD47	1	134	0.00746269
1361	PF04549	CD47	0	157	0
1362	PF08585	DUF1767	0	173	0
1363	PF02148	zf-UBP	1	1168	0.000856164
1364	PF01218	Coprogen_oxidas	0	370	0
1365	PF08450	SGL	1	248	0.00403226
1366	PF00557	Peptidase_M24	1	2619	0.000381825
1367	PF12848	ABC_tran_2	0	796	0
1368	PF13532	2OG-FeII_Oxy_2	3	1401	0.00214133
1369	PF13738	Pyr_redox_3	0	650	0
1370	PF00810	ER_lumen_recept	0	391	0
1371	PF02807	ATP-gua_PtransN	1	395	0.00253165
1372	PF00217	ATP-gua_Ptrans	0	1238	0
1373	PF00928	Adap_comp_sub	3	4045	0.000741656
1374	PF08039	Mit_proteolip	0	59	0
1375	PF08321	PPP5	1	365	0.00273973
1376	PF01248	Ribosomal_L7Ae	0	1122	0
1377	PF01285	TEA	2	2164	0.000924214
1378	PF15470	DUF4637	0	172	0
1379	PF01553	Acyltransferase	4	3321	0.00120446
1380	PF05044	HPD	1	311	0.00321543
1381	PF14719	PID_2	0	538	0
1382	PF10183	ESSS	0	303	0
1383	PF13293	DUF4074	0	192	0
1384	PF01398	JAB	3	1418	0.00211566
1385	PF03700	Sorting_nexin	3	259	0.011583
1386	PF00274	Glycolytic	1	1390	0.000719424
1387	PF12413	DLL_N	1	247	0.00404858
1388	PF01585	G-patch	4	1229	0.00325468
1389	PF00892	EamA	1	2260	0.000442478
1390	PF01442	Apolipoprotein	0	1013	0
1391	PF08390	TRAM1	0	206	0
1392	PF00180	Iso_dh	0	2709	0
1393	PF08313	SCA7	0	271	0
1394	PF12348	CLASP_N	1	1911	0.000523286
1395	PF12717	Cnd1	0	612	0
1396	PF01150	GDA1_CD39	5	4682	0.00106792
1397	PF10568	Tom37	1	197	0.00507614
1398	PF14497	GST_C_3	0	831	0
1399	PF06026	Rib_5-P_isom_A	0	177	0
1400	PF13872	AAA_34	0	601	0
1401	PF13871	Helicase_C_4	1	554	0.00180505
1402	PF12287	Caprin-1_C	1	622	0.00160772
1403	PF08150	FerB	0	301	0
1404	PF08151	FerI	0	283	0
1405	PF13392	HNH_3	0	39	0
1406	PF00159	Hormone_3	0	105	0
1407	PF02953	zf-Tim10_DDP	0	389	0
1408	PF04677	CwfJ_C_1	0	120	0
1409	PF04676	CwfJ_C_2	0	192	0
1410	PF02988	PLA2_inh	0	82	0
1411	PF03194	LUC7	1	1476	0.000677507
1412	PF12612	TFCD_C	0	324	0
1413	PF02828	L27	3	810	0.0037037
1414	PF04408	HA2	1	2430	0.000411523
1415	PF07717	OB_NTP_bind	2	2939	0.000680504
1416	PF00339	Arrestin_N	1	1573	0.000635728
1417	PF02752	Arrestin_C	4	1536	0.00260417
1418	PF01981	PTH2	0	115	0
1419	PF15135	UPF0515	0	320	0
1420	PF05091	eIF-3_zeta	0	684	0
1421	PF00777	Glyco_transf_29	7	6249	0.00112018
1422	PF00334	NDK	3	1571	0.00190961
1423	PF13890	Rab3-GTPase_cat	0	163	0
1424	PF13893	RRM_5	2	2420	0.000826446
1425	PF03208	PRA1	1	405	0.00246914
1426	PF14988	DUF4515	0	714	0
1427	PF01922	SRP19	4	100	0.04
1428	PF15388	FAM117	2	1610	0.00124224
1429	PF15494	SRCR_2	5	658	0.00759878
1430	PF01751	Toprim	0	528	0
1431	PF01131	Topoisom_bac	0	1209	0
1432	PF01630	Glyco_hydro_56	1	1677	0.000596303
1433	PF00692	dUTPase	0	228	0
1434	PF05478	Prominin	1	899	0.00111235
1435	PF02338	OTU	2	2004	0.000998004
1436	PF13620	CarboxypepD_reg	0	1295	0
1437	PF01733	Nucleoside_tran	1	1274	0.000784929
1438	PF02104	SURF1	0	218	0
1439	PF10481	CENP-F_N	0	306	0
1440	PF10473	CENP-F_leu_zip	0	420	0
1441	PF10490	CENP-F_C_Rb_bdg	0	48	0
1442	PF08168	NUC205	0	43	0
1443	PF12052	VGCC_beta4Aa_N	0	165	0
1444	PF12595	Rhomboid_SP	0	425	0
1445	PF13339	AATF-Che1	1	153	0.00653595
1446	PF08164	TRAUB	1	84	0.0119048
1447	PF00055	Laminin_N	10	3550	0.0028169
1448	PF13582	Reprolysin_3	0	240	0
1449	PF07534	TLD	1	842	0.00118765
1450	PF10046	BLOC1_2	2	98	0.0204082
1451	PF03402	V1R	0	788	0
1452	PF03957	Jun	0	744	0
1453	PF03144	GTP_EFTU_D2	1	1367	0.000731529
1454	PF03143	GTP_EFTU_D3	0	925	0
1455	PF04598	Gasdermin	4	3319	0.00120518
1456	PF00727	IL4	0	124	0
1457	PF10498	IFT57	0	419	0
1458	PF02135	zf-TAZ	0	306	0
1459	PF02172	KIX	0	160	0
1460	PF06001	DUF902	0	82	0
1461	PF08214	KAT11	3	612	0.00490196
1462	PF09030	Creb_binding	0	208	0
1463	PF01138	RNase_PH	0	1223	0
1464	PF03725	RNase_PH_C	0	538	0
1465	PF08374	Protocadherin	1	1104	0.000905797
1466	PF01093	Clusterin	4	1246	0.00321027
1467	PF04979	IPP-2	0	185	0
1468	PF01844	HNH	0	42	0
1469	PF10226	DUF2216	0	592	0
1470	PF03259	Robl_LC7	0	270	0
1471	PF10229	DUF2246	0	275	0
1472	PF15291	Dermcidin	1	99	0.010101
1473	PF02785	Biotin_carb_C	0	536	0
1474	PF08326	ACC_central	3	1476	0.00203252
1475	PF01039	Carboxyl_trans	1	3032	0.000329815
1476	PF00578	AhpC-TSA	2	790	0.00253165
1477	PF10417	1-cysPrx_C	0	144	0
1478	PF04791	LMBR1	3	2332	0.00128645
1479	PF05822	UMPH-1	0	611	0
1480	PF00683	TB	2	1767	0.00113186
1481	PF02991	Atg8	0	832	0
1482	PF14965	BRI3BP	0	494	0
1483	PF00370	FGGY_N	1	1403	0.000712758
1484	PF11759	KRTAP	0	884	0
1485	PF00473	CRF	0	76	0
1486	PF02437	Ski_Sno	0	793	0
1487	PF08447	PAS_3	0	510	0
1488	PF02410	Oligomerisation	0	101	0
1489	PF06728	PIG-U	0	384	0
1490	PF11461	RILP	0	178	0
1491	PF02784	Orn_Arg_deC_N	1	711	0.00140647
1492	PF00278	Orn_DAP_Arg_deC	1	392	0.00255102
1493	PF06733	DEAD_2	0	720	0
1494	PF06777	DUF1227	1	285	0.00350877
1495	PF13307	Helicase_C_2	2	552	0.00362319
1496	PF15476	SAP25	0	198	0
1497	PF02189	ITAM	0	181	0
1498	PF10509	GalKase_gal_bdg	0	102	0
1499	PF00288	GHMP_kinases_N	1	304	0.00328947
1500	PF08544	GHMP_kinases_C	2	328	0.00609756
1501	PF00303	Thymidylat_synt	0	283	0
1502	PF00763	THF_DHG_CYH	1	354	0.00282486
1503	PF02882	THF_DHG_CYH_C	2	642	0.00311526
1504	PF01268	FTHFS	3	1545	0.00194175
1505	PF01351	RNase_HII	0	210	0
1506	PF15479	DUF4639	0	518	0
1507	PF08241	Methyltransf_11	0	918	0
1508	PF08766	DEK_C	0	213	0
1509	PF01963	TraB	0	616	0
1510	PF13917	zf-CCHC_3	0	82	0
1511	PF00630	Filamin	4	9269	0.000431546
1512	PF01436	NHL	0	869	0
1513	PF15370	DUF4598	0	109	0
1514	PF00405	Transferrin	1	2179	0.000458926
1515	PF03942	DTW	0	228	0
1516	PF01565	FAD_binding_4	0	600	0
1517	PF02913	FAD-oxidase_C	0	666	0
1518	PF01805	Surp	0	476	0
1519	PF01661	Macro	8	1455	0.00549828
1520	PF00957	Synaptobrevin	2	884	0.00226244
1521	PF05460	ORC6	0	90	0
1522	PF05210	Sprouty	0	764	0
1523	PF03959	FSH1	0	217	0
1524	PF02059	IL3	0	117	0
1525	PF13820	Nucleic_acid_bd	0	150	0
1526	PF00530	SRCR	14	7324	0.00191152
1527	PF15060	PPDFL	0	192	0
1528	PF04117	Mpv17_PMP22	0	134	0
1529	PF01530	zf-C2HC	2	661	0.00302572
1530	PF13520	AA_permease_2	9	5877	0.00153139
1531	PF13906	AA_permease_C	0	297	0
1532	PF08016	PKD_channel	6	2737	0.00219218
1533	PF03827	Orexin_rec2	0	60	0
1534	PF01590	GAF	7	2164	0.00323475
1535	PF15399	DUF4620	0	112	0
1536	PF14941	OAF	0	238	0
1537	PF08939	DUF1917	0	220	0
1538	PF02911	Formyl_trans_C	1	211	0.00473934
1539	PF01462	LRRNT	1	1472	0.000679348
1540	PF00899	ThiF	0	2202	0
1541	PF10585	UBA_e1_thiolCys	1	269	0.00371747
1542	PF02134	UBACT	1	601	0.00166389
1543	PF09358	UBA_e1_C	0	511	0
1544	PF01301	Glyco_hydro_35	4	1728	0.00231481
1545	PF13364	BetaGal_dom4_5	0	86	0
1546	PF00147	Fibrinogen_C	3	6486	0.000462535
1547	PF11933	DUF3451	3	1349	0.00222387
1548	PF06512	Na_trans_assoc	1	2083	0.000480077
1549	PF01157	Ribosomal_L21e	0	98	0
1550	PF12554	MOZART1	0	47	0
1551	PF15280	BORA_N	0	214	0
1552	PF02351	GDNF	2	1311	0.00152555
1553	PF08212	Lipocalin_2	2	145	0.0137931
1554	PF01105	EMP24_GP25L	1	1658	0.000603136
1555	PF08826	DMPK_coil	0	238	0
1556	PF09174	Maf1	0	178	0
1557	PF04691	ApoC-I	0	56	0
1558	PF00682	HMGL-like	0	746	0
1559	PF12234	Rav1p_C	0	1050	0
1560	PF13864	Enkurin	0	194	0
1561	PF04906	Tweety	1	3058	0.000327011
1562	PF04515	Choline_transpo	2	5481	0.000364897
1563	PF10248	Mlf1IP	0	176	0
1564	PF00485	PRK	1	382	0.0026178
1565	PF04118	Dopey_N	0	600	0
1566	PF07890	Rrp15p	0	125	0
1567	PF07334	IFP_35_N	0	147	0
1568	PF07292	NID	1	353	0.00283286
1569	PF15000	TUSC2	0	109	0
1570	PF02038	ATP1G1_PLM_MAT8	1	352	0.00284091
1571	PF08442	ATP-grasp_2	0	723	0
1572	PF00285	Citrate_synt	1	803	0.00124533
1573	PF14961	BROMI	1	1349	0.00074129
1574	PF01015	Ribosomal_S3Ae	0	383	0
1575	PF02820	MBT	2	2128	0.00093985
1576	PF11881	DUF3401	0	742	0
1577	PF09816	EAF	0	204	0
1578	PF01776	Ribosomal_L22e	0	226	0
1579	PF10427	Ago_hook	1	296	0.00337838
1580	PF12938	M_domain	0	260	0
1581	PF00110	wnt	8	6062	0.0013197
1582	PF09387	MRP	0	395	0
1583	PF00930	DPPIV_N	10	2240	0.00446429
1584	PF00326	Peptidase_S9	2	1955	0.00102302
1585	PF15201	Rod_cone_degen	0	53	0
1586	PF10523	BEN	0	1030	0
1587	PF08159	NUC153	0	59	0
1588	PF01702	TGT	0	610	0
1589	PF10408	Ufd2P_core	2	948	0.0021097
1590	PF04564	U-box	0	424	0
1591	PF15269	zf-C2H2_7	0	106	0
1592	PF06248	Zw10	0	612	0
1593	PF04826	Arm_2	4	2550	0.00156863
1594	PF13638	PIN_4	0	543	0
1595	PF00773	RNB	5	1390	0.00359712
1596	PF02230	Abhydrolase_2	1	962	0.0010395
1597	PF01290	Thymosin	0	320	0
1598	PF13959	DUF4217	2	253	0.00790514
1599	PF15275	PEHE	0	538	0
1600	PF00183	HSP90	1	1486	0.000672948
1601	PF09058	L27_1	4	122	0.0327869
1602	PF10608	MAGUK_N_PEST	7	340	0.0205882
1603	PF10600	PDZ_assoc	1	269	0.00371747
1604	PF00808	CBFD_NFYB_HMF	0	386	0
1605	PF10390	ELL	3	912	0.00328947
1606	PF07303	Occludin_ELL	0	806	0
1607	PF02485	Branch	4	2062	0.00193986
1608	PF12529	Xylo_C	0	213	0
1609	PF00051	Kringle	7	3349	0.00209018
1610	PF12231	Rif1_N	0	463	0
1611	PF00749	tRNA-synt_1c	1	922	0.0010846
1612	PF03950	tRNA-synt_1c_C	3	364	0.00824176
1613	PF00458	WHEP-TRS	0	328	0
1614	PF00587	tRNA-synt_2b	3	1612	0.00186104
1615	PF09180	ProRS-C_1	0	82	0
1616	PF01758	SBF	0	1273	0
1617	PF10374	EST1	0	349	0
1618	PF10373	EST1_DNA_bind	5	1028	0.00486381
1619	PF03946	Ribosomal_L11_N	0	59	0
1620	PF00298	Ribosomal_L11	0	142	0
1621	PF13506	Glyco_transf_21	0	172	0
1622	PF00418	Tubulin-binding	1	487	0.00205339
1623	PF06155	DUF971	0	253	0
1624	PF02668	TauD	1	517	0.00193424
1625	PF13426	PAS_9	3	1059	0.00283286
1626	PF04109	APG9	1	363	0.00275482
1627	PF05287	PMG	3	1871	0.00160342
1628	PF01428	zf-AN1	0	459	0
1629	PF02196	RBD	0	564	0
1630	PF13836	DUF4195	2	721	0.00277393
1631	PF06119	NIDO	0	450	0
1632	PF03782	AMOP	0	577	0
1633	PF00094	VWD	4	8141	0.00049134
1634	PF10215	Ost4	0	34	0
1635	PF01408	GFO_IDH_MocA	2	463	0.00431965
1636	PF10277	Frag1	2	1460	0.00136986
1637	PF02746	MR_MLE_N	0	126	0
1638	PF01188	MR_MLE	0	71	0
1639	PF13378	MR_MLE_C	0	113	0
1640	PF12063	DUF3543	0	434	0
1641	PF01109	GM_CSF	0	121	0
1642	PF10540	Membr_traf_MHD	1	666	0.0015015
1643	PF09807	DUF2348	0	250	0
1644	PF00494	SQS_PSY	0	773	0
1645	PF04100	Vps53_N	2	681	0.00293686
1646	PF00445	Ribonuclease_T2	0	181	0
1647	PF01287	eIF-5a	0	201	0
1648	PF02185	HR1	0	973	0
1649	PF08174	Anillin	0	461	0
1650	PF11841	DUF3361	0	493	0
1651	PF04727	ELMO_CED12	4	1063	0.00376294
1652	PF15625	CC2D2AN-C2	0	338	0
1653	PF08336	P4Ha_N	0	396	0
1654	PF01016	Ribosomal_L27	0	61	0
1655	PF04710	Pellino	1	1721	0.000581058
1656	PF09128	RGS-like	0	636	0
1657	PF08347	CTNNB1_binding	4	965	0.00414508
1658	PF04832	SOUL	0	330	0
1659	PF10401	IRF-3	0	1242	0
1660	PF02969	TAF	0	129	0
1661	PF07571	DUF1546	0	91	0
1662	PF12352	V-SNARE_C	1	322	0.00310559
1663	PF00133	tRNA-synt_1	2	10052	0.000198965
1664	PF08264	Anticodon_1	0	2445	0
1665	PF06827	zf-FPG_IleRS	0	24	0
1666	PF04718	ATP-synt_G	4	185	0.0216216
1667	PF07699	GCC2_GCC3	2	978	0.00204499
1668	PF09236	AHSP	0	88	0
1669	PF13432	TPR_16	3	339	0.00884956
1670	PF01063	Aminotran_4	1	499	0.00200401
1671	PF03343	SART-1	0	638	0
1672	PF03493	BK_channel_a	0	406	0
1673	PF01008	IF-2B	0	1244	0
1674	PF13839	PC-Esterase	1	1400	0.000714286
1675	PF05063	MT-A70	0	512	0
1676	PF01056	Myc_N	0	992	0
1677	PF00273	Serum_albumin	2	1819	0.00109951
1678	PF11560	LAP2alpha	1	388	0.00257732
1679	PF01846	FF	0	938	0
1680	PF07159	DUF1394	0	608	0
1681	PF13671	AAA_33	1	1410	0.00070922
1682	PF05881	CNPase	0	470	0
1683	PF15413	PH_11	0	356	0
1684	PF14655	RAB3GAP2_N	0	589	0
1685	PF14656	RAB3GAP2_C	0	603	0
1686	PF04410	Gar1	1	313	0.00319489
1687	PF02008	zf-CXXC	0	588	0
1688	PF13771	zf-HC5HC2H	1	1151	0.00086881
1689	PF05964	FYRN	0	261	0
1690	PF05965	FYRC	0	424	0
1691	PF09165	Ubiq-Cytc-red_N	0	75	0
1692	PF02921	UCR_TM	0	66	0
1693	PF00355	Rieske	0	299	0
1694	PF08351	DUF1726	0	94	0
1695	PF05127	Helicase_RecD	0	207	0
1696	PF13718	GNAT_acetyltr_2	0	225	0
1697	PF13725	tRNA_bind_2	0	121	0
1698	PF12336	SOXp	0	402	0
1699	PF00294	PfkB	10	1312	0.00762195
1700	PF09042	Titin_Z	0	275	0
1701	PF02818	PPAK	0	664	0
1702	PF05033	Pre-SET	1	1468	0.000681199
1703	PF07691	PA14	0	435	0
1704	PF05679	CHGN	4	3676	0.00108814
1705	PF00408	PGM_PMM_IV	1	513	0.00194932
1706	PF01040	UbiA	1	1134	0.000881834
1707	PF14990	DUF4516	0	46	0
1708	PF07787	DUF1625	2	252	0.00793651
1709	PF14652	DUF4457	1	851	0.00117509
1710	PF14295	PAN_4	0	94	0
1711	PF04910	Tcf25	0	559	0
1712	PF03850	Tfb4	0	453	0
1713	PF05148	Methyltransf_8	0	219	0
1714	PF05746	DALR_1	0	381	0
1715	PF00795	CN_hydrolase	0	1515	0
1716	PF01084	Ribosomal_S18	1	485	0.00206186
1717	PF01194	RNA_pol_N	0	59	0
1718	PF10294	Methyltransf_16	0	1924	0
1719	PF06409	NPIP	2	7235	0.000276434
1720	PF08926	DUF1908	1	1230	0.000813008
1721	PF14492	EFG_II	1	360	0.00277778
1722	PF03764	EFG_IV	0	587	0
1723	PF00679	EFG_C	6	439	0.0136674
1724	PF00992	Troponin	2	766	0.00261097
1725	PF07354	Sp38	0	536	0
1726	PF14893	PNMA	1	5460	0.00018315
1727	PF14788	EF-hand_10	0	150	0
1728	PF02239	Cytochrom_D1	0	101	0
1729	PF00854	PTR2	0	2407	0
1730	PF01342	SAND	1	687	0.0014556
1731	PF03501	S10_plectin	0	292	0
1732	PF13904	DUF4207	0	264	0
1733	PF04841	Vps16_N	0	698	0
1734	PF04840	Vps16_C	1	318	0.00314465
1735	PF14745	WASH-7_N	0	572	0
1736	PF14744	WASH-7_mid	0	349	0
1737	PF14746	WASH-7_C	0	169	0
1738	PF12640	UPF0489	0	301	0
1739	PF02893	GRAM	2	1703	0.0011744
1740	PF10349	WWbp	0	333	0
1741	PF00836	Stathmin	1	628	0.00159236
1742	PF00635	Motile_Sperm	1	612	0.00163399
1743	PF07529	HSA	0	286	0
1744	PF00068	Phospholip_A2_1	0	1194	0
1745	PF15091	DUF4554	2	718	0.00278552
1746	PF14473	RD3	0	261	0
1747	PF04810	zf-Sec23_Sec24	0	236	0
1748	PF04811	Sec23_trunk	2	1495	0.00133779
1749	PF08033	Sec23_BS	0	542	0
1750	PF04815	Sec23_helical	0	610	0
1751	PF00626	Gelsolin	3	3490	0.000859599
1752	PF04731	Caudal_act	0	459	0
1753	PF01557	FAA_hydrolase	0	960	0
1754	PF01513	NAD_kinase	1	669	0.00149477
1755	PF00880	Nebulin	5	5145	0.000971817
1756	PF01868	UPF0086	0	87	0
1757	PF01652	IF4E	0	649	0
1758	PF01243	Pyridox_oxidase	0	95	0
1759	PF10590	PNPOx_C	0	55	0
1760	PF02029	Caldesmon	0	678	0
1761	PF00209	SNF	7	13403	0.000522271
1762	PF05026	DCP2	0	84	0
1763	PF02213	GYF	0	167	0
1764	PF00194	Carb_anhydrase	9	5177	0.00173846
1765	PF03571	Peptidase_M49	0	564	0
1766	PF01031	Dynamin_M	4	2029	0.00197141
1767	PF02212	GED	1	546	0.0018315
1768	PF03476	MOSC_N	0	361	0
1769	PF03473	MOSC	0	453	0
1770	PF00730	HhH-GPD	1	583	0.00171527
1771	PF00633	HHH	0	87	0
1772	PF02837	Glyco_hydro_2_N	0	357	0
1773	PF00703	Glyco_hydro_2	0	101	0
1774	PF02836	Glyco_hydro_2_C	0	532	0
1775	PF04795	PAPA-1	0	82	0
1776	PF09398	FOP_dimer	0	150	0
1777	PF04851	ResIII	1	750	0.00133333
1778	PF12589	WBS_methylT	0	147	0
1779	PF00152	tRNA-synt_2	1	1876	0.000533049
1780	PF15062	ARL6IP6	0	76	0
1781	PF04923	Ninjurin	1	206	0.00485437
1782	PF12196	hNIFK_binding	0	40	0
1783	PF06566	Chon_Sulph_att	0	246	0
1784	PF06567	Neural_ProG_Cyt	0	119	0
1785	PF01049	Cadherin_C	2	3697	0.000540979
1786	PF00070	Pyr_redox	0	702	0
1787	PF02852	Pyr_redox_dim	0	559	0
1788	PF01176	eIF-1a	1	129	0.00775194
1789	PF02686	Glu-tRNAGln	0	68	0
1790	PF05254	UPF0203	0	70	0
1791	PF15073	DUF4540	0	129	0
1792	PF01997	Translin	0	359	0
1793	PF15110	TMEM141	0	95	0
1794	PF15085	NPFF	0	89	0
1795	PF08265	YL1_C	1	58	0.0172414
1796	PF11648	RIG-I_C-RD	0	484	0
1797	PF14964	DUF4507	0	525	0
1798	PF08332	CaMKII_AD	0	508	0
1799	PF04063	DUF383	0	356	0
1800	PF04064	DUF384	0	57	0
1801	PF15434	FAM104	0	322	0
1802	PF14929	TAF1_subA	0	635	0
1803	PF14956	DUF4505	0	182	0
1804	PF03165	MH1	0	1258	0
1805	PF03166	MH2	0	1574	0
1806	PF02463	SMC_N	13	9786	0.00132843
1807	PF05527	DUF758	1	805	0.00124224
1808	PF15364	PAXIP1_C	0	135	0
1809	PF11864	DUF3384	0	630	0
1810	PF03542	Tuberin	0	354	0
1811	PF00044	Gp_dh_N	0	296	0
1812	PF02800	Gp_dh_C	0	314	0
1813	PF06466	PCAF_N	1	905	0.00110497
1814	PF13508	Acetyltransf_7	0	249	0
1815	PF15321	ATAD4	0	179	0
1816	PF03416	Peptidase_C54	1	2053	0.000487092
1817	PF08005	PHR	0	900	0
1818	PF06337	DUSP	1	613	0.00163132
1819	PF14836	Ubiquitin_3	0	358	0
1820	PF03223	V-ATPase_C	0	413	0
1821	PF09762	KOG2701	0	181	0
1822	PF07019	Rab5ip	0	80	0
1823	PF04116	FA_hydroxylase	1	677	0.0014771
1824	PF11830	DUF3350	0	118	0
1825	PF10571	UPF0547	0	24	0
1826	PF12353	eIF3g	0	124	0
1827	PF10233	Cg6151-P	0	218	0
1828	PF05198	IF3_N	0	74	0
1829	PF00707	IF3_C	0	86	0
1830	PF08399	VWA_N	2	590	0.00338983
1831	PF13768	VWA_3	0	1846	0
1832	PF02743	Cache_1	0	486	0
1833	PF00710	Asparaginase	0	447	0
1834	PF06462	Hyd_WA	0	456	0
1835	PF00029	Connexin	2	2443	0.000818666
1836	PF10582	Connexin_CCC	0	1528	0
1837	PF03508	Connexin43	0	19	0
1838	PF07701	HNOBA	0	822	0
1839	PF13774	Longin	1	409	0.00244499
1840	PF05301	Mec-17	0	840	0
1841	PF01794	Ferric_reduct	1	2058	0.000485909
1842	PF03556	Cullin_binding	1	575	0.00173913
1843	PF04818	CTD_bind	3	505	0.00594059
1844	PF09296	NUDIX-like	0	246	0
1845	PF09297	zf-NADH-PPase	0	60	0
1846	PF15293	NUFIP2	0	600	0
1847	PF05600	DUF773	1	916	0.0010917
1848	PF05162	Ribosomal_L41	0	24	0
1849	PF01221	Dynein_light	0	266	0
1850	PF06083	IL17	0	506	0
1851	PF04095	NAPRTase	0	785	0
1852	PF13238	AAA_18	0	436	0
1853	PF02291	TFIID-31kDa	0	384	0
1854	PF05620	DUF788	0	164	0
1855	PF02776	TPP_enzyme_N	0	252	0
1856	PF00205	TPP_enzyme_M	0	262	0
1857	PF02775	TPP_enzyme_C	0	311	0
1858	PF00489	IL6	0	427	0
1859	PF01885	PTS_2-RNA	0	187	0
1860	PF13452	MaoC_dehydrat_N	1	130	0.00769231
1861	PF01575	MaoC_dehydratas	0	241	0
1862	PF02036	SCP2	0	428	0
1863	PF04433	SWIRM	1	435	0.00229885
1864	PF10345	Cohesin_load	1	547	0.00182815
1865	PF03308	ArgK	1	283	0.00353357
1866	PF01505	Vault	0	212	0
1867	PF11978	MVP_shoulder	0	128	0
1868	PF08910	Aida_N	0	105	0
1869	PF14186	Aida_C2	0	148	0
1870	PF01370	Epimerase	2	1943	0.00102934
1871	PF01073	3Beta_HSD	2	2422	0.000825764
1872	PF00812	Ephrin	1	994	0.00100604
1873	PF05649	Peptidase_M13_N	2	3128	0.000639386
1874	PF01431	Peptidase_M13	1	1693	0.000590667
1875	PF15512	CAF-1_p60_C	0	177	0
1876	PF09289	FOLN	0	104	0
1877	PF10591	SPARC_Ca_bdg	3	811	0.00369914
1878	PF03215	Rad17	0	1756	0
1879	PF03097	BRO1	2	2214	0.000903342
1880	PF15268	Dapper	1	260	0.00384615
1881	PF08208	RNA_polI_A34	0	320	0
1882	PF00521	DNA_topoisoIV	2	983	0.00203459
1883	PF00204	DNA_gyraseB	0	327	0
1884	PF08070	DTHCT	0	103	0
1885	PF02517	Abi	0	115	0
1886	PF04098	Rad52_Rad22	1	307	0.00325733
1887	PF01209	Ubie_methyltran	1	538	0.00185874
1888	PF01909	NTP_transf_2	1	999	0.001001
1889	PF03828	PAP_assoc	1	493	0.0020284
1890	PF00723	Glyco_hydro_15	3	3020	0.000993377
1891	PF00343	Phosphorylase	2	1435	0.00139373
1892	PF14774	FAM177	0	243	0
1893	PF00265	TK	0	170	0
1894	PF02460	Patched	5	5359	0.00093301
1895	PF04627	ATP-synt_Eps	0	49	0
1896	PF11669	WBP-1	1	272	0.00367647
1897	PF04666	Glyco_transf_54	1	1878	0.000532481
1898	PF11571	Med27	0	86	0
1899	PF00244	2003-03-14	5	1801	0.00277624
1900	PF13802	Gal_mutarotas_2	0	208	0
1901	PF09349	OHCU_decarbox	0	158	0
1902	PF11816	DUF3337	1	311	0.00321543
1903	PF00644	PARP	4	3238	0.00123533
1904	PF01415	IL7	0	298	0
1905	PF03834	Rad10	0	67	0
1906	PF00206	Lyase_1	3	912	0.00328947
1907	PF14698	ASL_C2	1	69	0.0144928
1908	PF14593	PH_3	1	102	0.00980392
1909	PF10258	RNA_GG_bind	0	86	0
1910	PF04712	Radial_spoke	0	665	0
1911	PF15558	DUF4659	0	746	0
1912	PF06607	Prokineticin	0	299	0
1913	PF05978	UNC-93	1	393	0.00254453
1914	PF12862	Apc5	0	100	0
1915	PF10506	MCC-bdg_PDZ	0	256	0
1916	PF05781	MRVI1	3	1531	0.0019595
1917	PF01128	IspD	1	232	0.00431034
1918	PF01551	Peptidase_M23	0	97	0
1919	PF03265	DNase_II	0	660	0
1920	PF11938	DUF3456	1	1104	0.000905797
1921	PF02961	BAF	0	175	0
1922	PF08142	AARP2CN	0	167	0
1923	PF04950	DUF663	0	629	0
1924	PF06907	Latexin	0	345	0
1925	PF10241	KxDL	0	87	0
1926	PF05773	RWD	4	1340	0.00298507
1927	PF06544	DUF1115	0	507	0
1928	PF04056	Ssl1	1	764	0.0013089
1929	PF07975	C1_4	0	172	0
1930	PF14983	DUF4513	1	131	0.00763359
1931	PF06327	DUF1053	0	502	0
1932	PF03200	Glyco_hydro_63	0	932	0
1933	PF07281	INSIG	1	358	0.0027933
1934	PF08286	Spc24	0	113	0
1935	PF09036	Bcr-Abl_Oligo	0	78	0
1936	PF00123	Hormone_2	1	243	0.00411523
1937	PF01534	Frizzled	3	4066	0.000737826
1938	PF08038	Tom7	0	44	0
1939	PF09027	GTPase_binding	1	132	0.00757576
1940	PF11555	Inhibitor_Mig-6	0	124	0
1941	PF13916	Phostensin_N	0	696	0
1942	PF13914	Phostensin	0	1024	0
1943	PF06621	SIM_C	0	614	0
1944	PF05831	GAGE	1	5237	0.000190949
1945	PF02170	PAZ	1	1265	0.000790514
1946	PF02171	Piwi	1	2142	0.000466853
1947	PF03137	OATP	13	7567	0.00171799
1948	PF03832	WSK	0	120	0
1949	PF05463	Sclerostin	1	409	0.00244499
1950	PF12202	OSR1_C	0	246	0
1951	PF01027	Bax1-I	2	1481	0.00135044
1952	PF08167	RIX1	1	160	0.00625
1953	PF08166	NUC202	0	139	0
1954	PF15123	DUF4562	2	115	0.0173913
1955	PF15058	Speriolin_N	0	605	0
1956	PF15059	Speriolin_C	0	437	0
1957	PF03914	CBF	1	513	0.00194932
1958	PF11928	DUF3446	0	243	0
1959	PF11914	DUF3432	0	124	0
1960	PF04114	Gaa1	0	1380	0
1961	PF00684	DnaJ_CXXCXGXG	0	258	0
1962	PF01556	CTDII	2	728	0.00274725
1963	PF08389	Xpo1	0	938	0
1964	PF14996	RMP	0	144	0
1965	PF03463	eRF1_1	0	130	0
1966	PF03464	eRF1_2	0	132	0
1967	PF03465	eRF1_3	0	236	0
1968	PF00199	Catalase	0	385	0
1969	PF06628	Catalase-rel	0	67	0
1970	PF03656	Pam16	0	124	0
1971	PF04925	SHQ1	0	188	0
1972	PF02825	WWE	1	941	0.0010627
1973	PF14922	FWWh	1	322	0.00310559
1974	PF05178	Kri1	0	110	0
1975	PF12936	Kri1_C	0	91	0
1976	PF06482	Endostatin	1	583	0.00171527
1977	PF13415	Kelch_3	6	1271	0.00472069
1978	PF13854	Kelch_5	0	285	0
1979	PF03099	BPL_LplA_LipB	0	352	0
1980	PF02237	BPL_C	0	49	0
1981	PF10525	Engrail_1_C_sig	0	62	0
1982	PF12075	KN_motif	0	155	0
1983	PF13931	Microtub_bind	0	138	0
1984	PF02271	UCR_14kD	0	172	0
1985	PF10780	MRP_L53	0	51	0
1986	PF14753	DUF4475	0	274	0
1987	PF01843	DIL	1	533	0.00187617
1988	PF06003	SMN	0	1091	0
1989	PF09790	Hyccin	1	310	0.00322581
1990	PF07856	Orai-1	0	630	0
1991	PF00390	malic	2	543	0.00368324
1992	PF03949	Malic_M	0	759	0
1993	PF04129	Vps52	1	3042	0.000328731
1994	PF14923	CCDC142	0	418	0
1995	PF15332	LIME1	0	232	0
1996	PF08557	Lipid_DES	0	76	0
1997	PF04419	4F5	1	188	0.00531915
1998	PF03835	Rad4	0	131	0
[truncated: 3,506 more rows]

## Sheet: Breast_cancer
Node no	Pfam_id	Pfam_name	Mutation_count	Domain_length	Normalized_score
0	PF06268	Fascin	4	1318	0.0030349
1	PF00001	7tm_1	236	85356	0.00276489
2	PF00169	PH	86	22189	0.00387579
3	PF01412	ArfGap	10	3738	0.00267523
4	PF00191	Annexin	11	4373	0.00251544
5	PF00096	zf-C2H2	17	9788	0.00173682
6	PF11918	DUF3436	0	108	0
7	PF03572	Peptidase_S41	0	1418	0
8	PF00688	TGFb_propeptide	15	7064	0.00212344
9	PF00019	TGF_beta	14	3945	0.0035488
10	PF00102	Y_phosphatase	46	13277	0.00346464
11	PF00168	C2	82	17792	0.00460881
12	PF15235	GRIN_C	1	511	0.00195695
13	PF12796	Ank_2	123	57388	0.00214331
14	PF05825	PSP94	1	267	0.00374532
15	PF12489	ARA70	0	532	0
16	PF13900	GVQW	9	9345	0.000963082
17	PF02466	Tim17	2	1519	0.00131666
18	PF15255	CAP-ZIP_m	2	594	0.003367
19	PF00248	Aldo_ket_red	17	6074	0.00279881
20	PF00129	MHC_I	18	12322	0.0014608
21	PF07654	C1-set	33	18949	0.00174152
22	PF06623	MHC_I_C	0	684	0
23	PF00069	Pkinase	397	112746	0.00352119
24	PF07966	A1_Propeptide	0	224	0
25	PF00026	Asp	9	4098	0.00219619
26	PF01223	Endonuclease_NS	4	1430	0.0027972
27	PF01352	KRAB	48	15948	0.00300978
28	PF13465	zf-H2C2_2	391	131003	0.00298466
29	PF10630	DUF2476	2	1547	0.00129282
30	PF01379	Porphobil_deam	0	519	0
31	PF03900	Porphobil_deamC	1	166	0.0060241
32	PF00784	MyTH4	4	1220	0.00327869
33	PF09379	FERM_N	11	3061	0.0035936
34	PF00373	FERM_M	14	5802	0.00241296
35	PF00063	Myosin_head	88	29062	0.00302801
36	PF00612	IQ	13	1980	0.00656566
37	PF01471	PG_binding_1	2	1105	0.00180995
38	PF00413	Peptidase_M10	7	3986	0.00175615
39	PF00045	Hemopexin	7	3621	0.00193317
40	PF00146	NADHdh	17	308	0.0551948
41	PF00361	Oxidored_q1	34	785	0.0433121
42	PF06444	NADH_dehy_S2_C	1	55	0.0181818
43	PF00115	COX1	19	449	0.0423163
44	PF02790	COX2_TM	1	82	0.0121951
45	PF00116	COX2	5	119	0.0420168
46	PF00895	ATP-synt_8	1	54	0.0185185
47	PF00119	ATP-synt_A	8	213	0.0375587
48	PF00510	COX3	10	255	0.0392157
49	PF00507	Oxidored_q4	6	101	0.0594059
50	PF00420	Oxidored_q2	4	95	0.0421053
51	PF01059	Oxidored_q5_N	8	108	0.0740741
52	PF00662	Oxidored_q1_N	2	61	0.0327869
53	PF06455	NADH5_C	9	180	0.05
54	PF00499	Oxidored_q3	4	169	0.0236686
55	PF13631	Cytochrom_B_N_2	11	165	0.0666667
56	PF00032	Cytochrom_B_C	1	101	0.00990099
57	PF00735	Septin	10	4381	0.00228258
58	PF00837	T4_deiodinase	0	933	0
59	PF00059	Lectin_C	40	12861	0.00311018
60	PF02140	Gal_Lectin	4	488	0.00819672
61	PF02010	REJ	4	2403	0.00166459
62	PF00046	Homeobox	47	14493	0.00324294
63	PF03826	OAR	0	277	0
64	PF01603	B56	6	2111	0.00284225
65	PF14948	RESP18	1	211	0.00473934
66	PF11548	Receptor_IA-2	3	180	0.0166667
67	PF00804	Syntaxin	3	1019	0.00294406
68	PF05739	SNARE	4	1352	0.00295858
69	PF10255	Paf67	2	400	0.005
70	PF00232	Glyco_hydro_1	19	4331	0.00438698
71	PF13705	TRC8_N	1	997	0.00100301
72	PF13639	zf-RING_2	8	3391	0.00235919
73	PF00412	LIM	27	9853	0.00274028
74	PF00595	PDZ	75	19877	0.00377321
75	PF07714	Pkinase_Tyr	117	36204	0.00323169
76	PF00406	ADK	15	2390	0.00627615
77	PF05191	ADK_lid	0	105	0
78	PF00057	Ldl_recept_a	18	7702	0.00233706
79	PF14670	FXa_inhibition	7	2863	0.00244499
80	PF07645	EGF_CA	40	15016	0.00266383
81	PF00058	Ldl_recept_b	17	4753	0.00357669
82	PF04201	TPD52	5	620	0.00806452
83	PF01094	ANF_receptor	69	15770	0.0043754
84	PF10613	Lig_chan-Glu_bd	2	643	0.00311042
85	PF00060	Lig_chan	16	4937	0.00324083
86	PF00497	SBP_bac_3	17	3726	0.00456253
87	PF03915	AIP3	3	193	0.015544
88	PF08393	DHC_N2	25	7183	0.00348044
89	PF12774	AAA_6	4	4099	0.000975848
90	PF07728	AAA_5	9	3272	0.00275061
91	PF12775	AAA_7	12	4530	0.00264901
92	PF12780	AAA_8	13	3872	0.00335744
93	PF03028	Dynein_heavy	36	10815	0.00332871
94	PF00397	WW	3	2323	0.00129143
95	PF00632	HECT	39	9915	0.00393343
96	PF10296	DUF2404	0	89	0
97	PF09768	Peptidase_M76	3	172	0.0174419
98	PF01369	Sec7	9	3529	0.0025503
99	PF00400	WD40	93	31993	0.00290689
100	PF06229	FRG1	40	861	0.0464576
101	PF07653	SH3_2	15	3665	0.00409277
102	PF14429	DOCK-C2	9	2103	0.0042796
103	PF06920	Ded_cyto	6	2021	0.00296883
104	PF10208	Armet	1	304	0.00328947
105	PF00076	RRM_1	82	20304	0.00403861
106	PF07744	SPOC	3	707	0.00424328
107	PF00176	SNF2_N	23	11792	0.00195047
108	PF00271	Helicase_C	32	10743	0.00297868
109	PF02985	HEAT	2	467	0.00428266
110	PF13646	HEAT_2	4	2576	0.0015528
111	PF03901	Glyco_transf_22	5	1828	0.00273523
112	PF10354	DUF2431	1	170	0.00588235
113	PF03147	FDX-ACB	0	186	0
114	PF06608	DUF1143	1	150	0.00666667
115	PF00525	Crystallin	0	176	0
116	PF00011	HSP20	2	926	0.00215983
117	PF15147	DUF4578	1	122	0.00819672
118	PF00307	CH	33	11832	0.00278905
119	PF00778	DIX	0	493	0
120	PF00364	Biotin_lipoyl	1	697	0.00143472
121	PF02817	E3_binding	1	114	0.00877193
122	PF00198	2-oxoacid_dh	0	989	0
123	PF15365	PNRC	0	100	0
124	PF08190	PIH1	1	1927	0.000518941
125	PF00017	SH2	30	8608	0.00348513
126	PF13513	HEAT_EZ	2	560	0.00357143
127	PF00053	Laminin_EGF	29	10027	0.00289219
128	PF12661	hEGF	2	816	0.00245098
129	PF08145	BOP1NT	0	349	0
130	PF12701	LSM14	2	275	0.00727273
131	PF09532	FDF	2	316	0.00632911
132	PF00447	HSF_DNA-bind	0	1194	0
133	PF06546	Vert_HS_TF	1	886	0.00112867
134	PF03062	MBOAT	6	6946	0.000863807
135	PF03148	Tektin	4	3519	0.00113669
136	PF15158	DUF4579	0	185	0
137	PF06963	FPN1	5	509	0.00982318
138	PF06237	DUF1011	0	404	0
139	PF12937	F-box-like	12	2183	0.00549702
140	PF03109	ABC1	2	885	0.00225989
141	PF13537	GATase_7	1	225	0.00444444
142	PF00733	Asn_synthase	1	546	0.0018315
143	PF03178	CPSF_A	2	1628	0.0012285
144	PF10433	MMS1_N	4	2668	0.00149925
145	PF00023	Ank	13	5414	0.00240118
146	PF00514	Arm	8	4047	0.00197677
147	PF00435	Spectrin	101	25761	0.00392066
148	PF07679	I-set	220	64802	0.00339496
149	PF02535	Zip	11	8218	0.00133853
150	PF03997	VPS28	1	604	0.00165563
151	PF13716	CRAL_TRIO_2	8	2190	0.00365297
152	PF00814	Peptidase_M22	1	757	0.001321
153	PF13414	TPR_11	34	9638	0.0035277
154	PF13516	LRR_6	2	931	0.00214823
155	PF00085	Thioredoxin	14	4840	0.00289256
156	PF04777	Evr1_Alr	0	295	0
157	PF04061	ORMDL	3	405	0.00740741
158	PF15315	FRG2	0	1011	0
159	PF08180	BAGE	0	54	0
160	PF12874	zf-met	3	1361	0.00220426
161	PF13853	7tm_4	225	61762	0.00364302
162	PF01477	PLAT	18	3953	0.0045535
163	PF00305	Lipoxygenase	5	3561	0.0014041
164	PF04146	YTH	0	689	0
165	PF07647	SAM_2	9	2702	0.00333087
166	PF13589	HATPase_c_3	7	1357	0.00515844
167	PF01119	DNA_mis_repair	2	371	0.00539084
168	PF00505	HMG_box	16	3442	0.00464846
169	PF02518	HATPase_c	4	1512	0.0026455
170	PF00153	Mito_carr	42	15087	0.00278385
171	PF12906	RINGv	1	573	0.0017452
172	PF07859	Abhydrolase_3	5	2026	0.00246792
173	PF02854	MIF4G	2	2367	0.000844951
174	PF02847	MA3	1	661	0.00151286
175	PF03715	Noc2	0	298	0
176	PF01108	Tissue_fac	4	1246	0.00321027
177	PF09294	Interfer-bind	5	1001	0.004995
178	PF01390	SEA	17	4079	0.00416769
179	PF00089	Trypsin	83	32534	0.00255118
180	PF14839	DOR	0	236	0
181	PF12414	Fox-1_C	1	407	0.002457
182	PF00651	BTB	47	15676	0.00299821
183	PF07707	BACK	17	6028	0.00282017
184	PF01344	Kelch_1	33	9477	0.00348211
185	PF06017	Myosin_TH1	5	1687	0.00296384
186	PF14604	SH3_9	21	5633	0.00372803
187	PF00201	UDPGT	29	9160	0.00316594
188	PF00233	PDEase_I	26	5458	0.00476365
189	PF01019	G_glu_transpept	5	3099	0.00161342
190	PF05986	ADAM_spacer1	8	2744	0.00291545
191	PF00090	TSP_1	33	10668	0.00309336
192	PF08686	PLAC	0	500	0
193	PF01562	Pep_M12B_propep	16	5438	0.00294226
194	PF01421	Reprolysin	24	7807	0.00307416
195	PF00010	HLH	17	5844	0.00290897
196	PF07527	Hairy_orange	0	509	0
197	PF05255	UPF0220	2	313	0.00638978
198	PF00240	ubiquitin	13	5062	0.00256815
199	PF03146	NtA	0	127	0
200	PF07648	Kazal_2	9	2363	0.00380872
201	PF00050	Kazal_1	4	995	0.0040201
202	PF00008	EGF	17	9614	0.00176825
203	PF00054	Laminin_G_1	8	2883	0.00277489
204	PF04889	Cwf_Cwc_15	0	228	0
205	PF00179	UQ_con	20	5888	0.00339674
206	PF13499	EF-hand_7	33	10028	0.00329079
207	PF13405	EF-hand_6	3	1414	0.00212164
208	PF01663	Phosphodiest	17	3500	0.00485714
209	PF00067	p450	96	31392	0.0030581
210	PF13517	VCBS	1	420	0.00238095
211	PF08441	Integrin_alpha2	23	8836	0.00260299
212	PF00091	Tubulin	24	7500	0.0032
213	PF03953	Tubulin_C	4	3874	0.00103252
214	PF00018	SH3_1	17	5571	0.00305152
215	PF00787	PX	24	5912	0.00405954
216	PF00564	PB1	1	1141	0.000876424
217	PF15127	DUF4565	0	94	0
218	PF14946	DUF4501	0	333	0
219	PF09337	zf-H2C2	0	41	0
220	PF00385	Chromo	5	1973	0.00253421
221	PF00439	Bromodomain	13	5622	0.00231234
222	PF00855	PWWP	3	2313	0.00129702
223	PF13766	ECH_C	0	117	0
224	PF00378	ECH	7	4826	0.00145048
225	PF00501	AMP-binding	45	17828	0.00252412
226	PF13193	AMP-binding_C	5	1397	0.0035791
227	PF00226	DnaJ	6	3141	0.00191022
228	PF09350	DUF1992	2	214	0.00934579
229	PF03133	TTL	11	4185	0.00262843
230	PF02375	JmjN	2	368	0.00543478
231	PF02373	JmjC	5	2747	0.00182017
232	PF00328	His_Phos_2	9	3410	0.0026393
233	PF08443	RimK	3	604	0.00496689
234	PF00781	DAGK_cat	7	1851	0.00378174
235	PF00022	Actin	43	13458	0.00319513
236	PF00611	FCH	5	2143	0.00233318
237	PF00020	TNFR_c6	3	1342	0.00223547
238	PF00551	Formyl_trans_N	2	890	0.00224719
239	PF02844	GARS_N	0	202	0
240	PF01071	GARS_A	1	644	0.0015528
241	PF02843	GARS_C	0	186	0
242	PF00586	AIRS	0	529	0
243	PF02769	AIRS_C	1	1164	0.000859107
244	PF09240	IL6Ra-bind	4	1170	0.0034188
245	PF00041	fn3	196	67519	0.00290289
246	PF01762	Galactosyl_T	6	3799	0.00157936
247	PF00214	Calc_CGRP_IAPP	2	524	0.00381679
248	PF00459	Inositol_P	1	1571	0.000636537
249	PF02259	FAT	8	2266	0.00353045
250	PF00454	PI3_PI4_kinase	22	4927	0.00446519
251	PF15400	TEX33	2	138	0.0144928
252	PF00151	Lipase	12	3874	0.00309757
253	PF00858	ASC	15	4456	0.00336625
254	PF00581	Rhodanese	4	3148	0.00127065
255	PF12832	MFS_1_like	0	76	0
256	PF07690	MFS_1	56	28735	0.00194884
257	PF08234	Spindle_Spc25	0	148	0
258	PF11613	UCN2	0	111	0
259	PF15435	UNC119_bdg	0	197	0
260	PF12533	Neuro_bHLH	6	491	0.01222
261	PF14722	KRAP_IP3R_bind	3	476	0.00630252
262	PF14723	SSFA2_C	1	337	0.00296736
263	PF02191	OLF	8	3291	0.00243087
264	PF02793	HRM	3	1499	0.00200133
265	PF12003	DUF3497	9	2901	0.00310238
266	PF01825	GPS	3	1568	0.00191327
267	PF00002	7tm_2	48	12609	0.0038068
268	PF02354	Latrophilin	7	1867	0.00374933
269	PF08711	Med26	0	974	0
270	PF10225	DUF2215	0	498	0
271	PF02214	BTB_2	12	4846	0.00247627
272	PF01569	PAP2	8	3092	0.00258732
273	PF13894	zf-C2H2_4	6	1912	0.00313808
274	PF10250	O-FucT	2	969	0.00206398
275	PF04904	NCD1	0	162	0
276	PF04905	NCD2	0	167	0
277	PF04902	Nab1	0	165	0
278	PF00664	ABC_membrane	34	15473	0.00219738
279	PF00005	ABC_tran	39	16213	0.00240548
280	PF03917	GSH_synth_ATP	2	468	0.0042735
281	PF03199	GSH_synthase	0	100	0
282	PF01416	PseudoU_synth_1	3	678	0.00442478
283	PF00903	Glyoxalase	1	491	0.00203666
284	PF00431	CUB	50	16773	0.00298098
285	PF13885	Keratin_B2_2	21	5360	0.00391791
286	PF01230	HIT	1	193	0.00518135
287	PF04960	Glutaminase	0	572	0
288	PF00093	VWC	9	3120	0.00288462
289	PF02822	Antistasin	0	212	0
290	PF00021	UPAR_LY6	2	1903	0.00105097
291	PF02014	Reeler	0	387	0
292	PF06468	Spond_N	0	390	0
293	PF10581	Synapsin_N	0	93	0
294	PF02078	Synapsin	0	206	0
295	PF02750	Synapsin_C	1	404	0.00247525
296	PF05240	APOBEC_C	0	108	0
297	PF02736	Myosin_N	1	538	0.00185874
298	PF01576	Myosin_tail_1	53	13153	0.0040295
299	PF00071	Ras	80	23769	0.00336573
300	PF05395	DARPP-32	2	425	0.00470588
301	PF00225	Kinesin	42	15209	0.00276152
302	PF00025	Arf	16	5708	0.00280308
303	PF14915	CCDC144C	11	4278	0.00257129
304	PF07686	V-set	138	58150	0.00237317
305	PF15330	SIT	2	294	0.00680272
306	PF08372	PRT_C	2	154	0.012987
307	PF08294	TIM21	0	259	0
308	PF13855	LRR_8	69	24349	0.00283379
309	PF14914	LRRC37AB_C	0	1264	0
310	PF07353	Uroplakin_II	1	183	0.00546448
311	PF03179	V-ATPase_G	2	1052	0.00190114
312	PF08499	PDEase_I_N	0	180	0
313	PF12463	DUF3689	2	311	0.00643087
314	PF12162	STAT1_TAZ2bind	0	24	0
315	PF02865	STAT_int	4	729	0.00548697
316	PF01017	STAT_alpha	5	1051	0.00475737
317	PF02864	STAT_bind	9	1575	0.00571429
318	PF05066	HARE-HTH	0	216	0
319	PF13919	ASXH	4	395	0.0101266
320	PF13922	PHD_3	0	190	0
321	PF15015	NYD-SP12_N	1	567	0.00176367
322	PF13895	Ig_2	103	41863	0.00246041
323	PF00250	Fork_head	19	4898	0.00387913
324	PF00038	Filament	72	25859	0.00278433
325	PF14874	PapD-like	2	273	0.00732601
326	PF00965	TIMP	0	528	0
327	PF14968	CCDC84	2	319	0.00626959
328	PF00389	2-Hacid_dh	1	1451	0.00068918
329	PF07160	DUF1395	1	324	0.00308642
330	PF12066	DUF3546	0	113	0
331	PF04959	ARS2	3	319	0.00940439
332	PF13180	PDZ_2	0	355	0
333	PF00173	Cyt-b5	5	1244	0.00401929
334	PF01391	Collagen	102	43309	0.00235517
335	PF00386	C1q	9	4028	0.00223436
336	PF00652	Ricin_B_lectin	14	3338	0.00419413
337	PF00535	Glycos_transf_2	13	4883	0.0026623
338	PF00135	COesterase	22	10524	0.00209046
339	PF09007	EBP50_C-term	0	80	0
340	PF02318	FYVE_2	6	1395	0.00430108
341	PF12453	PTP_N	0	108	0
342	PF12567	CD45	0	120	0
343	PF00685	Sulfotransfer_1	32	9454	0.00338481
344	PF01532	Glyco_hydro_47	15	3783	0.00396511
345	PF15475	UPF0444	0	91	0
346	PF15069	FAM163	0	331	0
347	PF15068	FAM101	0	334	0
348	PF00230	MIP	18	3871	0.00464996
349	PF01501	Glyco_transf_8	13	2779	0.00467794
350	PF13896	Glyco_transf_49	2	937	0.00213447
351	PF08466	IRK_N	0	134	0
352	PF01007	IRK	20	5701	0.00350816
353	PF04218	CENP-B_N	0	568	0
354	PF03221	HTH_Tnp_Tc5	1	827	0.00120919
355	PF03184	DDE_1	4	2501	0.00159936
356	PF04212	MIT	1	831	0.00120337
357	PF01632	Ribosomal_L35p	0	60	0
358	PF00167	FGF	6	2808	0.00213675
359	PF13424	TPR_12	8	2986	0.00267917
360	PF13176	TPR_7	0	209	0
361	PF02188	GoLoco	1	843	0.00118624
362	PF03348	Serinc	5	2439	0.00205002
363	PF04868	PDE6_gamma	0	82	0
364	PF03297	Ribosomal_S25	0	112	0
365	PF09791	Oxidored-like	0	90	0
366	PF12662	cEGF	1	642	0.00155763
367	PF12260	PIP49_C	4	962	0.004158
368	PF14875	PIP49_N	1	460	0.00217391
369	PF04547	Anoctamin	18	6295	0.00285941
370	PF01546	Peptidase_M20	8	1709	0.0046811
371	PF07687	M20_dimer	0	682	0
372	PF07657	MNNL	0	367	0
373	PF01414	DSL	1	248	0.00403226
374	PF04389	Peptidase_M28	11	2059	0.0053424
375	PF13302	Acetyltransf_3	1	149	0.00671141
376	PF03301	Trp_dioxygenase	1	410	0.00243902
377	PF08059	SEP	1	147	0.00680272
378	PF00789	UBX	0	907	0
379	PF01392	Fz	8	2866	0.00279135
380	PF01759	NTR	2	2669	0.000749344
381	PF03134	TB2_DP1_HVA22	3	560	0.00535714
382	PF07842	GCFC	2	484	0.00413223
383	PF09735	Nckap1	11	1119	0.00983021
384	PF04387	PTPLA	2	842	0.0023753
385	PF05631	DUF791	0	343	0
386	PF02536	mTERF	4	1618	0.00247219
387	PF07258	HCaRG	6	1797	0.0033389
388	PF01433	Peptidase_M1	14	5642	0.00248139
389	PF01426	BAH	3	2042	0.00146915
390	PF11857	DUF3377	0	289	0
391	PF04099	Sybindin	2	134	0.0149254
392	PF00474	SSF	17	5269	0.00322642
393	PF00122	E1-E2_ATPase	56	10567	0.00529952
394	PF00702	Hydrolase	31	7924	0.00391217
395	PF13347	MFS_2	5	3226	0.00154991
396	PF00145	DNA_methylase	3	1626	0.00184502
397	PF02492	cobW	3	839	0.00357569
398	PF07683	CobW_C	0	618	0
399	PF02434	Fringe	3	1164	0.00257732
400	PF03568	Peptidase_C50	1	353	0.00283286
401	PF00790	VHS	7	1437	0.00487126
402	PF01363	FYVE	8	2022	0.00395648
403	PF12210	Hrs_helical	0	95	0
404	PF00875	DNA_photolyase	0	329	0
405	PF03441	FAD_binding_7	2	552	0.00362319
406	PF01912	eIF-6	0	201	0
407	PF04438	zf-HIT	0	181	0
408	PF05296	TAS2R	28	8594	0.00325809
409	PF02809	UIM	1	254	0.00393701
410	PF09496	CENP-O	0	77	0
411	PF08513	LisH	0	205	0
412	PF00112	Peptidase_C1	12	2940	0.00408163
413	PF00186	DHFR_1	0	362	0
414	PF03399	SAC3_GANP	1	1525	0.000655738
415	PF01399	PCI	7	1888	0.00370763
416	PF04280	Tim44	2	296	0.00675676
417	PF00619	CARD	14	2432	0.00575658
418	PF00782	DSPc	33	5684	0.00580577
419	PF01490	Aa_trans	15	8455	0.0017741
420	PF13775	DUF4171	0	126	0
421	PF15240	Pro-rich	12	1642	0.00730816
422	PF05172	Nup35_RRM	2	85	0.0235294
423	PF04253	TFR_dimer	3	609	0.00492611
424	PF02225	PA	4	1862	0.00214823
425	PF12697	Abhydrolase_6	13	6111	0.00212731
426	PF07289	DUF1448	6	334	0.0179641
427	PF04714	BCL_N	0	204	0
428	PF07894	DUF1669	3	2373	0.00126422
429	PF13912	zf-C2H2_6	3	1102	0.00272232
430	PF05875	Ceramidase	5	642	0.00778816
431	PF10493	Rod_C	5	209	0.0239234
432	PF13191	AAA_16	0	302	0
433	PF14630	ORC5_C	0	255	0
434	PF03981	Ubiq_cyt_C_chap	0	140	0
435	PF00542	Ribosomal_L12	0	69	0
436	PF13279	4HBT_2	0	262	0
437	PF13656	RNA_pol_L_2	2	304	0.00657895
438	PF00822	PMP22_Claudin	25	6921	0.00361219
439	PF12171	zf-C2H2_jaz	1	388	0.00257732
440	PF00031	Cystatin	8	1955	0.00409207
441	PF15119	APOC4	0	98	0
442	PF00047	ig	7	3731	0.00187617
443	PF13927	Ig_3	33	13966	0.00236288
444	PF00520	Ion_trans	170	36934	0.00460281
445	PF05355	Apo-CII	0	77	0
446	PF00012	HSP70	22	17778	0.00123748
447	PF00013	KH_1	13	5711	0.00227631
448	PF01189	Nol1_Nop2_Fmu	5	1853	0.00269833
449	PF03127	GAT	2	608	0.00328947
450	PF05602	CLPTM1	2	1196	0.00167224
451	PF15390	DUF4613	1	670	0.00149254
452	PF01336	tRNA_anti-codon	3	823	0.0036452
453	PF00254	FKBP_C	3	2615	0.00114723
454	PF10565	NMDAR2_C	8	1358	0.00589102
455	PF06743	FAST_1	1	422	0.00236967
456	PF08368	FAST_2	2	533	0.00375235
457	PF08373	RAP	1	342	0.00292398
458	PF00786	PBD	3	1016	0.00295276
459	PF14957	BORG_CEP	0	828	0
460	PF00227	Proteasome	10	7122	0.0014041
461	PF13920	zf-C3HC4_3	6	1863	0.00322061
462	PF00100	Zona_pellucida	14	4437	0.00315529
463	PF00177	Ribosomal_S7	5	155	0.0322581
464	PF06990	Gal-3-0_sulfotr	3	1605	0.00186916
465	PF08356	EF_assoc_2	1	88	0.0113636
466	PF08355	EF_assoc_1	0	146	0
467	PF08477	Miro	2	1660	0.00120482
468	PF00337	Gal-bind_lectin	17	2872	0.00591922
469	PF04326	AAA_4	2	931	0.00214823
470	PF00642	zf-CCCH	8	1606	0.00498132
471	PF02037	SAP	2	609	0.00328407
472	PF04037	DUF382	0	128	0
473	PF04046	PSP	1	100	0.01
474	PF02883	Alpha_adaptinC2	0	1080	0
475	PF00003	7tm_3	9	6886	0.001307
476	PF15237	PTRF_SDPR	2	970	0.00206186
477	PF12706	Lactamase_B_2	2	1215	0.00164609
478	PF00211	Guanylate_cyc	19	5353	0.00354941
479	PF13450	NAD_binding_8	1	592	0.00168919
480	PF00160	Pro_isomerase	9	4708	0.00191164
481	PF01582	TIR	9	2843	0.00316567
482	PF15137	DUF4571	0	218	0
483	PF08205	C2-set_2	13	5605	0.00231936
484	PF02878	PGM_PMM_I	3	884	0.00339367
485	PF02879	PGM_PMM_II	4	546	0.00732601
486	PF02880	PGM_PMM_III	2	544	0.00367647
487	PF01839	FG-GAP	2	757	0.00264201
488	PF00357	Integrin_alpha	0	112	0
489	PF10189	DUF2356	1	552	0.00181159
490	PF13909	zf-H2C2_5	1	707	0.00141443
491	PF14852	Fis1_TPR_N	0	34	0
492	PF14853	Fis1_TPR_C	0	52	0
493	PF00170	bZIP_1	8	1982	0.00403633
494	PF09303	KcnmB2_inactiv	0	31	0
495	PF03185	CaKB	2	829	0.00241255
496	PF07525	SOCS_box	4	1418	0.00282087
497	PF14799	FAM195	0	196	0
498	PF01207	Dus	4	1295	0.0030888
499	PF00415	RCC1	14	5502	0.00254453
500	PF06701	MIB_HERC2	3	384	0.0078125
501	PF11515	Cul7	1	228	0.00438596
502	PF00569	ZZ	1	830	0.00120482
503	PF03256	APC10	2	975	0.00205128
504	PF08240	ADH_N	3	1446	0.00207469
505	PF00107	ADH_zinc_N	6	2208	0.00271739
506	PF00270	DEAD	28	16129	0.001736
507	PF08061	P68HR	0	132	0
508	PF03271	EB1	0	117	0
509	PF00062	Lys	4	1078	0.00371058
510	PF15040	Humanin	0	322	0
511	PF02055	Glyco_hydro_30	1	986	0.0010142
512	PF01404	Ephrin_lbd	5	2772	0.00180375
513	PF14575	EphA2_TM	4	1150	0.00347826
514	PF00536	SAM_1	7	4791	0.00146107
515	PF05046	Img2	0	85	0
516	PF13868	Trichoplein	5	1750	0.00285714
517	PF12926	MOZART2	0	276	0
518	PF12756	zf-C2H2_2	2	507	0.00394477
519	PF00027	cNMP_binding	22	4033	0.005455
520	PF00618	RasGEF_N	7	2591	0.00270166
521	PF00788	RA	11	3875	0.00283871
522	PF00617	RasGEF	14	7005	0.00199857
523	PF09848	DUF2075	5	431	0.0116009
524	PF10242	L_HGMIC_fpl	4	1083	0.00369344
525	PF15035	Rootletin	0	532	0
526	PF02244	Propep_M14	1	608	0.00164474
527	PF00246	Peptidase_M14	22	7787	0.00282522
528	PF13637	Ank_4	3	2530	0.00118577
529	PF06954	Resistin	2	177	0.0112994
530	PF06888	Put_Phosphatase	2	473	0.00422833
531	PF00040	fn2	2	929	0.00215285
532	PF13848	Thioredoxin_6	1	1838	0.00054407
533	PF13899	Thioredoxin_7	2	319	0.00626959
534	PF12284	HoxA13_N	0	517	0
535	PF02192	PI3K_p85B	9	231	0.038961
536	PF00794	PI3K_rbd	2	744	0.00268817
537	PF00792	PI3K_C2	20	1145	0.0174672
538	PF00613	PI3Ka	98	1522	0.064389
539	PF15227	zf-C3HC4_4	6	3448	0.00174014
540	PF00643	zf-B_box	15	4790	0.00313152
541	PF00048	IL8	11	3270	0.00336391
542	PF08423	Rad51	9	2000	0.0045
543	PF10577	UPF0560	15	2451	0.00611995
544	PF07738	Sad1_UNC	1	813	0.00123001
545	PF12777	MT	19	5253	0.00361698
546	PF12781	AAA_9	12	3549	0.00338123
547	PF00352	TBP	0	509	0
548	PF00628	PHD	9	4510	0.00199557
549	PF00856	SET	22	6395	0.00344019
550	PF12045	DUF3528	0	471	0
551	PF10436	BCDHK_Adom3	5	646	0.00773994
552	PF04434	SWIM	1	153	0.00653595
553	PF01253	SUI1	1	533	0.00187617
554	PF04427	Brix	2	1172	0.00170648
555	PF15410	PH_9	3	1083	0.00277008
556	PF00620	RhoGAP	35	10671	0.00327992
557	PF11935	DUF3453	0	237	0
558	PF12295	Symplekin_C	1	182	0.00549451
559	PF12765	Cohesin_HEAT	0	104	0
560	PF03114	BAR	7	4214	0.00166113
561	PF13242	Hydrolase_like	0	312	0
562	PF06677	Auto_anti-p27	0	41	0
563	PF01161	PBP	2	437	0.00457666
564	PF08172	CASP_C	0	226	0
565	PF02376	CUT	4	1024	0.00390625
566	PF12109	CXCR4_N	0	32	0
567	PF00675	Peptidase_M16	1	811	0.00123305
568	PF05193	Peptidase_M16_C	6	1665	0.0036036
569	PF11357	Spy1	1	1141	0.000876424
570	PF00109	ketoacyl-synt	2	488	0.00409836
571	PF02801	Ketoacyl-synt_C	1	232	0.00431034
572	PF00698	Acyl_transf_1	3	632	0.00474684
573	PF14765	PS-DH	0	229	0
574	PF08242	Methyltransf_12	0	388	0
575	PF08659	KR	2	180	0.0111111
576	PF00550	PP-binding	1	335	0.00298507
577	PF00975	Thioesterase	1	489	0.00204499
578	PF03261	CDK5_activator	0	739	0
579	PF01273	LBP_BPI_CETP	5	2040	0.00245098
580	PF02886	LBP_BPI_CETP_C	6	2171	0.0027637
581	PF05383	La	2	347	0.00576369
582	PF08777	RRM_3	1	201	0.00497512
583	PF13923	zf-C3HC4_2	1	1680	0.000595238
584	PF02791	DDT	0	249	0
585	PF15612	WHIM1	0	294	0
586	PF02996	Prefoldin	1	689	0.00145138
587	PF13481	AAA_25	0	553	0
588	PF06745	KaiC	0	36	0
589	PF00648	Peptidase_C2	11	5281	0.00208294
590	PF01067	Calpain_III	6	2102	0.00285442
591	PF13833	EF-hand_8	9	2462	0.00365556
592	PF13765	PRY	6	3811	0.00157439
593	PF00622	SPRY	39	16926	0.00230415
594	PF00014	Kunitz_BPTI	5	1383	0.00361533
595	PF07884	VKOR	1	145	0.00689655
596	PF07773	DUF1619	1	1085	0.000921659
597	PF01102	Glycophorin_A	2	198	0.010101
598	PF08615	RNase_H2_suC	1	129	0.00775194
599	PF13850	ERGIC_N	0	195	0
600	PF07970	COPIIcoated_ERV	2	871	0.00229621
601	PF06747	CHCH	0	271	0
602	PF02453	Reticulon	12	1282	0.00936037
603	PF01096	TFIIS_C	0	460	0
604	PF15374	CCDC71L	0	639	0
605	PF03357	Snf7	4	1983	0.00201715
606	PF03986	Autophagy_N	1	186	0.00537634
607	PF03987	Autophagy_act_C	0	130	0
608	PF10381	Autophagy_Cterm	0	24	0
609	PF07910	Peptidase_C78	2	526	0.00380228
610	PF00640	PID	16	4514	0.00354453
611	PF08674	AChE_tetra	1	73	0.0136986
612	PF01384	PHO4	3	1324	0.00226586
613	PF05175	MTS	3	328	0.00914634
614	PF06325	PrmA	0	663	0
615	PF00097	zf-C3HC4	5	2819	0.00177368
616	PF00554	RHD	6	1685	0.00356083
617	PF15209	IL31	0	135	0
618	PF01126	Heme_oxygenase	1	205	0.00487805
619	PF13489	Methyltransf_23	2	1299	0.00153965
620	PF00610	DEP	9	1803	0.00499168
621	PF11037	Musclin	0	132	0
622	PF01753	zf-MYND	3	780	0.00384615
623	PF04194	PDCD2_C	0	330	0
624	PF15070	GOLGA2L5	26	9032	0.00287865
625	PF00689	Cation_ATPase_C	9	3489	0.00257954
626	PF02115	Rho_GDI	1	478	0.00209205
627	PF14779	BBS1	0	374	0
628	PF03815	LCCL	1	790	0.00126582
629	PF00754	F5_F8_type_C	19	5198	0.00365525
630	PF00219	IGFBP	2	925	0.00216216
631	PF00007	Cys_knot	1	1590	0.000628931
632	PF14854	LURAP	0	327	0
633	PF13344	Hydrolase_6	2	603	0.00331675
634	PF00092	VWA	42	18210	0.00230643
635	PF03798	TRAM_LAG1_CLN8	6	3624	0.00165563
636	PF02083	Urotensin_II	0	21	0
637	PF14551	MCM_N	5	907	0.00551268
638	PF00493	MCM	4	2902	0.00137836
639	PF01410	COLFI	4	3378	0.00118413
640	PF02207	zf-UBR	0	421	0
641	PF03966	Trm112p	3	269	0.0111524
642	PF00917	MATH	3	1862	0.00161117
643	PF09805	Nop25	3	146	0.0205479
644	PF01496	V_ATPase_I	5	4524	0.00110522
645	PF15295	CCDC50_N	1	130	0.00769231
646	PF00487	FA_desaturase	4	2267	0.00176445
647	PF04103	CD20	6	3561	0.00168492
648	PF07651	ANTH	5	1802	0.00277469
649	PF01608	I_LWEQ	3	769	0.00390117
650	PF00779	BTK	0	279	0
651	PF09057	Smac_DIABLO	0	469	0
652	PF10358	NT-C2	1	703	0.00142248
653	PF12130	DUF3585	4	1136	0.00352113
654	PF10914	DUF2781	1	437	0.00228833
655	PF00566	RabGAP-TBC	30	10863	0.00276167
656	PF04757	Pex2_Pex12	2	695	0.0028777
657	PF06312	Neurexophilin	4	1778	0.00224972
658	PF05761	5_nucleotid	6	2903	0.00206683
659	PF00241	Cofilin_ADF	5	1535	0.00325733
660	PF02138	Beach	9	2482	0.00362611
661	PF07496	zf-CW	0	344	0
662	PF00088	Trefoil	2	560	0.00357143
663	PF01055	Glyco_hydro_31	16	4764	0.00335852
664	PF15297	CKAP2_C	4	668	0.00598802
665	PF07491	PPI_Ypi1	0	462	0
666	PF10607	CLTH	4	1261	0.00317209
667	PF13445	zf-RING_UBOX	0	120	0
668	PF04617	Hox9_act	0	664	0
669	PF03189	Otopetrin	4	1138	0.00351494
670	PF14976	FAM72	0	1108	0
671	PF09666	Sororin	0	126	0
672	PF13865	FoP_duplication	1	142	0.00704225
673	PF01423	LSM	5	1790	0.0027933
674	PF04178	Got1	1	597	0.00167504
675	PF01669	Myelin_MBP	2	352	0.00568182
676	PF09750	DRY_EERY	0	256	0
677	PF03874	RNA_pol_Rpb4	0	221	0
678	PF10254	Pacs-1	6	562	0.0106762
679	PF03690	UPF0160	0	322	0
680	PF05049	IIGP	2	621	0.00322061
681	PF12722	Hid1	1	1019	0.000981354
682	PF09742	Dymeclin	0	1062	0
683	PF03876	SHS2_Rpb7-N	0	138	0
684	PF12861	zf-Apc11	0	83	0
685	PF01210	NAD_Gly3P_dh_N	1	168	0.00595238
686	PF07479	NAD_Gly3P_dh_C	1	300	0.00333333
687	PF00235	Profilin	0	597	0
688	PF10220	DUF2146	7	544	0.0128676
689	PF02758	PYRIN	4	3212	0.00124533
690	PF00616	RasGAP	10	2803	0.00356761
691	PF03477	ATP-cone	1	88	0.0113636
692	PF00317	Ribonuc_red_lgN	1	72	0.0138889
693	PF02867	Ribonuc_red_lgC	0	524	0
694	PF03792	PBC	1	1969	0.000507872
695	PF05920	Homeobox_KN	2	1085	0.00184332
696	PF00030	Crystall	15	3427	0.00437701
697	PF00402	Calponin	0	299	0
698	PF00515	TPR_1	5	2772	0.00180375
699	PF14931	IFT20	1	119	0.00840336
700	PF09443	CFC	0	105	0
701	PF10629	DUF2475	3	289	0.0103806
702	PF07002	Copine	6	1354	0.00443131
703	PF08598	Sds3	1	339	0.00294985
704	PF01871	AMMECR1	1	348	0.00287356
705	PF01749	IBB	2	725	0.00275862
706	PF01602	Adaptin_N	25	8780	0.00284738
707	PF09066	B2-adapt-app_C	3	335	0.00895522
708	PF13593	DUF4137	1	314	0.00318471
709	PF06320	GCN5L1	3	234	0.0128205
710	PF04579	Keratin_matx	2	576	0.00347222
711	PF02394	IL1_propep	0	210	0
712	PF00340	IL1	7	1225	0.00571429
713	PF03129	HGTP_anticodon	0	946	0
714	PF08385	DHC_N1	17	5339	0.00318412
715	PF06554	Olfactory_mark	0	151	0
716	PF03281	Mab-21	9	2983	0.0030171
717	PF00320	GATA	25	819	0.030525
718	PF09422	WTX	2	1324	0.00151057
719	PF04970	LRAT	0	908	0
720	PF02197	RIIa	1	325	0.00307692
721	PF01500	Keratin_B2	7	1980	0.00353535
722	PF04144	SCAMP	1	984	0.00101626
723	PF00621	RhoGEF	34	13717	0.00247868
724	PF12736	CABIT	2	1717	0.00116482
725	PF07998	Peptidase_M54	0	167	0
726	PF00106	adh_short	18	11336	0.00158786
727	PF00350	Dynamin_N	8	2675	0.00299065
728	PF04799	Fzo_mitofusin	1	340	0.00294118
729	PF15230	SRRM_C	0	255	0
730	PF03167	UDG	0	522	0
731	PF08916	Phe_ZIP	0	173	0
732	PF07830	PP2C_C	0	237	0
733	PF00481	PP2C	18	5414	0.00332471
734	PF10246	MRP-S35	0	104	0
735	PF00605	IRF	5	983	0.00508647
736	PF07719	TPR_2	4	1106	0.00361664
737	PF13181	TPR_8	0	259	0
738	PF07200	Mod_r	2	745	0.00268456
739	PF00631	G-gamma	2	1101	0.00181653
740	PF00042	Globin	9	1410	0.00638298
741	PF04032	Rpr2	0	790	0
742	PF12763	EF-hand_4	4	1507	0.00265428
743	PF14049	Dppa2_A	1	133	0.0075188
744	PF14047	DCR	0	135	0
745	PF12409	P5-ATPase	1	636	0.00157233
746	PF00690	Cation_ATPase_N	2	1286	0.00155521
747	PF12710	HAD	31	7592	0.00408325
748	PF00082	Peptidase_S8	6	4080	0.00147059
749	PF01483	P_proprotein	2	613	0.00326264
750	PF02046	COX6A	0	317	0
751	PF02737	3HCDH_N	1	723	0.00138313
752	PF00725	3HCDH	2	570	0.00350877
753	PF01822	WSC	4	589	0.00679117
754	PF06658	DUF1168	0	284	0
755	PF15180	NPBW	0	123	0
756	PF00995	Sec1	26	6473	0.00401668
757	PF14749	Acyl-CoA_ox_N	0	234	0
758	PF02770	Acyl-CoA_dh_M	4	813	0.00492005
759	PF01756	ACOX	2	917	0.00218103
760	PF01938	TRAM	1	135	0.00740741
761	PF00919	UPF0004	0	191	0
762	PF04055	Radical_SAM	3	1574	0.00190597
763	PF00472	RF-1	0	477	0
764	PF01467	CTP_transf_2	3	1212	0.00247525
765	PF01284	MARVEL	10	4693	0.00213083
766	PF07885	Ion_trans_2	14	2920	0.00479452
767	PF00335	Tetraspannin	19	9169	0.0020722
768	PF00627	UBA	1	1225	0.000816327
769	PF02262	Cbl_N	4	396	0.010101
770	PF02761	Cbl_N2	1	331	0.00302115
771	PF02762	Cbl_N3	2	255	0.00784314
772	PF00125	Histone	36	6889	0.00522572
773	PF00560	LRR_1	1	151	0.00662252
774	PF00953	Glycos_transf_4	0	172	0
775	PF12872	OST-HTH	3	632	0.00474684
776	PF00567	TUDOR	8	4441	0.0018014
777	PF07815	Abi_HHR	0	234	0
778	PF08517	AXH	0	353	0
779	PF00266	Aminotran_5	5	2932	0.00170532
780	PF12698	ABC2_membrane_3	25	8823	0.0028335
781	PF00538	Linker_histone	4	1026	0.00389864
782	PF02023	SCAN	20	5569	0.00359131
783	PF06239	ECSIT	0	434	0
784	PF14784	ECIST_Cterm	0	125	0
785	PF00155	Aminotran_1_2	18	6551	0.00274767
786	PF10497	zf-4CXXC_R1	2	200	0.01
787	PF12928	tRNA_int_end_N2	0	70	0
788	PF00625	Guanylate_kin	15	4062	0.00369276
789	PF04142	Nuc_sug_transp	5	1574	0.00317662
790	PF00568	WH1	8	1408	0.00568182
791	PF08776	VASP_tetra	0	78	0
792	PF09325	Vps5	6	1053	0.00569801
793	PF05873	Mt_ATP-synt_D	0	159	0
794	PF02902	Peptidase_C48	5	1784	0.00280269
795	PF05461	ApoL	5	1958	0.00255363
796	PF00503	G-alpha	16	6907	0.00231649
797	PF00615	RGS	26	4659	0.0055806
798	PF00066	Notch	5	1117	0.00447628
799	PF06816	NOD	0	162	0
800	PF07684	NODP	3	634	0.00473186
801	PF00362	Integrin_beta	12	3401	0.00352837
802	PF07974	EGF_2	2	859	0.00232829
803	PF13857	Ank_5	2	1235	0.00161943
804	PF14944	TCRP1	2	437	0.00457666
805	PF06427	UDP-g_GGTase	1	206	0.00485437
806	PF06027	DUF914	4	816	0.00490196
807	PF05824	Pro-MCH	0	85	0
808	PF00282	Pyridoxal_deC	7	2831	0.00247262
809	PF00887	ACBP	2	603	0.00331675
810	PF01734	Patatin	3	1482	0.00202429
811	PF00658	PABP	3	357	0.00840336
812	PF09311	Rab5-bind	5	1049	0.00476644
813	PF13374	TPR_10	1	282	0.0035461
814	PF05971	Methyltransf_10	0	368	0
815	PF00049	Insulin	5	982	0.00509165
816	PF13778	DUF4174	2	642	0.00311526
817	PF00249	Myb_DNA-binding	2	1161	0.00172265
818	PF06522	B12D	1	143	0.00699301
819	PF02661	Fic	0	97	0
820	PF02025	IL5	0	154	0
821	PF14916	CCDC92	3	185	0.0162162
822	PF00255	GSHPx	1	775	0.00129032
823	PF01593	Amino_oxidase	8	4175	0.00191617
824	PF04505	Dispanin	5	1680	0.00297619
825	PF08418	Pol_alpha_B_N	0	378	0
826	PF04042	DNA_pol_E_B	1	680	0.00147059
827	PF06602	Myotub-related	16	6569	0.00243568
828	PF07748	Glyco_hydro_38C	6	2664	0.00225225
829	PF08430	Fork_head_N	2	294	0.00680272
830	PF09354	HNF_C	2	175	0.0114286
831	PF08366	LLGL	0	397	0
832	PF04739	AMPKBI	0	365	0
833	PF01074	Glyco_hydro_38	3	1792	0.00167411
834	PF09261	Alpha-mann_mid	1	413	0.00242131
835	PF01900	RNase_P_Rpp14	2	110	0.0181818
836	PF11261	IRF-2BP1_2	0	106	0
837	PF15490	Ten1_2	1	116	0.00862069
838	PF13873	Myb_DNA-bind_5	1	543	0.00184162
839	PF05741	zf-nanos	0	162	0
840	PF00638	Ran_BP1	3	2653	0.0011308
841	PF01465	GRIP	0	491	0
842	PF02146	SIR2	2	1152	0.00173611
843	PF14636	FNIP_N	4	248	0.016129
844	PF14637	FNIP_M	0	477	0
845	PF14638	FNIP_C	0	371	0
846	PF15553	TEX19	0	159	0
847	PF15108	TMEM37	2	181	0.0110497
848	PF00213	OSCP	5	343	0.0145773
849	PF00174	Oxidored_molyb	0	180	0
850	PF03404	Mo-co_dimer	0	127	0
851	PF01545	Cation_efflux	12	3014	0.00398142
852	PF13640	2OG-FeII_Oxy_3	0	1014	0
853	PF13661	2OG-FeII_Oxy_4	0	69	0
854	PF03250	Tropomodulin	2	974	0.00205339
855	PF08007	Cupin_4	1	420	0.00238095
856	PF13246	Hydrolase_like2	0	602	0
857	PF00036	EF-hand_1	0	559	0
858	PF00681	Plectin	16	5142	0.00311163
859	PF01302	CAP_GLY	4	1259	0.00317712
860	PF01393	Chromo_shadow	2	171	0.0116959
861	PF00433	Pkinase_C	2	1568	0.00127551
862	PF00780	CNH	9	4874	0.00184653
863	PF01529	zf-DHHC	7	4519	0.00154902
864	PF00993	MHC_II_alpha	0	3642	0
865	PF11717	Tudor-knot	1	374	0.0026738
866	PF01853	MOZ_SAS	3	939	0.00319489
867	PF05253	zf-U11-48K	1	130	0.00769231
868	PF01926	MMR_HSR1	7	2783	0.00251527
869	PF06071	YchF-GTPase_C	0	83	0
870	PF14617	CMS1	1	440	0.00227273
871	PF08149	BING4CT	1	390	0.0025641
872	PF03535	Paxillin	0	129	0
873	PF10392	COG5	0	123	0
874	PF14712	Snapin_Pallidin	1	181	0.00552486
875	PF00108	Thiolase_N	2	1676	0.00119332
876	PF02803	Thiolase_C	3	754	0.00397878
877	PF00665	rve	0	116	0
878	PF14291	DUF4371	3	837	0.00358423
879	PF05699	Dimer_Tnp_hAT	1	675	0.00148148
880	PF02732	ERCC4	1	915	0.0010929
881	PF12038	DUF3524	0	166	0
882	PF00534	Glycos_transf_1	5	1000	0.005
883	PF01145	Band_7	4	3161	0.00126542
884	PF05391	Lsm_interact	0	20	0
885	PF04495	GRASP55_65	1	272	0.00367647
886	PF00079	Serpin	42	14751	0.00284726
887	PF07047	OPA3	0	217	0
888	PF05250	UPF0193	1	216	0.00462963
889	PF13324	GCIP	1	126	0.00793651
890	PF03024	Folate_rec	2	1363	0.00146735
891	PF07995	GSDH	1	952	0.00105042
892	PF13476	AAA_23	0	292	0
893	PF04423	Rad50_zn_hook	0	55	0
894	PF13558	SbcCD_C	0	78	0
895	PF11721	Malectin	1	261	0.00383142
896	PF06565	DUF1126	1	162	0.00617284
897	PF01192	RNA_pol_Rpb6	2	56	0.0357143
898	PF03131	bZIP_Maf	6	1195	0.00502092
899	PF00969	MHC_II_beta	5	3641	0.00137325
900	PF13594	Amidohydro_5	0	345	0
901	PF01979	Amidohydro_1	7	2785	0.00251346
902	PF06294	DUF1042	3	458	0.00655022
903	PF05783	DLIC	3	1580	0.00189873
904	PF03451	HELP	2	669	0.00298954
905	PF08700	Vps51	0	254	0
906	PF04124	Dor1	3	668	0.00449102
907	PF15469	Sec5	0	354	0
908	PF03807	F420_oxidored	0	640	0
909	PF14748	P5CR_dimer	1	419	0.00238663
910	PF01842	ACT	2	193	0.0103627
911	PF00351	Biopterin_H	2	1371	0.00145879
912	PF11627	HnRNPA1	0	108	0
913	PF14259	RRM_6	17	4488	0.00378788
914	PF01920	Prefoldin_2	4	1035	0.00386473
915	PF06941	NT5C	1	484	0.00206612
916	PF00728	Glyco_hydro_20	2	1511	0.00132363
917	PF01250	Ribosomal_S6	2	94	0.0212766
918	PF07992	Pyr_redox_2	4	3264	0.00122549
919	PF01510	Amidase_2	3	853	0.003517
920	PF07531	TAFH	2	480	0.00416667
921	PF08788	NHR2	0	198	0
922	PF00653	BIR	2	1241	0.0016116
923	PF03619	Solute_trans_a	3	1256	0.00238854
924	PF01694	Rhomboid	1	1508	0.00066313
925	PF14653	IGFL	2	365	0.00547945
926	PF00443	UCH	60	30839	0.00194559
927	PF00095	WAP	7	988	0.00708502
928	PF06423	GWT1	1	162	0.00617284
929	PF08246	Inhibitor_I29	0	407	0
930	PF12480	DUF3699	0	690	0
931	PF03530	SK_channel	2	354	0.00564972
932	PF02888	CaMBD	0	225	0
933	PF05351	GMP_PDE_delta	3	549	0.00546448
934	PF07742	BTG	2	694	0.00288184
935	PF14541	TAXi_C	0	93	0
936	PF12624	Chorein_N	2	901	0.00221976
937	PF03921	ICAM_N	2	452	0.00442478
938	PF10197	Cir_N	0	72	0
939	PF02771	Acyl-CoA_dh_N	2	1320	0.00151515
940	PF00441	Acyl-CoA_dh_1	5	2200	0.00227273
941	PF09088	MIF4G_like	1	133	0.0075188
942	PF09090	MIF4G_like_2	0	389	0
943	PF04930	FUN14	1	203	0.00492611
944	PF09744	Jnk-SapK_ap_N	0	618	0
945	PF11095	Gemin7	0	79	0
946	PF12444	Sox_N	0	244	0
947	PF00035	dsrm	7	2130	0.00328638
948	PF02137	A_deamin	4	2196	0.00182149
949	PF05640	NKAIN	5	1165	0.00429185
950	PF09668	Asp_protease	1	483	0.00207039
951	PF08833	Axin_b-cat_bind	0	71	0
952	PF09667	DUF2028	2	132	0.0151515
953	PF04089	BRICHOS	4	863	0.00463499
954	PF05477	SURF2	0	504	0
955	PF03577	Peptidase_C69	2	464	0.00431034
956	PF13431	TPR_17	1	66	0.0151515
957	PF06456	Arfaptin	1	1143	0.000874891
958	PF14917	CCDC74_C	2	240	0.00833333
959	PF01160	Opiods_neuropep	1	143	0.00699301
960	PF00498	FHA	6	3060	0.00196078
961	PF15229	POM121	6	2164	0.00277264
962	PF13202	EF-hand_5	2	360	0.00555556
963	PF03992	ABM	0	149	0
964	PF04258	Peptidase_A22B	4	1565	0.00255591
965	PF07732	Cu-oxidase_3	3	1605	0.00186916
966	PF07731	Cu-oxidase_2	3	760	0.00394737
967	PF00098	zf-CCHC	0	558	0
968	PF05041	Pecanex_C	4	902	0.00443459
969	PF00157	Pou	2	1636	0.00122249
970	PF15169	DUF4564	0	77	0
971	PF00024	PAN_1	2	999	0.002002
972	PF02060	ISK_Channel	1	294	0.00340136
973	PF14981	FAM165	0	100	0
974	PF01023	S_100	3	1054	0.0028463
975	PF01044	Vinculin	32	4287	0.00746443
976	PF10500	SR-25	0	230	0
977	PF15053	Njmu-R1	1	608	0.00164474
978	PF08266	Cadherin_2	20	5262	0.00380084
979	PF00028	Cadherin	321	63636	0.00504431
980	PF14846	DUF4485	0	87	0
981	PF03283	PAE	1	549	0.00182149
982	PF00868	Transglut_N	0	1035	0
983	PF01841	Transglut_core	7	1256	0.00557325
984	PF00927	Transglut_C	4	1496	0.0026738
985	PF09380	FERM_C	10	2266	0.00441306
986	PF08736	FA	1	595	0.00168067
987	PF03311	Cornichon	2	584	0.00342466
988	PF00162	PGK	3	1173	0.00255754
989	PF00188	CAP	5	1848	0.00270563
990	PF08562	Crisp	0	108	0
991	PF05185	PRMT5	5	1608	0.00310945
992	PF02149	KA1	0	230	0
993	PF03567	Sulfotransfer_2	17	3036	0.00559947
994	PF10320	7TM_GPCR_Srsx	10	2076	0.00481696
995	PF00988	CPSase_sm_chain	0	278	0
996	PF00117	GATase	4	1110	0.0036036
997	PF00289	CPSase_L_chain	5	1027	0.00486855
998	PF02786	CPSase_L_D2	11	1840	0.00597826
999	PF02787	CPSase_L_D3	1	246	0.00406504
1000	PF02142	MGS	1	193	0.00518135
1001	PF13147	Amidohydro_4	5	937	0.00533618
1002	PF02729	OTCace_N	1	284	0.00352113
1003	PF00185	OTCace	0	336	0
1004	PF11470	TUG-UBL1	0	64	0
1005	PF05605	zf-Di19	0	361	0
1006	PF11976	Rad60-SLD	2	490	0.00408163
1007	PF01217	Clat_adaptor_s	6	2463	0.00243605
1008	PF02077	SURF4	0	265	0
1009	PF14997	CECR6_TMEM121	0	399	0
1010	PF15046	DUF4532	0	278	0
1011	PF09279	EF-hand_like	2	1236	0.00161812
1012	PF00388	PI-PLC-X	8	2542	0.00314713
1013	PF00387	PI-PLC-Y	6	1737	0.00345423
1014	PF00878	CIMR	2	2071	0.000965717
1015	PF01833	TIG	15	6492	0.00231054
1016	PF13903	Claudin_2	4	2436	0.00164204
1017	PF00531	Death	3	2816	0.00106534
1018	PF00292	PAX	2	1134	0.00176367
1019	PF12403	Pax2_C	3	440	0.00681818
1020	PF03547	Mem_trans	2	335	0.00597015
1021	PF00646	F-box	2	783	0.00255428
1022	PF00134	Cyclin_N	16	4673	0.00342392
1023	PF02984	Cyclin_C	10	2160	0.00462963
1024	PF07575	Nucleopor_Nup85	0	1432	0
1025	PF02931	Neur_chan_LBD	31	10686	0.00290099
1026	PF08384	NPP	0	44	0
1027	PF00976	ACTH_domain	0	38	0
1028	PF08035	Op_neuropeptide	0	28	0
1029	PF13841	Defensin_beta_2	5	913	0.00547645
1030	PF12308	Noelin-1	0	297	0
1031	PF00004	AAA	21	7055	0.00297661
1032	PF08154	NLE	1	129	0.00775194
1033	PF13964	Kelch_6	1	943	0.00106045
1034	PF00989	PAS	6	1765	0.00339943
1035	PF14598	PAS_11	4	1702	0.00235018
1036	PF11413	HIF-1	0	100	0
1037	PF12799	LRR_4	8	3389	0.00236058
1038	PF01061	ABC2_membrane	2	1058	0.00189036
1039	PF04516	CP2	8	1466	0.00545703
1040	PF13649	Methyltransf_25	0	89	0
1041	PF14901	Jiv90	0	92	0
1042	PF03081	Exo70	2	383	0.00522193
1043	PF04794	YdjC	1	283	0.00353357
1044	PF03645	Tctex-1	1	534	0.00187266
1045	PF01222	ERG4_ERG24	2	2952	0.000677507
1046	PF12455	Dynactin	2	279	0.00716846
1047	PF09727	CortBP2	2	617	0.00324149
1048	PF02121	IP_trans	5	1984	0.00252016
1049	PF02862	DDHD	1	1336	0.000748503
1050	PF08235	LNS2	1	861	0.00116144
1051	PF02205	WH2	1	471	0.00212314
1052	PF02749	QRPTase_N	0	83	0
1053	PF01729	QRPTase_C	0	170	0
1054	PF03878	YIF1	0	580	0
1055	PF01764	Lipase_3	1	275	0.00363636
1056	PF02544	Steroid_dh	2	303	0.00660066
1057	PF01403	Sema	48	14633	0.00328026
1058	PF01437	PSI	7	2504	0.00279553
1059	PF04814	HNF-1_N	4	393	0.0101781
1060	PF04812	HNF-1B_C	6	496	0.0120968
1061	PF04813	HNF-1A_C	0	88	0
1062	PF01592	NifU_N	0	126	0
1063	PF01266	DAO	11	3872	0.00284091
1064	PF00084	Sushi	90	21370	0.00421151
1065	PF09014	Sushi_2	1	84	0.0119048
1066	PF15477	SMAP	0	221	0
1067	PF01286	XPA_N	0	33	0
1068	PF05181	XPA_C	0	52	0
1069	PF00696	AA_kinase	0	258	0
1070	PF00171	Aldedh	24	9355	0.00256547
1071	PF15044	CLU_N	0	75	0
1072	PF13236	CLU	0	221	0
1073	PF12807	eIF3_p135	1	186	0.00537634
1074	PF11712	Vma12	1	130	0.00769231
1075	PF02932	Neur_chan_memb	26	9671	0.00268845
1076	PF02145	Rap_GAP	5	1861	0.00268673
1077	PF14051	Requiem_N	0	219	0
1078	PF14982	UPF0731	1	152	0.00657895
1079	PF15246	NCKAP5	4	616	0.00649351
1080	PF02892	zf-BED	1	440	0.00227273
1081	PF05805	L6_membrane	3	1190	0.00252101
1082	PF00884	Sulfatase	17	7370	0.00230665
1083	PF14707	Sulfatase_C	2	1178	0.00169779
1084	PF15380	DUF4607	2	264	0.00757576
1085	PF03188	Cytochrom_B561	0	544	0
1086	PF06371	Drf_GBD	6	1719	0.0034904
1087	PF06367	Drf_FH3	4	1750	0.00228571
1088	PF02181	FH2	14	5542	0.00252616
1089	PF06345	Drf_DAD	1	42	0.0238095
1090	PF14555	UBA_4	2	529	0.00378072
1091	PF06959	RecQ5	1	204	0.00490196
1092	PF02906	Fe_hyd_lg_C	2	618	0.00323625
1093	PF02256	Fe_hyd_SSU	0	110	0
1094	PF03299	TF_AP-2	5	1115	0.0044843
1095	PF09415	CENP-X	0	34	0
1096	PF08412	Ion_trans_N	0	380	0
1097	PF13345	DUF4098	0	67	0
1098	PF01064	Activin_recp	2	898	0.00222717
1099	PF06008	Laminin_I	3	1323	0.00226757
1100	PF06009	Laminin_II	1	850	0.00117647
1101	PF02210	Laminin_G_2	40	13026	0.00307078
1102	PF10257	RAI16-like	3	1467	0.00204499
1103	PF01821	ANATO	0	472	0
1104	PF04847	Calcipressin	2	512	0.00390625
1105	PF01980	UPF0066	0	123	0
1106	PF01142	TruD	1	828	0.00120773
1107	PF15318	Bclt	0	149	0
1108	PF01746	tRNA_m1G_MT	1	507	0.00197239
1109	PF14629	ORC4_C	0	191	0
1110	PF02319	E2F_TDP	2	917	0.00218103
1111	PF15473	PCNP	0	145	0
1112	PF11540	Dynein_IC2	0	64	0
1113	PF03982	DAGAT	10	2169	0.00461042
1114	PF09342	DUF1986	0	64	0
1115	PF01283	Ribosomal_S26e	0	335	0
1116	PF00428	Ribosomal_60s	2	273	0.00732601
1117	PF13792	Sulfate_tra_GLY	0	914	0
1118	PF00916	Sulfate_transp	9	3145	0.00286169
1119	PF01740	STAS	5	1906	0.00262329
1120	PF03810	IBN_N	2	1193	0.00167645
1121	PF03999	MAP65_ASE1	1	1247	0.000801925
1122	PF00403	HMA	2	1221	0.001638
1123	PF00080	Sod_Cu	3	438	0.00684932
1124	PF00130	C1_1	14	3539	0.00395592
1125	PF11414	Suppressor_APC	0	734	0
1126	PF05972	APC_15aa	0	60	0
1127	PF05923	APC_crr	1	276	0.00362319
1128	PF05924	SAMP	0	97	0
1129	PF05956	APC_basic	0	693	0
1130	PF05937	EB1_binding	1	173	0.00578035
1131	PF08685	GON	1	399	0.00250627
1132	PF03031	NIF	1	1361	0.000734754
1133	PF12738	PTCB-BRCT	3	461	0.00650759
1134	PF09309	FCP1_C	0	245	0
1135	PF02815	MIR	9	1793	0.00501952
1136	PF05729	NACHT	21	7485	0.00280561
1137	PF04641	Rtf2	4	677	0.00590842
1138	PF02629	CoA_binding	0	199	0
1139	PF00549	Ligase_CoA	2	568	0.00352113
1140	PF15027	DUF4525	2	275	0.00727273
1141	PF15024	Glyco_transf_18	8	1147	0.00697472
1142	PF00009	GTP_EFTU	17	5519	0.00308027
1143	PF13417	GST_N_3	3	1380	0.00217391
1144	PF13410	GST_C_2	4	1598	0.00250313
1145	PF08752	COP-gamma_platf	0	375	0
1146	PF00715	IL2	1	143	0.00699301
1147	PF11957	efThoc1	2	362	0.00552486
1148	PF01835	A2M_N	2	1535	0.00130293
1149	PF07703	A2M_N_2	3	2349	0.00127714
1150	PF00207	A2M	3	1427	0.00210231
1151	PF10569	Thiol-ester_cl	0	420	0
1152	PF07678	A2M_comp	8	4217	0.00189708
1153	PF07677	A2M_recep	2	1421	0.00140746
1154	PF14724	mit_SMPDase	1	1827	0.000547345
1155	PF00333	Ribosomal_S5	1	133	0.0075188
1156	PF03719	Ribosomal_S5_C	0	146	0
1157	PF00224	PK	2	1059	0.00188857
1158	PF02887	PK_C	2	360	0.00555556
1159	PF13676	TIR_2	0	340	0
1160	PF14857	TMEM151	6	950	0.00631579
1161	PF01030	Recep_L_domain	11	1613	0.00681959
1162	PF00757	Furin-like	5	1119	0.00446828
1163	PF14843	GF_recep_IV	6	1059	0.00566572
1164	PF01419	Jacalin	1	123	0.00813008
1165	PF06840	DUF1241	0	152	0
1166	PF02372	IL15	3	266	0.0112782
1167	PF12074	DUF3554	1	343	0.00291545
1168	PF05129	Elf1	1	80	0.0125
1169	PF02204	VPS9	1	1043	0.000958773
1170	PF14949	ARF7EP_C	0	211	0
1171	PF12836	HHH_3	0	311	0
1172	PF00753	Lactamase_B	2	2054	0.00097371
1173	PF00083	Sugar_tr	39	18816	0.0020727
1174	PF04057	Rep-A_N	0	99	0
1175	PF08646	Rep_fac-A_C	1	262	0.00381679
1176	PF01699	Na_Ca_ex	6	2564	0.00234009
1177	PF10151	DUF2359	2	1096	0.00182482
1178	PF08832	SRC-1	0	244	0
1179	PF08815	Nuc_rec_co-act	1	145	0.00689655
1180	PF07469	DUF1518	1	226	0.00442478
1181	PF00801	PKD	4	1513	0.00264375
1182	PF15347	PAG	2	431	0.00464037
1183	PF11936	DUF3454	2	194	0.0103093
1184	PF14580	LRR_9	4	2257	0.00177226
1185	PF07565	Band_3_cyto	2	2471	0.000809389
1186	PF00955	HCO3_cotransp	20	5069	0.00394555
1187	PF03051	Peptidase_C1_2	1	1317	0.000759301
1188	PF06984	MRP-L47	0	85	0
1189	PF09809	MRP-L27	0	114	0
1190	PF12947	EGF_3	1	742	0.00134771
1191	PF02469	Fasciclin	8	2429	0.00329354
1192	PF00193	Xlink	2	2257	0.000886132
1193	PF00061	Lipocalin	12	4345	0.0027618
1194	PF04909	Amidohydro_2	0	327	0
1195	PF00118	Cpn60_TCP1	24	7806	0.00307456
1196	PF01033	Somatomedin_B	0	517	0
1197	PF14603	hSH3	0	243	0
1198	PF15080	DUF4547	1	195	0.00512821
1199	PF14651	Lipocalin_7	2	253	0.00790514
1200	PF00853	Runt	22	402	0.0547264
1201	PF08504	RunxI	0	290	0
1202	PF00293	NUDIX	20	3551	0.00563222
1203	PF13561	adh_short_C2	5	2030	0.00246305
1204	PF07810	TMC	5	919	0.0054407
1205	PF01130	CD36	5	1353	0.00369549
1206	PF03669	UPF0139	1	102	0.00980392
1207	PF05529	Bap31	1	665	0.00150376
1208	PF03171	2OG-FeII_Oxy	2	725	0.00275862
1209	PF15319	RHINO	1	235	0.00425532
1210	PF04437	RINT1_TIP1	2	481	0.004158
1211	PF15274	MLIP	0	651	0
1212	PF07818	HCNGP	0	97	0
1213	PF03414	Glyco_transf_6	1	933	0.00107181
1214	PF09068	EF-hand_2	4	810	0.00493827
1215	PF09069	EF-hand_3	1	553	0.00180832
1216	PF14821	Thr_synth_N	1	88	0.0113636
1217	PF00291	PALP	5	1626	0.00307503
1218	PF00929	RNase_T	5	2903	0.00172236
1219	PF14994	TSGA13	4	544	0.00735294
1220	PF04935	SURF6	1	432	0.00231481
1221	PF04628	Sedlin_N	3	398	0.00753769
1222	PF14892	DUF4490	0	244	0
1223	PF00999	Na_H_Exchanger	25	6583	0.00379766
1224	PF12845	TBD	4	169	0.0236686
1225	PF09282	Mago-bind	0	26	0
1226	PF13086	AAA_11	6	2882	0.00208189
1227	PF13087	AAA_12	4	2558	0.00156372
1228	PF04193	PQ-loop	1	581	0.00172117
1229	PF04068	RLI	0	65	0
1230	PF00037	Fer4	0	42	0
1231	PF05641	Agenet	1	249	0.00401606
1232	PF12235	FXR1P_C	6	476	0.012605
1233	PF03102	NeuB	0	239	0
1234	PF08666	SAF	0	59	0
1235	PF10513	EPL1	7	1617	0.004329
1236	PF06752	E_Pc_C	1	484	0.00206612
1237	PF12062	HSNSD	2	1954	0.00102354
1238	PF01448	ELM2	2	683	0.00292826
1239	PF01459	Porin_3	3	1358	0.00220913
1240	PF00354	Pentaxin	9	1968	0.00457317
1241	PF03650	MPC	2	206	0.00970874
1242	PF09781	NDUF_B5	3	309	0.00970874
1243	PF13908	Shisa	6	1355	0.00442804
1244	PF03637	Mob1_phocein	2	1225	0.00163265
1245	PF07693	KAP_NTPase	2	513	0.00389864
1246	PF14780	DUF4477	0	271	0
1247	PF00932	LTD	1	357	0.00280112
1248	PF08320	PIG-X	0	218	0
1249	PF01167	Tub	3	1250	0.0024
1250	PF00918	Gastrin	0	213	0
1251	PF01034	Syndecan	2	469	0.00426439
1252	PF00318	Ribosomal_S2	1	336	0.00297619
1253	PF08641	Mis14	3	66	0.0454545
1254	PF03234	CDC37_N	1	134	0.00746269
1255	PF08565	CDC37_M	2	392	0.00510204
1256	PF08564	CDC37_C	1	91	0.010989
1257	PF08953	DUF1899	0	384	0
1258	PF08954	DUF1900	4	944	0.00423729
1259	PF00137	ATP-synt_C	1	464	0.00215517
1260	PF04051	TRAPP	2	768	0.00260417
1261	PF00268	Ribonuc_red_sm	1	562	0.00177936
1262	PF10269	Tmemb_185A	0	849	0
1263	PF05276	SH3BP5	3	236	0.0127119
1264	PF07986	TBCC	2	353	0.00566572
1265	PF00466	Ribosomal_L10	0	386	0
1266	PF01026	TatD_DNase	1	1604	0.000623441
1267	PF10162	G8	2	620	0.00322581
1268	PF13229	Beta_helix	4	1598	0.00250313
1269	PF15131	DUF4567	0	75	0
1270	PF01834	XRCC1_N	1	526	0.00190114
1271	PF00533	BRCT	8	2174	0.00367985
1272	PF01246	Ribosomal_L24e	0	143	0
1273	PF04849	HAP1_N	6	399	0.0150376
1274	PF13831	PHD_2	2	415	0.00481928
1275	PF13832	zf-HC5HC2H_2	5	1488	0.00336022
1276	PF06179	Med22	2	232	0.00862069
1277	PF00641	zf-RanBP	3	1075	0.0027907
1278	PF10421	OAS1_C	5	1434	0.00348675
1279	PF02187	GAS2	2	512	0.00390625
1280	PF00907	T-box	24	3132	0.00766284
1281	PF05427	FIBP	0	498	0
1282	PF13793	Pribosyltran_N	0	675	0
1283	PF14572	Pribosyl_synth	1	885	0.00112994
1284	PF14933	CEP19	2	150	0.0133333
1285	PF03520	KCNQ_channel	7	1009	0.00693756
1286	PF11956	KCNQC3-Ank-G_bd	2	200	0.01
1287	PF06825	HSBP1	0	105	0
1288	PF00583	Acetyltransf_1	6	1565	0.00383387
1289	PF01840	TCL1_MTCP1	0	446	0
1290	PF00864	P2X_receptor	8	3272	0.00244499
1291	PF08156	NOP5NT	1	66	0.0151515
1292	PF08060	NOSIC	0	208	0
1293	PF01798	Nop	0	444	0
1294	PF10058	DUF2296	1	50	0.02
1295	PF00382	TFIIB	1	213	0.00469484
1296	PF07741	BRF1	0	94	0
1297	PF08271	TF_Zn_Ribbon	1	171	0.00584795
1298	PF02966	DIM1	3	264	0.0113636
1299	PF03487	IL13	0	42	0
1300	PF14513	DAG_kinase_N	2	435	0.0045977
1301	PF00609	DAGK_acc	6	1628	0.0036855
1302	PF07546	EMI	7	1208	0.0057947
1303	PF01066	CDP-OH_P_transf	4	972	0.00411523
1304	PF10394	Hat1_N	0	161	0
1305	PF01873	eIF-5_eIF-2B	3	256	0.0117188
1306	PF08032	SpoU_sub_bind	0	227	0
1307	PF00588	SpoU_methylase	1	646	0.00154799
1308	PF15622	CENP_C_N	0	285	0
1309	PF15620	CENP-C_mid	0	256	0
1310	PF11699	CENP-C_C	0	84	0
1311	PF14822	Vasohibin	2	492	0.00406504
1312	PF01722	BolA	1	361	0.00277008
1313	PF11701	UNC45-central	1	436	0.00229358
1314	PF01541	GIY-YIG	0	81	0
1315	PF10602	RPN7	1	355	0.0028169
1316	PF02759	RUN	14	3230	0.00433437
1317	PF13901	DUF4206	4	1218	0.00328407
1318	PF00149	Metallophos	23	6412	0.00358702
1319	PF09806	CDK2AP	0	206	0
1320	PF02033	RBFA	0	105	0
1321	PF12304	BCLP	0	378	0
1322	PF11057	Cortexin	0	241	0
1323	PF04884	DUF647	0	249	0
1324	PF00324	AA_permease	9	4922	0.00182852
1325	PF08403	AA_permease_N	0	215	0
1326	PF08449	UAA	8	1643	0.00486914
1327	PF03372	Exo_endo_phos	22	8548	0.0025737
1328	PF00105	zf-C4	30	3534	0.00848896
1329	PF00104	Hormone_recep	43	10690	0.00402245
1330	PF15217	TSC21	1	179	0.00558659
1331	PF08991	DUF1903	1	128	0.0078125
1332	PF03344	Daxx	2	3695	0.000541272
1333	PF03226	Yippee-Mis18	1	698	0.00143266
1334	PF15409	PH_8	1	358	0.0027933
1335	PF01237	Oxysterol_BP	16	5193	0.00308107
1336	PF07965	Integrin_B_tail	2	581	0.00344234
1337	PF03160	Calx-beta	14	3759	0.00372439
1338	PF06046	Sec6	4	2511	0.00159299
1339	PF05039	Agouti	0	179	0
1340	PF12497	ERbeta_N	0	112	0
1341	PF00939	Na_sulph_symp	14	3793	0.00369101
1342	PF02285	COX8	0	86	0
1343	PF04758	Ribosomal_S30	0	58	0
1344	PF01866	Diphthamide_syn	1	353	0.00283286
1345	PF05004	IFRD	2	468	0.0042735
1346	PF04836	IFRD_C	0	110	0
1347	PF05221	AdoHcyase	4	1278	0.00312989
1348	PF00670	AdoHcyase_NAD	0	483	0
1349	PF10275	Peptidase_C65	1	231	0.004329
1350	PF01424	R3H	0	705	0
1351	PF12752	SUZ	2	212	0.00943396
1352	PF13385	Laminin_G_3	5	2680	0.00186567
1353	PF09273	Rubis-subs-bind	0	386	0
1354	PF14772	NYD-SP28	0	208	0
1355	PF14775	NYD-SP28_assoc	1	59	0.0169492
1356	PF03881	Fructosamin_kin	3	736	0.00407609
1357	PF07803	GSG-1	1	442	0.00226244
1358	PF04629	ICA69	3	450	0.00666667
1359	PF01916	DS	1	753	0.00132802
1360	PF08204	V-set_CD47	0	134	0
1361	PF04549	CD47	0	157	0
1362	PF08585	DUF1767	0	173	0
1363	PF02148	zf-UBP	4	1168	0.00342466
1364	PF01218	Coprogen_oxidas	0	370	0
1365	PF08450	SGL	0	248	0
1366	PF00557	Peptidase_M24	11	2619	0.00420008
1367	PF12848	ABC_tran_2	3	796	0.00376884
1368	PF13532	2OG-FeII_Oxy_2	6	1401	0.00428266
1369	PF13738	Pyr_redox_3	1	650	0.00153846
1370	PF00810	ER_lumen_recept	2	391	0.00511509
1371	PF02807	ATP-gua_PtransN	0	395	0
1372	PF00217	ATP-gua_Ptrans	5	1238	0.00403877
1373	PF00928	Adap_comp_sub	11	4045	0.00271941
1374	PF08039	Mit_proteolip	0	59	0
1375	PF08321	PPP5	7	365	0.0191781
1376	PF01248	Ribosomal_L7Ae	1	1122	0.000891266
1377	PF01285	TEA	5	2164	0.00231054
1378	PF15470	DUF4637	1	172	0.00581395
1379	PF01553	Acyltransferase	6	3321	0.00180668
1380	PF05044	HPD	3	311	0.0096463
1381	PF14719	PID_2	2	538	0.00371747
1382	PF10183	ESSS	0	303	0
1383	PF13293	DUF4074	0	192	0
1384	PF01398	JAB	6	1418	0.00423131
1385	PF03700	Sorting_nexin	0	259	0
1386	PF00274	Glycolytic	7	1390	0.00503597
1387	PF12413	DLL_N	0	247	0
1388	PF01585	G-patch	1	1229	0.00081367
1389	PF00892	EamA	3	2260	0.00132743
1390	PF01442	Apolipoprotein	0	1013	0
1391	PF08390	TRAM1	0	206	0
1392	PF00180	Iso_dh	6	2709	0.00221484
1393	PF08313	SCA7	1	271	0.00369004
1394	PF12348	CLASP_N	2	1911	0.00104657
1395	PF12717	Cnd1	1	612	0.00163399
1396	PF01150	GDA1_CD39	13	4682	0.00277659
1397	PF10568	Tom37	1	197	0.00507614
1398	PF14497	GST_C_3	1	831	0.00120337
1399	PF06026	Rib_5-P_isom_A	0	177	0
1400	PF13872	AAA_34	2	601	0.00332779
1401	PF13871	Helicase_C_4	1	554	0.00180505
1402	PF12287	Caprin-1_C	1	622	0.00160772
1403	PF08150	FerB	1	301	0.00332226
1404	PF08151	FerI	2	283	0.00706714
1405	PF13392	HNH_3	0	39	0
1406	PF00159	Hormone_3	0	105	0
1407	PF02953	zf-Tim10_DDP	2	389	0.00514139
1408	PF04677	CwfJ_C_1	1	120	0.00833333
1409	PF04676	CwfJ_C_2	0	192	0
1410	PF02988	PLA2_inh	0	82	0
1411	PF03194	LUC7	4	1476	0.00271003
1412	PF12612	TFCD_C	0	324	0
1413	PF02828	L27	3	810	0.0037037
1414	PF04408	HA2	5	2430	0.00205761
1415	PF07717	OB_NTP_bind	7	2939	0.00238176
1416	PF00339	Arrestin_N	3	1573	0.00190718
1417	PF02752	Arrestin_C	2	1536	0.00130208
1418	PF01981	PTH2	1	115	0.00869565
1419	PF15135	UPF0515	0	320	0
1420	PF05091	eIF-3_zeta	0	684	0
1421	PF00777	Glyco_transf_29	16	6249	0.00256041
1422	PF00334	NDK	5	1571	0.00318269
1423	PF13890	Rab3-GTPase_cat	0	163	0
1424	PF13893	RRM_5	3	2420	0.00123967
1425	PF03208	PRA1	2	405	0.00493827
1426	PF14988	DUF4515	0	714	0
1427	PF01922	SRP19	0	100	0
1428	PF15388	FAM117	8	1610	0.00496894
1429	PF15494	SRCR_2	0	658	0
1430	PF01751	Toprim	2	528	0.00378788
1431	PF01131	Topoisom_bac	4	1209	0.00330852
1432	PF01630	Glyco_hydro_56	6	1677	0.00357782
1433	PF00692	dUTPase	0	228	0
1434	PF05478	Prominin	2	899	0.00222469
1435	PF02338	OTU	3	2004	0.00149701
1436	PF13620	CarboxypepD_reg	4	1295	0.0030888
1437	PF01733	Nucleoside_tran	3	1274	0.00235479
1438	PF02104	SURF1	0	218	0
1439	PF10481	CENP-F_N	0	306	0
1440	PF10473	CENP-F_leu_zip	1	420	0.00238095
1441	PF10490	CENP-F_C_Rb_bdg	1	48	0.0208333
1442	PF08168	NUC205	0	43	0
1443	PF12052	VGCC_beta4Aa_N	1	165	0.00606061
1444	PF12595	Rhomboid_SP	1	425	0.00235294
1445	PF13339	AATF-Che1	0	153	0
1446	PF08164	TRAUB	0	84	0
1447	PF00055	Laminin_N	8	3550	0.00225352
1448	PF13582	Reprolysin_3	0	240	0
1449	PF07534	TLD	3	842	0.00356295
1450	PF10046	BLOC1_2	0	98	0
1451	PF03402	V1R	2	788	0.00253807
1452	PF03957	Jun	3	744	0.00403226
1453	PF03144	GTP_EFTU_D2	5	1367	0.00365764
1454	PF03143	GTP_EFTU_D3	3	925	0.00324324
1455	PF04598	Gasdermin	4	3319	0.00120518
1456	PF00727	IL4	0	124	0
1457	PF10498	IFT57	1	419	0.00238663
1458	PF02135	zf-TAZ	1	306	0.00326797
1459	PF02172	KIX	0	160	0
1460	PF06001	DUF902	0	82	0
1461	PF08214	KAT11	2	612	0.00326797
1462	PF09030	Creb_binding	2	208	0.00961538
1463	PF01138	RNase_PH	1	1223	0.000817661
1464	PF03725	RNase_PH_C	0	538	0
1465	PF08374	Protocadherin	1	1104	0.000905797
1466	PF01093	Clusterin	3	1246	0.0024077
1467	PF04979	IPP-2	0	185	0
1468	PF01844	HNH	0	42	0
1469	PF10226	DUF2216	0	592	0
1470	PF03259	Robl_LC7	2	270	0.00740741
1471	PF10229	DUF2246	0	275	0
1472	PF15291	Dermcidin	1	99	0.010101
1473	PF02785	Biotin_carb_C	2	536	0.00373134
1474	PF08326	ACC_central	6	1476	0.00406504
1475	PF01039	Carboxyl_trans	7	3032	0.00230871
1476	PF00578	AhpC-TSA	2	790	0.00253165
1477	PF10417	1-cysPrx_C	0	144	0
1478	PF04791	LMBR1	5	2332	0.00214408
1479	PF05822	UMPH-1	1	611	0.00163666
1480	PF00683	TB	9	1767	0.00509338
1481	PF02991	Atg8	3	832	0.00360577
1482	PF14965	BRI3BP	1	494	0.00202429
1483	PF00370	FGGY_N	2	1403	0.00142552
1484	PF11759	KRTAP	5	884	0.00565611
1485	PF00473	CRF	0	76	0
1486	PF02437	Ski_Sno	3	793	0.0037831
1487	PF08447	PAS_3	3	510	0.00588235
1488	PF02410	Oligomerisation	0	101	0
1489	PF06728	PIG-U	0	384	0
1490	PF11461	RILP	0	178	0
1491	PF02784	Orn_Arg_deC_N	1	711	0.00140647
1492	PF00278	Orn_DAP_Arg_deC	1	392	0.00255102
1493	PF06733	DEAD_2	8	720	0.0111111
1494	PF06777	DUF1227	0	285	0
1495	PF13307	Helicase_C_2	2	552	0.00362319
1496	PF15476	SAP25	1	198	0.00505051
1497	PF02189	ITAM	1	181	0.00552486
1498	PF10509	GalKase_gal_bdg	1	102	0.00980392
1499	PF00288	GHMP_kinases_N	0	304	0
1500	PF08544	GHMP_kinases_C	0	328	0
1501	PF00303	Thymidylat_synt	1	283	0.00353357
1502	PF00763	THF_DHG_CYH	2	354	0.00564972
1503	PF02882	THF_DHG_CYH_C	2	642	0.00311526
1504	PF01268	FTHFS	7	1545	0.00453074
1505	PF01351	RNase_HII	0	210	0
1506	PF15479	DUF4639	1	518	0.0019305
1507	PF08241	Methyltransf_11	4	918	0.0043573
1508	PF08766	DEK_C	0	213	0
1509	PF01963	TraB	4	616	0.00649351
1510	PF13917	zf-CCHC_3	1	82	0.0121951
1511	PF00630	Filamin	26	9269	0.00280505
1512	PF01436	NHL	2	869	0.0023015
1513	PF15370	DUF4598	0	109	0
1514	PF00405	Transferrin	7	2179	0.00321248
1515	PF03942	DTW	1	228	0.00438596
1516	PF01565	FAD_binding_4	1	600	0.00166667
1517	PF02913	FAD-oxidase_C	3	666	0.0045045
1518	PF01805	Surp	4	476	0.00840336
1519	PF01661	Macro	6	1455	0.00412371
1520	PF00957	Synaptobrevin	3	884	0.00339367
1521	PF05460	ORC6	0	90	0
1522	PF05210	Sprouty	5	764	0.0065445
1523	PF03959	FSH1	1	217	0.00460829
1524	PF02059	IL3	0	117	0
1525	PF13820	Nucleic_acid_bd	3	150	0.02
1526	PF00530	SRCR	25	7324	0.00341344
1527	PF15060	PPDFL	1	192	0.00520833
1528	PF04117	Mpv17_PMP22	1	134	0.00746269
1529	PF01530	zf-C2HC	3	661	0.00453858
1530	PF13520	AA_permease_2	7	5877	0.00119108
1531	PF13906	AA_permease_C	0	297	0
1532	PF08016	PKD_channel	9	2737	0.00328827
1533	PF03827	Orexin_rec2	1	60	0.0166667
1534	PF01590	GAF	10	2164	0.00462107
1535	PF15399	DUF4620	0	112	0
1536	PF14941	OAF	0	238	0
1537	PF08939	DUF1917	0	220	0
1538	PF02911	Formyl_trans_C	1	211	0.00473934
1539	PF01462	LRRNT	2	1472	0.0013587
1540	PF00899	ThiF	8	2202	0.00363306
1541	PF10585	UBA_e1_thiolCys	1	269	0.00371747
1542	PF02134	UBACT	2	601	0.00332779
1543	PF09358	UBA_e1_C	2	511	0.00391389
1544	PF01301	Glyco_hydro_35	4	1728	0.00231481
1545	PF13364	BetaGal_dom4_5	0	86	0
1546	PF00147	Fibrinogen_C	8	6486	0.00123343
1547	PF11933	DUF3451	9	1349	0.00667161
1548	PF06512	Na_trans_assoc	7	2083	0.00336054
1549	PF01157	Ribosomal_L21e	0	98	0
1550	PF12554	MOZART1	0	47	0
1551	PF15280	BORA_N	0	214	0
1552	PF02351	GDNF	2	1311	0.00152555
1553	PF08212	Lipocalin_2	0	145	0
1554	PF01105	EMP24_GP25L	6	1658	0.00361882
1555	PF08826	DMPK_coil	2	238	0.00840336
1556	PF09174	Maf1	0	178	0
1557	PF04691	ApoC-I	0	56	0
1558	PF00682	HMGL-like	3	746	0.00402145
1559	PF12234	Rav1p_C	4	1050	0.00380952
1560	PF13864	Enkurin	1	194	0.00515464
1561	PF04906	Tweety	4	3058	0.00130804
1562	PF04515	Choline_transpo	5	5481	0.000912242
1563	PF10248	Mlf1IP	0	176	0
1564	PF00485	PRK	2	382	0.0052356
1565	PF04118	Dopey_N	0	600	0
1566	PF07890	Rrp15p	1	125	0.008
1567	PF07334	IFP_35_N	1	147	0.00680272
1568	PF07292	NID	0	353	0
1569	PF15000	TUSC2	0	109	0
1570	PF02038	ATP1G1_PLM_MAT8	0	352	0
1571	PF08442	ATP-grasp_2	1	723	0.00138313
1572	PF00285	Citrate_synt	2	803	0.00249066
1573	PF14961	BROMI	4	1349	0.00296516
1574	PF01015	Ribosomal_S3Ae	0	383	0
1575	PF02820	MBT	11	2128	0.00516917
1576	PF11881	DUF3401	2	742	0.00269542
1577	PF09816	EAF	1	204	0.00490196
1578	PF01776	Ribosomal_L22e	0	226	0
1579	PF10427	Ago_hook	7	296	0.0236486
1580	PF12938	M_domain	0	260	0
1581	PF00110	wnt	19	6062	0.00313428
1582	PF09387	MRP	2	395	0.00506329
1583	PF00930	DPPIV_N	5	2240	0.00223214
1584	PF00326	Peptidase_S9	6	1955	0.00306905
1585	PF15201	Rod_cone_degen	0	53	0
1586	PF10523	BEN	1	1030	0.000970874
1587	PF08159	NUC153	1	59	0.0169492
1588	PF01702	TGT	2	610	0.00327869
1589	PF10408	Ufd2P_core	4	948	0.00421941
1590	PF04564	U-box	0	424	0
1591	PF15269	zf-C2H2_7	0	106	0
1592	PF06248	Zw10	0	612	0
1593	PF04826	Arm_2	18	2550	0.00705882
1594	PF13638	PIN_4	2	543	0.00368324
1595	PF00773	RNB	4	1390	0.0028777
1596	PF02230	Abhydrolase_2	0	962	0
1597	PF01290	Thymosin	1	320	0.003125
1598	PF13959	DUF4217	1	253	0.00395257
1599	PF15275	PEHE	1	538	0.00185874
1600	PF00183	HSP90	5	1486	0.00336474
1601	PF09058	L27_1	2	122	0.0163934
1602	PF10608	MAGUK_N_PEST	1	340	0.00294118
1603	PF10600	PDZ_assoc	4	269	0.0148699
1604	PF00808	CBFD_NFYB_HMF	3	386	0.00777202
1605	PF10390	ELL	7	912	0.00767544
1606	PF07303	Occludin_ELL	2	806	0.00248139
1607	PF02485	Branch	3	2062	0.0014549
1608	PF12529	Xylo_C	1	213	0.00469484
1609	PF00051	Kringle	12	3349	0.00358316
1610	PF12231	Rif1_N	2	463	0.00431965
1611	PF00749	tRNA-synt_1c	4	922	0.00433839
1612	PF03950	tRNA-synt_1c_C	2	364	0.00549451
1613	PF00458	WHEP-TRS	3	328	0.00914634
1614	PF00587	tRNA-synt_2b	10	1612	0.00620347
1615	PF09180	ProRS-C_1	0	82	0
1616	PF01758	SBF	3	1273	0.00235664
1617	PF10374	EST1	0	349	0
1618	PF10373	EST1_DNA_bind	4	1028	0.00389105
1619	PF03946	Ribosomal_L11_N	0	59	0
1620	PF00298	Ribosomal_L11	1	142	0.00704225
1621	PF13506	Glyco_transf_21	0	172	0
1622	PF00418	Tubulin-binding	1	487	0.00205339
1623	PF06155	DUF971	0	253	0
1624	PF02668	TauD	0	517	0
1625	PF13426	PAS_9	5	1059	0.00472144
1626	PF04109	APG9	0	363	0
1627	PF05287	PMG	7	1871	0.00374131
1628	PF01428	zf-AN1	1	459	0.00217865
1629	PF02196	RBD	1	564	0.00177305
1630	PF13836	DUF4195	2	721	0.00277393
1631	PF06119	NIDO	2	450	0.00444444
1632	PF03782	AMOP	1	577	0.0017331
1633	PF00094	VWD	21	8141	0.00257954
1634	PF10215	Ost4	1	34	0.0294118
1635	PF01408	GFO_IDH_MocA	1	463	0.00215983
1636	PF10277	Frag1	4	1460	0.00273973
1637	PF02746	MR_MLE_N	1	126	0.00793651
1638	PF01188	MR_MLE	0	71	0
1639	PF13378	MR_MLE_C	0	113	0
1640	PF12063	DUF3543	0	434	0
1641	PF01109	GM_CSF	0	121	0
1642	PF10540	Membr_traf_MHD	1	666	0.0015015
1643	PF09807	DUF2348	2	250	0.008
1644	PF00494	SQS_PSY	1	773	0.00129366
1645	PF04100	Vps53_N	2	681	0.00293686
1646	PF00445	Ribonuclease_T2	0	181	0
1647	PF01287	eIF-5a	0	201	0
1648	PF02185	HR1	0	973	0
1649	PF08174	Anillin	2	461	0.00433839
1650	PF11841	DUF3361	0	493	0
1651	PF04727	ELMO_CED12	3	1063	0.0028222
1652	PF15625	CC2D2AN-C2	0	338	0
1653	PF08336	P4Ha_N	0	396	0
1654	PF01016	Ribosomal_L27	0	61	0
1655	PF04710	Pellino	5	1721	0.00290529
1656	PF09128	RGS-like	2	636	0.00314465
1657	PF08347	CTNNB1_binding	2	965	0.00207254
1658	PF04832	SOUL	0	330	0
1659	PF10401	IRF-3	5	1242	0.00402576
1660	PF02969	TAF	0	129	0
1661	PF07571	DUF1546	1	91	0.010989
1662	PF12352	V-SNARE_C	0	322	0
1663	PF00133	tRNA-synt_1	6	10052	0.000596896
1664	PF08264	Anticodon_1	4	2445	0.00163599
1665	PF06827	zf-FPG_IleRS	0	24	0
1666	PF04718	ATP-synt_G	2	185	0.0108108
1667	PF07699	GCC2_GCC3	1	978	0.00102249
1668	PF09236	AHSP	0	88	0
1669	PF13432	TPR_16	1	339	0.00294985
1670	PF01063	Aminotran_4	3	499	0.00601202
1671	PF03343	SART-1	1	638	0.0015674
1672	PF03493	BK_channel_a	3	406	0.00738916
1673	PF01008	IF-2B	4	1244	0.00321543
1674	PF13839	PC-Esterase	3	1400	0.00214286
1675	PF05063	MT-A70	2	512	0.00390625
1676	PF01056	Myc_N	0	992	0
1677	PF00273	Serum_albumin	2	1819	0.00109951
1678	PF11560	LAP2alpha	0	388	0
1679	PF01846	FF	0	938	0
1680	PF07159	DUF1394	4	608	0.00657895
1681	PF13671	AAA_33	3	1410	0.00212766
1682	PF05881	CNPase	1	470	0.00212766
1683	PF15413	PH_11	0	356	0
1684	PF14655	RAB3GAP2_N	0	589	0
1685	PF14656	RAB3GAP2_C	3	603	0.00497512
1686	PF04410	Gar1	0	313	0
1687	PF02008	zf-CXXC	3	588	0.00510204
1688	PF13771	zf-HC5HC2H	11	1151	0.00955691
1689	PF05964	FYRN	4	261	0.0153257
1690	PF05965	FYRC	1	424	0.00235849
1691	PF09165	Ubiq-Cytc-red_N	0	75	0
1692	PF02921	UCR_TM	0	66	0
1693	PF00355	Rieske	0	299	0
1694	PF08351	DUF1726	0	94	0
1695	PF05127	Helicase_RecD	0	207	0
1696	PF13718	GNAT_acetyltr_2	0	225	0
1697	PF13725	tRNA_bind_2	1	121	0.00826446
1698	PF12336	SOXp	1	402	0.00248756
1699	PF00294	PfkB	2	1312	0.00152439
1700	PF09042	Titin_Z	0	275	0
1701	PF02818	PPAK	2	664	0.00301205
1702	PF05033	Pre-SET	5	1468	0.00340599
1703	PF07691	PA14	1	435	0.00229885
1704	PF05679	CHGN	11	3676	0.00299238
1705	PF00408	PGM_PMM_IV	0	513	0
1706	PF01040	UbiA	3	1134	0.0026455
1707	PF14990	DUF4516	0	46	0
1708	PF07787	DUF1625	0	252	0
1709	PF14652	DUF4457	1	851	0.00117509
1710	PF14295	PAN_4	0	94	0
1711	PF04910	Tcf25	0	559	0
1712	PF03850	Tfb4	1	453	0.00220751
1713	PF05148	Methyltransf_8	0	219	0
1714	PF05746	DALR_1	3	381	0.00787402
1715	PF00795	CN_hydrolase	12	1515	0.00792079
1716	PF01084	Ribosomal_S18	2	485	0.00412371
1717	PF01194	RNA_pol_N	0	59	0
1718	PF10294	Methyltransf_16	8	1924	0.004158
1719	PF06409	NPIP	8	7235	0.00110574
1720	PF08926	DUF1908	5	1230	0.00406504
1721	PF14492	EFG_II	3	360	0.00833333
1722	PF03764	EFG_IV	1	587	0.00170358
1723	PF00679	EFG_C	0	439	0
1724	PF00992	Troponin	3	766	0.00391645
1725	PF07354	Sp38	4	536	0.00746269
1726	PF14893	PNMA	12	5460	0.0021978
1727	PF14788	EF-hand_10	0	150	0
1728	PF02239	Cytochrom_D1	0	101	0
1729	PF00854	PTR2	7	2407	0.00290818
1730	PF01342	SAND	2	687	0.00291121
1731	PF03501	S10_plectin	0	292	0
1732	PF13904	DUF4207	2	264	0.00757576
1733	PF04841	Vps16_N	1	698	0.00143266
1734	PF04840	Vps16_C	0	318	0
1735	PF14745	WASH-7_N	2	572	0.0034965
1736	PF14744	WASH-7_mid	1	349	0.00286533
1737	PF14746	WASH-7_C	1	169	0.00591716
1738	PF12640	UPF0489	0	301	0
1739	PF02893	GRAM	8	1703	0.00469759
1740	PF10349	WWbp	1	333	0.003003
1741	PF00836	Stathmin	1	628	0.00159236
1742	PF00635	Motile_Sperm	1	612	0.00163399
1743	PF07529	HSA	3	286	0.0104895
1744	PF00068	Phospholip_A2_1	2	1194	0.00167504
1745	PF15091	DUF4554	0	718	0
1746	PF14473	RD3	0	261	0
1747	PF04810	zf-Sec23_Sec24	2	236	0.00847458
1748	PF04811	Sec23_trunk	7	1495	0.00468227
1749	PF08033	Sec23_BS	2	542	0.00369004
1750	PF04815	Sec23_helical	1	610	0.00163934
1751	PF00626	Gelsolin	7	3490	0.00200573
1752	PF04731	Caudal_act	0	459	0
1753	PF01557	FAA_hydrolase	3	960	0.003125
1754	PF01513	NAD_kinase	1	669	0.00149477
1755	PF00880	Nebulin	19	5145	0.00369291
1756	PF01868	UPF0086	0	87	0
1757	PF01652	IF4E	1	649	0.00154083
1758	PF01243	Pyridox_oxidase	1	95	0.0105263
1759	PF10590	PNPOx_C	0	55	0
1760	PF02029	Caldesmon	4	678	0.00589971
1761	PF00209	SNF	28	13403	0.00208908
1762	PF05026	DCP2	1	84	0.0119048
1763	PF02213	GYF	0	167	0
1764	PF00194	Carb_anhydrase	14	5177	0.00270427
1765	PF03571	Peptidase_M49	3	564	0.00531915
1766	PF01031	Dynamin_M	5	2029	0.00246427
1767	PF02212	GED	4	546	0.00732601
1768	PF03476	MOSC_N	1	361	0.00277008
1769	PF03473	MOSC	0	453	0
1770	PF00730	HhH-GPD	6	583	0.0102916
1771	PF00633	HHH	0	87	0
1772	PF02837	Glyco_hydro_2_N	1	357	0.00280112
1773	PF00703	Glyco_hydro_2	0	101	0
1774	PF02836	Glyco_hydro_2_C	4	532	0.0075188
1775	PF04795	PAPA-1	0	82	0
1776	PF09398	FOP_dimer	1	150	0.00666667
1777	PF04851	ResIII	1	750	0.00133333
1778	PF12589	WBS_methylT	1	147	0.00680272
1779	PF00152	tRNA-synt_2	5	1876	0.00266525
1780	PF15062	ARL6IP6	2	76	0.0263158
1781	PF04923	Ninjurin	0	206	0
1782	PF12196	hNIFK_binding	0	40	0
1783	PF06566	Chon_Sulph_att	0	246	0
1784	PF06567	Neural_ProG_Cyt	1	119	0.00840336
1785	PF01049	Cadherin_C	22	3697	0.00595077
1786	PF00070	Pyr_redox	0	702	0
1787	PF02852	Pyr_redox_dim	1	559	0.00178891
1788	PF01176	eIF-1a	0	129	0
1789	PF02686	Glu-tRNAGln	0	68	0
1790	PF05254	UPF0203	0	70	0
1791	PF15073	DUF4540	0	129	0
1792	PF01997	Translin	0	359	0
1793	PF15110	TMEM141	0	95	0
1794	PF15085	NPFF	0	89	0
1795	PF08265	YL1_C	0	58	0
1796	PF11648	RIG-I_C-RD	0	484	0
1797	PF14964	DUF4507	1	525	0.00190476
1798	PF08332	CaMKII_AD	1	508	0.0019685
1799	PF04063	DUF383	0	356	0
1800	PF04064	DUF384	0	57	0
1801	PF15434	FAM104	0	322	0
1802	PF14929	TAF1_subA	0	635	0
1803	PF14956	DUF4505	0	182	0
1804	PF03165	MH1	3	1258	0.00238474
1805	PF03166	MH2	8	1574	0.00508259
1806	PF02463	SMC_N	24	9786	0.00245248
1807	PF05527	DUF758	1	805	0.00124224
1808	PF15364	PAXIP1_C	1	135	0.00740741
1809	PF11864	DUF3384	1	630	0.0015873
1810	PF03542	Tuberin	0	354	0
1811	PF00044	Gp_dh_N	0	296	0
1812	PF02800	Gp_dh_C	1	314	0.00318471
1813	PF06466	PCAF_N	0	905	0
1814	PF13508	Acetyltransf_7	1	249	0.00401606
1815	PF15321	ATAD4	0	179	0
1816	PF03416	Peptidase_C54	9	2053	0.00438383
1817	PF08005	PHR	2	900	0.00222222
1818	PF06337	DUSP	0	613	0
1819	PF14836	Ubiquitin_3	0	358	0
1820	PF03223	V-ATPase_C	1	413	0.00242131
1821	PF09762	KOG2701	1	181	0.00552486
1822	PF07019	Rab5ip	0	80	0
1823	PF04116	FA_hydroxylase	2	677	0.00295421
1824	PF11830	DUF3350	1	118	0.00847458
1825	PF10571	UPF0547	0	24	0
1826	PF12353	eIF3g	0	124	0
1827	PF10233	Cg6151-P	1	218	0.00458716
1828	PF05198	IF3_N	0	74	0
1829	PF00707	IF3_C	0	86	0
1830	PF08399	VWA_N	1	590	0.00169492
1831	PF13768	VWA_3	10	1846	0.00541712
1832	PF02743	Cache_1	0	486	0
1833	PF00710	Asparaginase	0	447	0
1834	PF06462	Hyd_WA	0	456	0
1835	PF00029	Connexin	5	2443	0.00204666
1836	PF10582	Connexin_CCC	2	1528	0.0013089
1837	PF03508	Connexin43	0	19	0
1838	PF07701	HNOBA	3	822	0.00364964
1839	PF13774	Longin	0	409	0
1840	PF05301	Mec-17	0	840	0
1841	PF01794	Ferric_reduct	6	2058	0.00291545
1842	PF03556	Cullin_binding	4	575	0.00695652
1843	PF04818	CTD_bind	1	505	0.0019802
1844	PF09296	NUDIX-like	0	246	0
1845	PF09297	zf-NADH-PPase	0	60	0
1846	PF15293	NUFIP2	3	600	0.005
1847	PF05600	DUF773	0	916	0
1848	PF05162	Ribosomal_L41	1	24	0.0416667
1849	PF01221	Dynein_light	0	266	0
1850	PF06083	IL17	1	506	0.00197628
1851	PF04095	NAPRTase	3	785	0.00382166
1852	PF13238	AAA_18	1	436	0.00229358
1853	PF02291	TFIID-31kDa	0	384	0
1854	PF05620	DUF788	0	164	0
1855	PF02776	TPP_enzyme_N	0	252	0
1856	PF00205	TPP_enzyme_M	1	262	0.00381679
1857	PF02775	TPP_enzyme_C	0	311	0
1858	PF00489	IL6	1	427	0.00234192
1859	PF01885	PTS_2-RNA	0	187	0
1860	PF13452	MaoC_dehydrat_N	2	130	0.0153846
1861	PF01575	MaoC_dehydratas	2	241	0.00829876
1862	PF02036	SCP2	2	428	0.0046729
1863	PF04433	SWIRM	1	435	0.00229885
1864	PF10345	Cohesin_load	0	547	0
1865	PF03308	ArgK	1	283	0.00353357
1866	PF01505	Vault	1	212	0.00471698
1867	PF11978	MVP_shoulder	0	128	0
1868	PF08910	Aida_N	1	105	0.00952381
1869	PF14186	Aida_C2	1	148	0.00675676
1870	PF01370	Epimerase	7	1943	0.00360268
1871	PF01073	3Beta_HSD	6	2422	0.00247729
1872	PF00812	Ephrin	0	994	0
1873	PF05649	Peptidase_M13_N	11	3128	0.00351662
1874	PF01431	Peptidase_M13	8	1693	0.00472534
1875	PF15512	CAF-1_p60_C	0	177	0
1876	PF09289	FOLN	0	104	0
1877	PF10591	SPARC_Ca_bdg	3	811	0.00369914
1878	PF03215	Rad17	3	1756	0.00170843
1879	PF03097	BRO1	7	2214	0.0031617
1880	PF15268	Dapper	5	260	0.0192308
1881	PF08208	RNA_polI_A34	0	320	0
1882	PF00521	DNA_topoisoIV	1	983	0.00101729
1883	PF00204	DNA_gyraseB	0	327	0
1884	PF08070	DTHCT	0	103	0
1885	PF02517	Abi	0	115	0
1886	PF04098	Rad52_Rad22	1	307	0.00325733
1887	PF01209	Ubie_methyltran	0	538	0
1888	PF01909	NTP_transf_2	2	999	0.002002
1889	PF03828	PAP_assoc	3	493	0.00608519
1890	PF00723	Glyco_hydro_15	11	3020	0.00364238
1891	PF00343	Phosphorylase	8	1435	0.00557491
1892	PF14774	FAM177	1	243	0.00411523
1893	PF00265	TK	0	170	0
1894	PF02460	Patched	20	5359	0.00373204
1895	PF04627	ATP-synt_Eps	0	49	0
1896	PF11669	WBP-1	0	272	0
1897	PF04666	Glyco_transf_54	3	1878	0.00159744
1898	PF11571	Med27	2	86	0.0232558
1899	PF00244	2003-03-14	4	1801	0.00222099
1900	PF13802	Gal_mutarotas_2	1	208	0.00480769
1901	PF09349	OHCU_decarbox	0	158	0
1902	PF11816	DUF3337	2	311	0.00643087
1903	PF00644	PARP	12	3238	0.00370599
1904	PF01415	IL7	0	298	0
1905	PF03834	Rad10	1	67	0.0149254
1906	PF00206	Lyase_1	6	912	0.00657895
1907	PF14698	ASL_C2	1	69	0.0144928
1908	PF14593	PH_3	0	102	0
1909	PF10258	RNA_GG_bind	0	86	0
1910	PF04712	Radial_spoke	3	665	0.00451128
1911	PF15558	DUF4659	3	746	0.00402145
1912	PF06607	Prokineticin	2	299	0.00668896
1913	PF05978	UNC-93	2	393	0.00508906
1914	PF12862	Apc5	0	100	0
1915	PF10506	MCC-bdg_PDZ	0	256	0
1916	PF05781	MRVI1	2	1531	0.00130634
1917	PF01128	IspD	0	232	0
1918	PF01551	Peptidase_M23	0	97	0
1919	PF03265	DNase_II	2	660	0.0030303
1920	PF11938	DUF3456	3	1104	0.00271739
1921	PF02961	BAF	0	175	0
1922	PF08142	AARP2CN	1	167	0.00598802
1923	PF04950	DUF663	0	629	0
1924	PF06907	Latexin	2	345	0.0057971
1925	PF10241	KxDL	0	87	0
1926	PF05773	RWD	5	1340	0.00373134
1927	PF06544	DUF1115	0	507	0
1928	PF04056	Ssl1	3	764	0.0039267
1929	PF07975	C1_4	2	172	0.0116279
1930	PF14983	DUF4513	0	131	0
1931	PF06327	DUF1053	1	502	0.00199203
1932	PF03200	Glyco_hydro_63	2	932	0.00214592
1933	PF07281	INSIG	3	358	0.00837989
1934	PF08286	Spc24	0	113	0
1935	PF09036	Bcr-Abl_Oligo	1	78	0.0128205
1936	PF00123	Hormone_2	1	243	0.00411523
1937	PF01534	Frizzled	11	4066	0.00270536
1938	PF08038	Tom7	0	44	0
1939	PF09027	GTPase_binding	0	132	0
1940	PF11555	Inhibitor_Mig-6	0	124	0
1941	PF13916	Phostensin_N	0	696	0
1942	PF13914	Phostensin	0	1024	0
1943	PF06621	SIM_C	1	614	0.00162866
1944	PF05831	GAGE	17	5237	0.00324613
1945	PF02170	PAZ	5	1265	0.00395257
1946	PF02171	Piwi	10	2142	0.00466853
1947	PF03137	OATP	31	7567	0.00409674
1948	PF03832	WSK	0	120	0
1949	PF05463	Sclerostin	0	409	0
1950	PF12202	OSR1_C	0	246	0
1951	PF01027	Bax1-I	4	1481	0.00270088
1952	PF08167	RIX1	0	160	0
1953	PF08166	NUC202	1	139	0.00719424
1954	PF15123	DUF4562	1	115	0.00869565
1955	PF15058	Speriolin_N	1	605	0.00165289
1956	PF15059	Speriolin_C	0	437	0
1957	PF03914	CBF	0	513	0
1958	PF11928	DUF3446	2	243	0.00823045
1959	PF11914	DUF3432	0	124	0
1960	PF04114	Gaa1	1	1380	0.000724638
1961	PF00684	DnaJ_CXXCXGXG	0	258	0
1962	PF01556	CTDII	1	728	0.00137363
1963	PF08389	Xpo1	5	938	0.00533049
1964	PF14996	RMP	0	144	0
1965	PF03463	eRF1_1	1	130	0.00769231
1966	PF03464	eRF1_2	0	132	0
1967	PF03465	eRF1_3	2	236	0.00847458
1968	PF00199	Catalase	0	385	0
1969	PF06628	Catalase-rel	0	67	0
1970	PF03656	Pam16	0	124	0
1971	PF04925	SHQ1	0	188	0
1972	PF02825	WWE	5	941	0.0053135
1973	PF14922	FWWh	0	322	0
1974	PF05178	Kri1	0	110	0
1975	PF12936	Kri1_C	0	91	0
1976	PF06482	Endostatin	2	583	0.00343053
1977	PF13415	Kelch_3	6	1271	0.00472069
1978	PF13854	Kelch_5	0	285	0
1979	PF03099	BPL_LplA_LipB	0	352	0
1980	PF02237	BPL_C	0	49	0
1981	PF10525	Engrail_1_C_sig	2	62	0.0322581
1982	PF12075	KN_motif	0	155	0
1983	PF13931	Microtub_bind	0	138	0
1984	PF02271	UCR_14kD	0	172	0
1985	PF10780	MRP_L53	1	51	0.0196078
1986	PF14753	DUF4475	1	274	0.00364964
1987	PF01843	DIL	3	533	0.00562852
1988	PF06003	SMN	0	1091	0
1989	PF09790	Hyccin	0	310	0
1990	PF07856	Orai-1	0	630	0
1991	PF00390	malic	0	543	0
1992	PF03949	Malic_M	3	759	0.00395257
1993	PF04129	Vps52	2	3042	0.000657462
1994	PF14923	CCDC142	1	418	0.00239234
1995	PF15332	LIME1	0	232	0
1996	PF08557	Lipid_DES	3	76	0.0394737
1997	PF04419	4F5	0	188	0
1998	PF03835	Rad4	0	131	0
[truncated: 3,506 more rows]

## Sheet: prostate_cancer
Node no	Pfam_id	Pfam_name	Mutation_count	Domain_length	Normalized_score
0	PF06268	Fascin	5	1318	0.00379363
1	PF00001	7tm_1	174	85356	0.00203852
2	PF00169	PH	55	22189	0.00247871
3	PF01412	ArfGap	11	3738	0.00294275
4	PF00191	Annexin	10	4373	0.00228676
5	PF00096	zf-C2H2	10	9788	0.00102166
6	PF11918	DUF3436	0	108	0
7	PF03572	Peptidase_S41	0	1418	0
8	PF00688	TGFb_propeptide	22	7064	0.00311438
9	PF00019	TGF_beta	5	3945	0.00126743
10	PF00102	Y_phosphatase	27	13277	0.00203359
11	PF00168	C2	36	17792	0.00202338
12	PF15235	GRIN_C	2	511	0.00391389
13	PF12796	Ank_2	100	57388	0.00174252
14	PF05825	PSP94	3	267	0.011236
15	PF12489	ARA70	5	532	0.0093985
16	PF13900	GVQW	5	9345	0.000535045
17	PF02466	Tim17	3	1519	0.00197498
18	PF15255	CAP-ZIP_m	1	594	0.0016835
19	PF00248	Aldo_ket_red	11	6074	0.001811
20	PF00129	MHC_I	8	12322	0.000649245
21	PF07654	C1-set	13	18949	0.000686052
22	PF06623	MHC_I_C	0	684	0
23	PF00069	Pkinase	226	112746	0.00200451
24	PF07966	A1_Propeptide	1	224	0.00446429
25	PF00026	Asp	8	4098	0.00195217
26	PF01223	Endonuclease_NS	6	1430	0.0041958
27	PF01352	KRAB	32	15948	0.00200652
28	PF13465	zf-H2C2_2	288	131003	0.00219842
29	PF10630	DUF2476	0	1547	0
30	PF01379	Porphobil_deam	4	519	0.00770713
31	PF03900	Porphobil_deamC	0	166	0
32	PF00784	MyTH4	1	1220	0.000819672
33	PF09379	FERM_N	15	3061	0.00490036
34	PF00373	FERM_M	10	5802	0.00172354
35	PF00063	Myosin_head	60	29062	0.00206455
36	PF00612	IQ	7	1980	0.00353535
37	PF01471	PG_binding_1	0	1105	0
38	PF00413	Peptidase_M10	9	3986	0.0022579
39	PF00045	Hemopexin	8	3621	0.00220933
40	PF00146	NADHdh	0	308	0
41	PF00361	Oxidored_q1	0	785	0
42	PF06444	NADH_dehy_S2_C	0	55	0
43	PF00115	COX1	2	449	0.00445434
44	PF02790	COX2_TM	0	82	0
45	PF00116	COX2	0	119	0
46	PF00895	ATP-synt_8	0	54	0
47	PF00119	ATP-synt_A	0	213	0
48	PF00510	COX3	0	255	0
49	PF00507	Oxidored_q4	0	101	0
50	PF00420	Oxidored_q2	0	95	0
51	PF01059	Oxidored_q5_N	0	108	0
52	PF00662	Oxidored_q1_N	0	61	0
53	PF06455	NADH5_C	0	180	0
54	PF00499	Oxidored_q3	0	169	0
55	PF13631	Cytochrom_B_N_2	0	165	0
56	PF00032	Cytochrom_B_C	0	101	0
57	PF00735	Septin	8	4381	0.00182607
58	PF00837	T4_deiodinase	3	933	0.00321543
59	PF00059	Lectin_C	28	12861	0.00217712
60	PF02140	Gal_Lectin	0	488	0
61	PF02010	REJ	5	2403	0.00208073
62	PF00046	Homeobox	47	14493	0.00324294
63	PF03826	OAR	0	277	0
64	PF01603	B56	3	2111	0.00142113
65	PF14948	RESP18	0	211	0
66	PF11548	Receptor_IA-2	0	180	0
67	PF00804	Syntaxin	0	1019	0
68	PF05739	SNARE	0	1352	0
69	PF10255	Paf67	0	400	0
70	PF00232	Glyco_hydro_1	10	4331	0.00230894
71	PF13705	TRC8_N	0	997	0
72	PF13639	zf-RING_2	7	3391	0.00206429
73	PF00412	LIM	24	9853	0.00243581
74	PF00595	PDZ	62	19877	0.00311918
75	PF07714	Pkinase_Tyr	96	36204	0.00265164
76	PF00406	ADK	3	2390	0.00125523
77	PF05191	ADK_lid	0	105	0
78	PF00057	Ldl_recept_a	27	7702	0.00350558
79	PF14670	FXa_inhibition	6	2863	0.0020957
80	PF07645	EGF_CA	39	15016	0.00259723
81	PF00058	Ldl_recept_b	18	4753	0.00378708
82	PF04201	TPD52	3	620	0.00483871
83	PF01094	ANF_receptor	39	15770	0.00247305
84	PF10613	Lig_chan-Glu_bd	4	643	0.00622084
85	PF00060	Lig_chan	14	4937	0.00283573
86	PF00497	SBP_bac_3	15	3726	0.00402576
87	PF03915	AIP3	0	193	0
88	PF08393	DHC_N2	13	7183	0.00180983
89	PF12774	AAA_6	3	4099	0.000731886
90	PF07728	AAA_5	7	3272	0.00213936
91	PF12775	AAA_7	3	4530	0.000662252
92	PF12780	AAA_8	3	3872	0.000774793
93	PF03028	Dynein_heavy	18	10815	0.00166436
94	PF00397	WW	2	2323	0.000860956
95	PF00632	HECT	16	9915	0.00161372
96	PF10296	DUF2404	0	89	0
97	PF09768	Peptidase_M76	0	172	0
98	PF01369	Sec7	1	3529	0.000283366
99	PF00400	WD40	80	31993	0.00250055
100	PF06229	FRG1	69	861	0.0801394
101	PF07653	SH3_2	6	3665	0.00163711
102	PF14429	DOCK-C2	4	2103	0.00190204
103	PF06920	Ded_cyto	5	2021	0.00247402
104	PF10208	Armet	0	304	0
105	PF00076	RRM_1	47	20304	0.00231481
106	PF07744	SPOC	3	707	0.00424328
107	PF00176	SNF2_N	21	11792	0.00178087
108	PF00271	Helicase_C	20	10743	0.00186168
109	PF02985	HEAT	0	467	0
110	PF13646	HEAT_2	5	2576	0.00194099
111	PF03901	Glyco_transf_22	3	1828	0.00164114
112	PF10354	DUF2431	0	170	0
113	PF03147	FDX-ACB	0	186	0
114	PF06608	DUF1143	0	150	0
115	PF00525	Crystallin	2	176	0.0113636
116	PF00011	HSP20	0	926	0
117	PF15147	DUF4578	0	122	0
118	PF00307	CH	19	11832	0.00160581
119	PF00778	DIX	3	493	0.00608519
120	PF00364	Biotin_lipoyl	3	697	0.00430416
121	PF02817	E3_binding	0	114	0
122	PF00198	2-oxoacid_dh	2	989	0.00202224
123	PF15365	PNRC	0	100	0
124	PF08190	PIH1	0	1927	0
125	PF00017	SH2	24	8608	0.0027881
126	PF13513	HEAT_EZ	0	560	0
127	PF00053	Laminin_EGF	16	10027	0.00159569
128	PF12661	hEGF	6	816	0.00735294
129	PF08145	BOP1NT	0	349	0
130	PF12701	LSM14	0	275	0
131	PF09532	FDF	2	316	0.00632911
132	PF00447	HSF_DNA-bind	0	1194	0
133	PF06546	Vert_HS_TF	3	886	0.003386
134	PF03062	MBOAT	6	6946	0.000863807
135	PF03148	Tektin	30	3519	0.00852515
136	PF15158	DUF4579	0	185	0
137	PF06963	FPN1	0	509	0
138	PF06237	DUF1011	0	404	0
139	PF12937	F-box-like	2	2183	0.00091617
140	PF03109	ABC1	1	885	0.00112994
141	PF13537	GATase_7	2	225	0.00888889
142	PF00733	Asn_synthase	0	546	0
143	PF03178	CPSF_A	0	1628	0
144	PF10433	MMS1_N	0	2668	0
145	PF00023	Ank	5	5414	0.000923532
146	PF00514	Arm	10	4047	0.00247097
147	PF00435	Spectrin	75	25761	0.00291138
148	PF07679	I-set	169	64802	0.00260794
149	PF02535	Zip	4	8218	0.000486736
150	PF03997	VPS28	0	604	0
151	PF13716	CRAL_TRIO_2	4	2190	0.00182648
152	PF00814	Peptidase_M22	1	757	0.001321
153	PF13414	TPR_11	15	9638	0.00155634
154	PF13516	LRR_6	1	931	0.00107411
155	PF00085	Thioredoxin	3	4840	0.000619835
156	PF04777	Evr1_Alr	0	295	0
157	PF04061	ORMDL	2	405	0.00493827
158	PF15315	FRG2	2	1011	0.00197824
159	PF08180	BAGE	0	54	0
160	PF12874	zf-met	6	1361	0.00440852
161	PF13853	7tm_4	184	61762	0.00297918
162	PF01477	PLAT	7	3953	0.00177081
163	PF00305	Lipoxygenase	3	3561	0.00084246
164	PF04146	YTH	0	689	0
165	PF07647	SAM_2	3	2702	0.00111029
166	PF13589	HATPase_c_3	5	1357	0.0036846
167	PF01119	DNA_mis_repair	1	371	0.00269542
168	PF00505	HMG_box	20	3442	0.00581058
169	PF02518	HATPase_c	5	1512	0.00330688
170	PF00153	Mito_carr	17	15087	0.0011268
171	PF12906	RINGv	0	573	0
172	PF07859	Abhydrolase_3	2	2026	0.000987167
173	PF02854	MIF4G	1	2367	0.000422476
174	PF02847	MA3	0	661	0
175	PF03715	Noc2	0	298	0
176	PF01108	Tissue_fac	1	1246	0.000802568
177	PF09294	Interfer-bind	1	1001	0.000999001
178	PF01390	SEA	14	4079	0.00343221
179	PF00089	Trypsin	88	32534	0.00270486
180	PF14839	DOR	0	236	0
181	PF12414	Fox-1_C	3	407	0.00737101
182	PF00651	BTB	34	15676	0.00216892
183	PF07707	BACK	9	6028	0.00149303
184	PF01344	Kelch_1	27	9477	0.002849
185	PF06017	Myosin_TH1	0	1687	0
186	PF14604	SH3_9	2	5633	0.000355051
187	PF00201	UDPGT	22	9160	0.00240175
188	PF00233	PDEase_I	8	5458	0.00146574
189	PF01019	G_glu_transpept	12	3099	0.00387222
190	PF05986	ADAM_spacer1	12	2744	0.00437318
191	PF00090	TSP_1	29	10668	0.00271841
192	PF08686	PLAC	1	500	0.002
193	PF01562	Pep_M12B_propep	8	5438	0.00147113
194	PF01421	Reprolysin	27	7807	0.00345843
195	PF00010	HLH	20	5844	0.00342231
196	PF07527	Hairy_orange	0	509	0
197	PF05255	UPF0220	0	313	0
198	PF00240	ubiquitin	11	5062	0.00217305
199	PF03146	NtA	0	127	0
200	PF07648	Kazal_2	3	2363	0.00126957
201	PF00050	Kazal_1	3	995	0.00301508
202	PF00008	EGF	19	9614	0.00197628
203	PF00054	Laminin_G_1	3	2883	0.00104058
204	PF04889	Cwf_Cwc_15	0	228	0
205	PF00179	UQ_con	7	5888	0.00118886
206	PF13499	EF-hand_7	27	10028	0.00269246
207	PF13405	EF-hand_6	1	1414	0.000707214
208	PF01663	Phosphodiest	5	3500	0.00142857
209	PF00067	p450	72	31392	0.00229358
210	PF13517	VCBS	0	420	0
211	PF08441	Integrin_alpha2	17	8836	0.00192395
212	PF00091	Tubulin	20	7500	0.00266667
213	PF03953	Tubulin_C	12	3874	0.00309757
214	PF00018	SH3_1	7	5571	0.00125651
215	PF00787	PX	10	5912	0.00169147
216	PF00564	PB1	3	1141	0.00262927
217	PF15127	DUF4565	0	94	0
218	PF14946	DUF4501	1	333	0.003003
219	PF09337	zf-H2C2	0	41	0
220	PF00385	Chromo	2	1973	0.00101368
221	PF00439	Bromodomain	8	5622	0.00142298
222	PF00855	PWWP	3	2313	0.00129702
223	PF13766	ECH_C	0	117	0
224	PF00378	ECH	5	4826	0.00103605
225	PF00501	AMP-binding	25	17828	0.00140229
226	PF13193	AMP-binding_C	3	1397	0.00214746
227	PF00226	DnaJ	5	3141	0.00159185
228	PF09350	DUF1992	0	214	0
229	PF03133	TTL	11	4185	0.00262843
230	PF02375	JmjN	1	368	0.00271739
231	PF02373	JmjC	2	2747	0.000728067
232	PF00328	His_Phos_2	5	3410	0.00146628
233	PF08443	RimK	2	604	0.00331126
234	PF00781	DAGK_cat	15	1851	0.00810373
235	PF00022	Actin	30	13458	0.00222916
236	PF00611	FCH	7	2143	0.00326645
237	PF00020	TNFR_c6	5	1342	0.00372578
238	PF00551	Formyl_trans_N	1	890	0.0011236
239	PF02844	GARS_N	0	202	0
240	PF01071	GARS_A	2	644	0.00310559
241	PF02843	GARS_C	0	186	0
242	PF00586	AIRS	2	529	0.00378072
243	PF02769	AIRS_C	2	1164	0.00171821
244	PF09240	IL6Ra-bind	0	1170	0
245	PF00041	fn3	122	67519	0.0018069
246	PF01762	Galactosyl_T	13	3799	0.00342195
247	PF00214	Calc_CGRP_IAPP	0	524	0
248	PF00459	Inositol_P	5	1571	0.00318269
249	PF02259	FAT	3	2266	0.00132392
250	PF00454	PI3_PI4_kinase	15	4927	0.00304445
251	PF15400	TEX33	1	138	0.00724638
252	PF00151	Lipase	2	3874	0.000516262
253	PF00858	ASC	16	4456	0.00359066
254	PF00581	Rhodanese	4	3148	0.00127065
255	PF12832	MFS_1_like	0	76	0
256	PF07690	MFS_1	35	28735	0.00121803
257	PF08234	Spindle_Spc25	0	148	0
258	PF11613	UCN2	0	111	0
259	PF15435	UNC119_bdg	0	197	0
260	PF12533	Neuro_bHLH	2	491	0.00407332
261	PF14722	KRAP_IP3R_bind	2	476	0.00420168
262	PF14723	SSFA2_C	2	337	0.00593472
263	PF02191	OLF	17	3291	0.0051656
264	PF02793	HRM	7	1499	0.00466978
265	PF12003	DUF3497	3	2901	0.00103413
266	PF01825	GPS	10	1568	0.00637755
267	PF00002	7tm_2	30	12609	0.00237925
268	PF02354	Latrophilin	2	1867	0.00107124
269	PF08711	Med26	3	974	0.00308008
270	PF10225	DUF2215	0	498	0
271	PF02214	BTB_2	9	4846	0.0018572
272	PF01569	PAP2	3	3092	0.000970246
273	PF13894	zf-C2H2_4	9	1912	0.00470711
274	PF10250	O-FucT	0	969	0
275	PF04904	NCD1	0	162	0
276	PF04905	NCD2	1	167	0.00598802
277	PF04902	Nab1	0	165	0
278	PF00664	ABC_membrane	29	15473	0.00187423
279	PF00005	ABC_tran	26	16213	0.00160365
280	PF03917	GSH_synth_ATP	0	468	0
281	PF03199	GSH_synthase	0	100	0
282	PF01416	PseudoU_synth_1	0	678	0
283	PF00903	Glyoxalase	2	491	0.00407332
284	PF00431	CUB	38	16773	0.00226555
285	PF13885	Keratin_B2_2	18	5360	0.00335821
286	PF01230	HIT	2	193	0.0103627
287	PF04960	Glutaminase	0	572	0
288	PF00093	VWC	1	3120	0.000320513
289	PF02822	Antistasin	0	212	0
290	PF00021	UPAR_LY6	0	1903	0
291	PF02014	Reeler	0	387	0
292	PF06468	Spond_N	0	390	0
293	PF10581	Synapsin_N	0	93	0
294	PF02078	Synapsin	0	206	0
295	PF02750	Synapsin_C	0	404	0
296	PF05240	APOBEC_C	0	108	0
297	PF02736	Myosin_N	0	538	0
298	PF01576	Myosin_tail_1	32	13153	0.00243291
299	PF00071	Ras	49	23769	0.00206151
300	PF05395	DARPP-32	0	425	0
301	PF00225	Kinesin	31	15209	0.00203827
302	PF00025	Arf	10	5708	0.00175193
303	PF14915	CCDC144C	8	4278	0.00187003
304	PF07686	V-set	62	58150	0.00106621
305	PF15330	SIT	1	294	0.00340136
306	PF08372	PRT_C	0	154	0
307	PF08294	TIM21	0	259	0
308	PF13855	LRR_8	42	24349	0.00172492
309	PF14914	LRRC37AB_C	2	1264	0.00158228
310	PF07353	Uroplakin_II	0	183	0
311	PF03179	V-ATPase_G	0	1052	0
312	PF08499	PDEase_I_N	0	180	0
313	PF12463	DUF3689	0	311	0
314	PF12162	STAT1_TAZ2bind	0	24	0
315	PF02865	STAT_int	3	729	0.00411523
316	PF01017	STAT_alpha	3	1051	0.00285442
317	PF02864	STAT_bind	12	1575	0.00761905
318	PF05066	HARE-HTH	0	216	0
319	PF13919	ASXH	0	395	0
320	PF13922	PHD_3	0	190	0
321	PF15015	NYD-SP12_N	1	567	0.00176367
322	PF13895	Ig_2	69	41863	0.00164823
323	PF00250	Fork_head	27	4898	0.00551245
324	PF00038	Filament	75	25859	0.00290034
325	PF14874	PapD-like	0	273	0
326	PF00965	TIMP	0	528	0
327	PF14968	CCDC84	2	319	0.00626959
328	PF00389	2-Hacid_dh	0	1451	0
329	PF07160	DUF1395	3	324	0.00925926
330	PF12066	DUF3546	0	113	0
331	PF04959	ARS2	0	319	0
332	PF13180	PDZ_2	1	355	0.0028169
333	PF00173	Cyt-b5	1	1244	0.000803859
334	PF01391	Collagen	79	43309	0.0018241
335	PF00386	C1q	17	4028	0.00422046
336	PF00652	Ricin_B_lectin	5	3338	0.0014979
337	PF00535	Glycos_transf_2	14	4883	0.00286709
338	PF00135	COesterase	14	10524	0.00133029
339	PF09007	EBP50_C-term	0	80	0
340	PF02318	FYVE_2	4	1395	0.00286738
341	PF12453	PTP_N	0	108	0
342	PF12567	CD45	0	120	0
343	PF00685	Sulfotransfer_1	22	9454	0.00232706
344	PF01532	Glyco_hydro_47	6	3783	0.00158604
345	PF15475	UPF0444	0	91	0
346	PF15069	FAM163	3	331	0.00906344
347	PF15068	FAM101	2	334	0.00598802
348	PF00230	MIP	12	3871	0.00309997
349	PF01501	Glyco_transf_8	1	2779	0.000359842
350	PF13896	Glyco_transf_49	1	937	0.00106724
351	PF08466	IRK_N	2	134	0.0149254
352	PF01007	IRK	8	5701	0.00140326
353	PF04218	CENP-B_N	0	568	0
354	PF03221	HTH_Tnp_Tc5	4	827	0.00483676
355	PF03184	DDE_1	3	2501	0.00119952
356	PF04212	MIT	0	831	0
357	PF01632	Ribosomal_L35p	0	60	0
358	PF00167	FGF	13	2808	0.00462963
359	PF13424	TPR_12	4	2986	0.00133958
360	PF13176	TPR_7	0	209	0
361	PF02188	GoLoco	0	843	0
362	PF03348	Serinc	5	2439	0.00205002
363	PF04868	PDE6_gamma	0	82	0
364	PF03297	Ribosomal_S25	0	112	0
365	PF09791	Oxidored-like	0	90	0
366	PF12662	cEGF	2	642	0.00311526
367	PF12260	PIP49_C	2	962	0.002079
368	PF14875	PIP49_N	0	460	0
369	PF04547	Anoctamin	22	6295	0.00349484
370	PF01546	Peptidase_M20	2	1709	0.00117028
371	PF07687	M20_dimer	0	682	0
372	PF07657	MNNL	0	367	0
373	PF01414	DSL	3	248	0.0120968
374	PF04389	Peptidase_M28	1	2059	0.000485673
375	PF13302	Acetyltransf_3	0	149	0
376	PF03301	Trp_dioxygenase	3	410	0.00731707
377	PF08059	SEP	3	147	0.0204082
378	PF00789	UBX	2	907	0.00220507
379	PF01392	Fz	4	2866	0.00139567
380	PF01759	NTR	2	2669	0.000749344
381	PF03134	TB2_DP1_HVA22	4	560	0.00714286
382	PF07842	GCFC	1	484	0.00206612
383	PF09735	Nckap1	3	1119	0.00268097
384	PF04387	PTPLA	0	842	0
385	PF05631	DUF791	4	343	0.0116618
386	PF02536	mTERF	8	1618	0.00494438
387	PF07258	HCaRG	3	1797	0.00166945
388	PF01433	Peptidase_M1	2	5642	0.000354484
389	PF01426	BAH	1	2042	0.000489716
390	PF11857	DUF3377	0	289	0
391	PF04099	Sybindin	0	134	0
392	PF00474	SSF	27	5269	0.00512431
393	PF00122	E1-E2_ATPase	25	10567	0.00236586
394	PF00702	Hydrolase	14	7924	0.00176678
395	PF13347	MFS_2	4	3226	0.00123993
396	PF00145	DNA_methylase	1	1626	0.000615006
397	PF02492	cobW	1	839	0.0011919
398	PF07683	CobW_C	1	618	0.00161812
399	PF02434	Fringe	1	1164	0.000859107
400	PF03568	Peptidase_C50	0	353	0
401	PF00790	VHS	2	1437	0.00139179
402	PF01363	FYVE	5	2022	0.0024728
403	PF12210	Hrs_helical	0	95	0
404	PF00875	DNA_photolyase	2	329	0.00607903
405	PF03441	FAD_binding_7	0	552	0
406	PF01912	eIF-6	0	201	0
407	PF04438	zf-HIT	0	181	0
408	PF05296	TAS2R	12	8594	0.00139632
409	PF02809	UIM	2	254	0.00787402
410	PF09496	CENP-O	0	77	0
411	PF08513	LisH	0	205	0
412	PF00112	Peptidase_C1	6	2940	0.00204082
413	PF00186	DHFR_1	3	362	0.00828729
414	PF03399	SAC3_GANP	5	1525	0.00327869
415	PF01399	PCI	0	1888	0
416	PF04280	Tim44	0	296	0
417	PF00619	CARD	11	2432	0.00452303
418	PF00782	DSPc	33	5684	0.00580577
419	PF01490	Aa_trans	16	8455	0.00189237
420	PF13775	DUF4171	0	126	0
421	PF15240	Pro-rich	13	1642	0.00791717
422	PF05172	Nup35_RRM	0	85	0
423	PF04253	TFR_dimer	0	609	0
424	PF02225	PA	2	1862	0.00107411
425	PF12697	Abhydrolase_6	10	6111	0.00163639
426	PF07289	DUF1448	0	334	0
427	PF04714	BCL_N	0	204	0
428	PF07894	DUF1669	10	2373	0.00421408
429	PF13912	zf-C2H2_6	0	1102	0
430	PF05875	Ceramidase	4	642	0.00623053
431	PF10493	Rod_C	0	209	0
432	PF13191	AAA_16	0	302	0
433	PF14630	ORC5_C	0	255	0
434	PF03981	Ubiq_cyt_C_chap	0	140	0
435	PF00542	Ribosomal_L12	0	69	0
436	PF13279	4HBT_2	0	262	0
437	PF13656	RNA_pol_L_2	0	304	0
438	PF00822	PMP22_Claudin	24	6921	0.00346771
439	PF12171	zf-C2H2_jaz	0	388	0
440	PF00031	Cystatin	7	1955	0.00358056
441	PF15119	APOC4	0	98	0
442	PF00047	ig	6	3731	0.00160815
443	PF13927	Ig_3	23	13966	0.00164686
444	PF00520	Ion_trans	111	36934	0.00300536
445	PF05355	Apo-CII	0	77	0
446	PF00012	HSP70	19	17778	0.00106874
447	PF00013	KH_1	17	5711	0.00297671
448	PF01189	Nol1_Nop2_Fmu	2	1853	0.00107933
449	PF03127	GAT	3	608	0.00493421
450	PF05602	CLPTM1	3	1196	0.00250836
451	PF15390	DUF4613	4	670	0.00597015
452	PF01336	tRNA_anti-codon	2	823	0.00243013
453	PF00254	FKBP_C	5	2615	0.00191205
454	PF10565	NMDAR2_C	10	1358	0.00736377
455	PF06743	FAST_1	1	422	0.00236967
456	PF08368	FAST_2	1	533	0.00187617
457	PF08373	RAP	0	342	0
458	PF00786	PBD	4	1016	0.00393701
459	PF14957	BORG_CEP	0	828	0
460	PF00227	Proteasome	4	7122	0.00056164
461	PF13920	zf-C3HC4_3	3	1863	0.00161031
462	PF00100	Zona_pellucida	2	4437	0.000450755
463	PF00177	Ribosomal_S7	0	155	0
464	PF06990	Gal-3-0_sulfotr	2	1605	0.00124611
465	PF08356	EF_assoc_2	0	88	0
466	PF08355	EF_assoc_1	0	146	0
467	PF08477	Miro	2	1660	0.00120482
468	PF00337	Gal-bind_lectin	4	2872	0.00139276
469	PF04326	AAA_4	2	931	0.00214823
470	PF00642	zf-CCCH	4	1606	0.00249066
471	PF02037	SAP	1	609	0.00164204
472	PF04037	DUF382	0	128	0
473	PF04046	PSP	0	100	0
474	PF02883	Alpha_adaptinC2	6	1080	0.00555556
475	PF00003	7tm_3	15	6886	0.00217833
476	PF15237	PTRF_SDPR	1	970	0.00103093
477	PF12706	Lactamase_B_2	0	1215	0
478	PF00211	Guanylate_cyc	14	5353	0.00261536
479	PF13450	NAD_binding_8	3	592	0.00506757
480	PF00160	Pro_isomerase	3	4708	0.000637213
481	PF01582	TIR	2	2843	0.000703482
482	PF15137	DUF4571	2	218	0.00917431
483	PF08205	C2-set_2	10	5605	0.00178412
484	PF02878	PGM_PMM_I	8	884	0.00904977
485	PF02879	PGM_PMM_II	1	546	0.0018315
486	PF02880	PGM_PMM_III	0	544	0
487	PF01839	FG-GAP	4	757	0.00528402
488	PF00357	Integrin_alpha	0	112	0
489	PF10189	DUF2356	1	552	0.00181159
490	PF13909	zf-H2C2_5	0	707	0
491	PF14852	Fis1_TPR_N	0	34	0
492	PF14853	Fis1_TPR_C	0	52	0
493	PF00170	bZIP_1	4	1982	0.00201816
494	PF09303	KcnmB2_inactiv	0	31	0
495	PF03185	CaKB	0	829	0
496	PF07525	SOCS_box	9	1418	0.00634697
497	PF14799	FAM195	0	196	0
498	PF01207	Dus	4	1295	0.0030888
499	PF00415	RCC1	6	5502	0.00109051
500	PF06701	MIB_HERC2	1	384	0.00260417
501	PF11515	Cul7	0	228	0
502	PF00569	ZZ	2	830	0.00240964
503	PF03256	APC10	1	975	0.00102564
504	PF08240	ADH_N	4	1446	0.00276625
505	PF00107	ADH_zinc_N	2	2208	0.000905797
506	PF00270	DEAD	31	16129	0.001922
507	PF08061	P68HR	0	132	0
508	PF03271	EB1	0	117	0
509	PF00062	Lys	0	1078	0
510	PF15040	Humanin	0	322	0
511	PF02055	Glyco_hydro_30	0	986	0
512	PF01404	Ephrin_lbd	6	2772	0.0021645
513	PF14575	EphA2_TM	2	1150	0.00173913
514	PF00536	SAM_1	16	4791	0.0033396
515	PF05046	Img2	0	85	0
516	PF13868	Trichoplein	4	1750	0.00228571
517	PF12926	MOZART2	0	276	0
518	PF12756	zf-C2H2_2	1	507	0.00197239
519	PF00027	cNMP_binding	8	4033	0.00198364
520	PF00618	RasGEF_N	3	2591	0.00115785
521	PF00788	RA	8	3875	0.00206452
522	PF00617	RasGEF	6	7005	0.000856531
523	PF09848	DUF2075	2	431	0.00464037
524	PF10242	L_HGMIC_fpl	3	1083	0.00277008
525	PF15035	Rootletin	0	532	0
526	PF02244	Propep_M14	2	608	0.00328947
527	PF00246	Peptidase_M14	18	7787	0.00231154
528	PF13637	Ank_4	7	2530	0.0027668
529	PF06954	Resistin	0	177	0
530	PF06888	Put_Phosphatase	0	473	0
531	PF00040	fn2	0	929	0
532	PF13848	Thioredoxin_6	1	1838	0.00054407
533	PF13899	Thioredoxin_7	2	319	0.00626959
534	PF12284	HoxA13_N	2	517	0.00386847
535	PF02192	PI3K_p85B	2	231	0.00865801
536	PF00794	PI3K_rbd	0	744	0
537	PF00792	PI3K_C2	5	1145	0.00436681
538	PF00613	PI3Ka	7	1522	0.00459921
539	PF15227	zf-C3HC4_4	2	3448	0.000580046
540	PF00643	zf-B_box	5	4790	0.00104384
541	PF00048	IL8	3	3270	0.000917431
542	PF08423	Rad51	1	2000	0.0005
543	PF10577	UPF0560	8	2451	0.00326397
544	PF07738	Sad1_UNC	0	813	0
545	PF12777	MT	1	5253	0.000190367
546	PF12781	AAA_9	7	3549	0.00197239
547	PF00352	TBP	0	509	0
548	PF00628	PHD	6	4510	0.00133038
549	PF00856	SET	5	6395	0.000781861
550	PF12045	DUF3528	0	471	0
551	PF10436	BCDHK_Adom3	0	646	0
552	PF04434	SWIM	0	153	0
553	PF01253	SUI1	0	533	0
554	PF04427	Brix	0	1172	0
555	PF15410	PH_9	0	1083	0
556	PF00620	RhoGAP	20	10671	0.00187424
557	PF11935	DUF3453	0	237	0
558	PF12295	Symplekin_C	0	182	0
559	PF12765	Cohesin_HEAT	0	104	0
560	PF03114	BAR	11	4214	0.00261035
561	PF13242	Hydrolase_like	0	312	0
562	PF06677	Auto_anti-p27	0	41	0
563	PF01161	PBP	3	437	0.00686499
564	PF08172	CASP_C	0	226	0
565	PF02376	CUT	5	1024	0.00488281
566	PF12109	CXCR4_N	0	32	0
567	PF00675	Peptidase_M16	0	811	0
568	PF05193	Peptidase_M16_C	3	1665	0.0018018
569	PF11357	Spy1	3	1141	0.00262927
570	PF00109	ketoacyl-synt	0	488	0
571	PF02801	Ketoacyl-synt_C	1	232	0.00431034
572	PF00698	Acyl_transf_1	2	632	0.00316456
573	PF14765	PS-DH	0	229	0
574	PF08242	Methyltransf_12	0	388	0
575	PF08659	KR	0	180	0
576	PF00550	PP-binding	0	335	0
577	PF00975	Thioesterase	0	489	0
578	PF03261	CDK5_activator	0	739	0
579	PF01273	LBP_BPI_CETP	3	2040	0.00147059
580	PF02886	LBP_BPI_CETP_C	4	2171	0.00184247
581	PF05383	La	2	347	0.00576369
582	PF08777	RRM_3	2	201	0.00995025
583	PF13923	zf-C3HC4_2	2	1680	0.00119048
584	PF02791	DDT	0	249	0
585	PF15612	WHIM1	0	294	0
586	PF02996	Prefoldin	3	689	0.00435414
587	PF13481	AAA_25	0	553	0
588	PF06745	KaiC	0	36	0
589	PF00648	Peptidase_C2	9	5281	0.00170422
590	PF01067	Calpain_III	0	2102	0
591	PF13833	EF-hand_8	10	2462	0.00406174
592	PF13765	PRY	3	3811	0.000787195
593	PF00622	SPRY	22	16926	0.00129978
594	PF00014	Kunitz_BPTI	3	1383	0.0021692
595	PF07884	VKOR	1	145	0.00689655
596	PF07773	DUF1619	4	1085	0.00368664
597	PF01102	Glycophorin_A	0	198	0
598	PF08615	RNase_H2_suC	0	129	0
599	PF13850	ERGIC_N	0	195	0
600	PF07970	COPIIcoated_ERV	0	871	0
601	PF06747	CHCH	0	271	0
602	PF02453	Reticulon	3	1282	0.00234009
603	PF01096	TFIIS_C	0	460	0
604	PF15374	CCDC71L	2	639	0.00312989
605	PF03357	Snf7	0	1983	0
606	PF03986	Autophagy_N	0	186	0
607	PF03987	Autophagy_act_C	0	130	0
608	PF10381	Autophagy_Cterm	0	24	0
609	PF07910	Peptidase_C78	1	526	0.00190114
610	PF00640	PID	19	4514	0.00420913
611	PF08674	AChE_tetra	2	73	0.0273973
612	PF01384	PHO4	2	1324	0.00151057
613	PF05175	MTS	0	328	0
614	PF06325	PrmA	0	663	0
615	PF00097	zf-C3HC4	6	2819	0.00212841
616	PF00554	RHD	2	1685	0.00118694
617	PF15209	IL31	0	135	0
618	PF01126	Heme_oxygenase	1	205	0.00487805
619	PF13489	Methyltransf_23	2	1299	0.00153965
620	PF00610	DEP	3	1803	0.00166389
621	PF11037	Musclin	0	132	0
622	PF01753	zf-MYND	0	780	0
623	PF04194	PDCD2_C	0	330	0
624	PF15070	GOLGA2L5	8	9032	0.00088574
625	PF00689	Cation_ATPase_C	4	3489	0.00114646
626	PF02115	Rho_GDI	4	478	0.0083682
627	PF14779	BBS1	1	374	0.0026738
628	PF03815	LCCL	2	790	0.00253165
629	PF00754	F5_F8_type_C	8	5198	0.00153905
630	PF00219	IGFBP	0	925	0
631	PF00007	Cys_knot	2	1590	0.00125786
632	PF14854	LURAP	1	327	0.0030581
633	PF13344	Hydrolase_6	0	603	0
634	PF00092	VWA	34	18210	0.00186711
635	PF03798	TRAM_LAG1_CLN8	10	3624	0.00275938
636	PF02083	Urotensin_II	0	21	0
637	PF14551	MCM_N	0	907	0
638	PF00493	MCM	11	2902	0.00379049
639	PF01410	COLFI	14	3378	0.00414446
640	PF02207	zf-UBR	0	421	0
641	PF03966	Trm112p	0	269	0
642	PF00917	MATH	52	1862	0.027927
643	PF09805	Nop25	0	146	0
644	PF01496	V_ATPase_I	7	4524	0.0015473
645	PF15295	CCDC50_N	0	130	0
646	PF00487	FA_desaturase	9	2267	0.00397
647	PF04103	CD20	2	3561	0.00056164
648	PF07651	ANTH	4	1802	0.00221976
649	PF01608	I_LWEQ	0	769	0
650	PF00779	BTK	0	279	0
651	PF09057	Smac_DIABLO	0	469	0
652	PF10358	NT-C2	0	703	0
653	PF12130	DUF3585	0	1136	0
654	PF10914	DUF2781	0	437	0
655	PF00566	RabGAP-TBC	11	10863	0.00101261
656	PF04757	Pex2_Pex12	4	695	0.0057554
657	PF06312	Neurexophilin	2	1778	0.00112486
658	PF05761	5_nucleotid	4	2903	0.00137788
659	PF00241	Cofilin_ADF	5	1535	0.00325733
660	PF02138	Beach	3	2482	0.0012087
661	PF07496	zf-CW	0	344	0
662	PF00088	Trefoil	0	560	0
663	PF01055	Glyco_hydro_31	6	4764	0.00125945
664	PF15297	CKAP2_C	0	668	0
665	PF07491	PPI_Ypi1	3	462	0.00649351
666	PF10607	CLTH	0	1261	0
667	PF13445	zf-RING_UBOX	0	120	0
668	PF04617	Hox9_act	0	664	0
669	PF03189	Otopetrin	5	1138	0.00439367
670	PF14976	FAM72	0	1108	0
671	PF09666	Sororin	0	126	0
672	PF13865	FoP_duplication	0	142	0
673	PF01423	LSM	2	1790	0.00111732
674	PF04178	Got1	1	597	0.00167504
675	PF01669	Myelin_MBP	0	352	0
676	PF09750	DRY_EERY	0	256	0
677	PF03874	RNA_pol_Rpb4	0	221	0
678	PF10254	Pacs-1	5	562	0.0088968
679	PF03690	UPF0160	2	322	0.00621118
680	PF05049	IIGP	1	621	0.00161031
681	PF12722	Hid1	2	1019	0.00196271
682	PF09742	Dymeclin	0	1062	0
683	PF03876	SHS2_Rpb7-N	0	138	0
684	PF12861	zf-Apc11	0	83	0
685	PF01210	NAD_Gly3P_dh_N	0	168	0
686	PF07479	NAD_Gly3P_dh_C	0	300	0
687	PF00235	Profilin	6	597	0.0100503
688	PF10220	DUF2146	0	544	0
689	PF02758	PYRIN	7	3212	0.00217933
690	PF00616	RasGAP	0	2803	0
691	PF03477	ATP-cone	0	88	0
692	PF00317	Ribonuc_red_lgN	1	72	0.0138889
693	PF02867	Ribonuc_red_lgC	1	524	0.0019084
694	PF03792	PBC	4	1969	0.00203149
695	PF05920	Homeobox_KN	4	1085	0.00368664
696	PF00030	Crystall	6	3427	0.0017508
697	PF00402	Calponin	0	299	0
698	PF00515	TPR_1	1	2772	0.00036075
699	PF14931	IFT20	0	119	0
700	PF09443	CFC	0	105	0
701	PF10629	DUF2475	2	289	0.00692042
702	PF07002	Copine	4	1354	0.00295421
703	PF08598	Sds3	0	339	0
704	PF01871	AMMECR1	0	348	0
705	PF01749	IBB	2	725	0.00275862
706	PF01602	Adaptin_N	17	8780	0.00193622
707	PF09066	B2-adapt-app_C	0	335	0
708	PF13593	DUF4137	0	314	0
709	PF06320	GCN5L1	0	234	0
710	PF04579	Keratin_matx	5	576	0.00868056
711	PF02394	IL1_propep	0	210	0
712	PF00340	IL1	1	1225	0.000816327
713	PF03129	HGTP_anticodon	0	946	0
714	PF08385	DHC_N1	6	5339	0.00112381
715	PF06554	Olfactory_mark	0	151	0
716	PF03281	Mab-21	9	2983	0.0030171
717	PF00320	GATA	0	819	0
718	PF09422	WTX	5	1324	0.00377644
719	PF04970	LRAT	5	908	0.00550661
720	PF02197	RIIa	0	325	0
721	PF01500	Keratin_B2	5	1980	0.00252525
722	PF04144	SCAMP	0	984	0
723	PF00621	RhoGEF	23	13717	0.00167675
724	PF12736	CABIT	6	1717	0.00349447
725	PF07998	Peptidase_M54	0	167	0
726	PF00106	adh_short	9	11336	0.000793931
727	PF00350	Dynamin_N	12	2675	0.00448598
728	PF04799	Fzo_mitofusin	0	340	0
729	PF15230	SRRM_C	0	255	0
730	PF03167	UDG	1	522	0.00191571
731	PF08916	Phe_ZIP	0	173	0
732	PF07830	PP2C_C	0	237	0
733	PF00481	PP2C	13	5414	0.00240118
734	PF10246	MRP-S35	0	104	0
735	PF00605	IRF	4	983	0.00406918
736	PF07719	TPR_2	3	1106	0.00271248
737	PF13181	TPR_8	0	259	0
738	PF07200	Mod_r	0	745	0
739	PF00631	G-gamma	2	1101	0.00181653
740	PF00042	Globin	11	1410	0.00780142
741	PF04032	Rpr2	0	790	0
742	PF12763	EF-hand_4	0	1507	0
743	PF14049	Dppa2_A	1	133	0.0075188
744	PF14047	DCR	0	135	0
745	PF12409	P5-ATPase	1	636	0.00157233
746	PF00690	Cation_ATPase_N	4	1286	0.00311042
747	PF12710	HAD	11	7592	0.00144889
748	PF00082	Peptidase_S8	3	4080	0.000735294
749	PF01483	P_proprotein	4	613	0.00652529
750	PF02046	COX6A	0	317	0
751	PF02737	3HCDH_N	0	723	0
752	PF00725	3HCDH	1	570	0.00175439
753	PF01822	WSC	1	589	0.00169779
754	PF06658	DUF1168	0	284	0
755	PF15180	NPBW	0	123	0
756	PF00995	Sec1	7	6473	0.00108142
757	PF14749	Acyl-CoA_ox_N	0	234	0
758	PF02770	Acyl-CoA_dh_M	0	813	0
759	PF01756	ACOX	0	917	0
760	PF01938	TRAM	0	135	0
761	PF00919	UPF0004	0	191	0
762	PF04055	Radical_SAM	5	1574	0.00317662
763	PF00472	RF-1	0	477	0
764	PF01467	CTP_transf_2	0	1212	0
765	PF01284	MARVEL	9	4693	0.00191775
766	PF07885	Ion_trans_2	8	2920	0.00273973
767	PF00335	Tetraspannin	19	9169	0.0020722
768	PF00627	UBA	5	1225	0.00408163
769	PF02262	Cbl_N	0	396	0
770	PF02761	Cbl_N2	1	331	0.00302115
771	PF02762	Cbl_N3	0	255	0
772	PF00125	Histone	25	6889	0.00362897
773	PF00560	LRR_1	3	151	0.0198675
774	PF00953	Glycos_transf_4	0	172	0
775	PF12872	OST-HTH	0	632	0
776	PF00567	TUDOR	5	4441	0.00112587
777	PF07815	Abi_HHR	0	234	0
778	PF08517	AXH	0	353	0
779	PF00266	Aminotran_5	10	2932	0.00341064
780	PF12698	ABC2_membrane_3	14	8823	0.00158676
781	PF00538	Linker_histone	3	1026	0.00292398
782	PF02023	SCAN	13	5569	0.00233435
783	PF06239	ECSIT	1	434	0.00230415
784	PF14784	ECIST_Cterm	0	125	0
785	PF00155	Aminotran_1_2	20	6551	0.00305297
786	PF10497	zf-4CXXC_R1	2	200	0.01
787	PF12928	tRNA_int_end_N2	0	70	0
788	PF00625	Guanylate_kin	6	4062	0.0014771
789	PF04142	Nuc_sug_transp	1	1574	0.000635324
790	PF00568	WH1	1	1408	0.000710227
791	PF08776	VASP_tetra	0	78	0
792	PF09325	Vps5	2	1053	0.00189934
793	PF05873	Mt_ATP-synt_D	0	159	0
794	PF02902	Peptidase_C48	2	1784	0.00112108
795	PF05461	ApoL	2	1958	0.00102145
796	PF00503	G-alpha	14	6907	0.00202693
797	PF00615	RGS	11	4659	0.00236102
798	PF00066	Notch	3	1117	0.00268577
799	PF06816	NOD	0	162	0
800	PF07684	NODP	0	634	0
801	PF00362	Integrin_beta	14	3401	0.00411644
802	PF07974	EGF_2	0	859	0
803	PF13857	Ank_5	3	1235	0.00242915
804	PF14944	TCRP1	0	437	0
805	PF06427	UDP-g_GGTase	1	206	0.00485437
806	PF06027	DUF914	2	816	0.00245098
807	PF05824	Pro-MCH	0	85	0
808	PF00282	Pyridoxal_deC	4	2831	0.00141293
809	PF00887	ACBP	2	603	0.00331675
810	PF01734	Patatin	4	1482	0.00269906
811	PF00658	PABP	2	357	0.00560224
812	PF09311	Rab5-bind	4	1049	0.00381316
813	PF13374	TPR_10	0	282	0
814	PF05971	Methyltransf_10	0	368	0
815	PF00049	Insulin	1	982	0.00101833
816	PF13778	DUF4174	2	642	0.00311526
817	PF00249	Myb_DNA-binding	2	1161	0.00172265
818	PF06522	B12D	0	143	0
819	PF02661	Fic	0	97	0
820	PF02025	IL5	0	154	0
821	PF14916	CCDC92	1	185	0.00540541
822	PF00255	GSHPx	1	775	0.00129032
823	PF01593	Amino_oxidase	3	4175	0.000718563
824	PF04505	Dispanin	5	1680	0.00297619
825	PF08418	Pol_alpha_B_N	0	378	0
826	PF04042	DNA_pol_E_B	0	680	0
827	PF06602	Myotub-related	7	6569	0.00106561
828	PF07748	Glyco_hydro_38C	1	2664	0.000375375
829	PF08430	Fork_head_N	4	294	0.0136054
830	PF09354	HNF_C	4	175	0.0228571
831	PF08366	LLGL	1	397	0.00251889
832	PF04739	AMPKBI	0	365	0
833	PF01074	Glyco_hydro_38	2	1792	0.00111607
834	PF09261	Alpha-mann_mid	0	413	0
835	PF01900	RNase_P_Rpp14	0	110	0
836	PF11261	IRF-2BP1_2	0	106	0
837	PF15490	Ten1_2	0	116	0
838	PF13873	Myb_DNA-bind_5	0	543	0
839	PF05741	zf-nanos	0	162	0
840	PF00638	Ran_BP1	2	2653	0.000753864
841	PF01465	GRIP	0	491	0
842	PF02146	SIR2	4	1152	0.00347222
843	PF14636	FNIP_N	2	248	0.00806452
844	PF14637	FNIP_M	1	477	0.00209644
845	PF14638	FNIP_C	0	371	0
846	PF15553	TEX19	0	159	0
847	PF15108	TMEM37	0	181	0
848	PF00213	OSCP	6	343	0.0174927
849	PF00174	Oxidored_molyb	0	180	0
850	PF03404	Mo-co_dimer	0	127	0
851	PF01545	Cation_efflux	4	3014	0.00132714
852	PF13640	2OG-FeII_Oxy_3	1	1014	0.000986193
853	PF13661	2OG-FeII_Oxy_4	0	69	0
854	PF03250	Tropomodulin	8	974	0.00821355
855	PF08007	Cupin_4	0	420	0
856	PF13246	Hydrolase_like2	2	602	0.00332226
857	PF00036	EF-hand_1	0	559	0
858	PF00681	Plectin	10	5142	0.00194477
859	PF01302	CAP_GLY	4	1259	0.00317712
860	PF01393	Chromo_shadow	0	171	0
861	PF00433	Pkinase_C	0	1568	0
862	PF00780	CNH	2	4874	0.000410341
863	PF01529	zf-DHHC	6	4519	0.00132773
864	PF00993	MHC_II_alpha	0	3642	0
865	PF11717	Tudor-knot	2	374	0.00534759
866	PF01853	MOZ_SAS	4	939	0.00425985
867	PF05253	zf-U11-48K	0	130	0
868	PF01926	MMR_HSR1	0	2783	0
869	PF06071	YchF-GTPase_C	0	83	0
870	PF14617	CMS1	0	440	0
871	PF08149	BING4CT	0	390	0
872	PF03535	Paxillin	0	129	0
873	PF10392	COG5	0	123	0
874	PF14712	Snapin_Pallidin	0	181	0
875	PF00108	Thiolase_N	2	1676	0.00119332
876	PF02803	Thiolase_C	5	754	0.0066313
877	PF00665	rve	0	116	0
878	PF14291	DUF4371	0	837	0
879	PF05699	Dimer_Tnp_hAT	0	675	0
880	PF02732	ERCC4	1	915	0.0010929
881	PF12038	DUF3524	0	166	0
882	PF00534	Glycos_transf_1	5	1000	0.005
883	PF01145	Band_7	4	3161	0.00126542
884	PF05391	Lsm_interact	0	20	0
885	PF04495	GRASP55_65	0	272	0
886	PF00079	Serpin	28	14751	0.00189818
887	PF07047	OPA3	2	217	0.00921659
888	PF05250	UPF0193	0	216	0
889	PF13324	GCIP	0	126	0
890	PF03024	Folate_rec	5	1363	0.00366838
891	PF07995	GSDH	5	952	0.0052521
892	PF13476	AAA_23	0	292	0
893	PF04423	Rad50_zn_hook	0	55	0
894	PF13558	SbcCD_C	0	78	0
895	PF11721	Malectin	3	261	0.0114943
896	PF06565	DUF1126	0	162	0
897	PF01192	RNA_pol_Rpb6	2	56	0.0357143
898	PF03131	bZIP_Maf	1	1195	0.00083682
899	PF00969	MHC_II_beta	0	3641	0
900	PF13594	Amidohydro_5	1	345	0.00289855
901	PF01979	Amidohydro_1	7	2785	0.00251346
902	PF06294	DUF1042	0	458	0
903	PF05783	DLIC	2	1580	0.00126582
904	PF03451	HELP	0	669	0
905	PF08700	Vps51	0	254	0
906	PF04124	Dor1	0	668	0
907	PF15469	Sec5	0	354	0
908	PF03807	F420_oxidored	0	640	0
909	PF14748	P5CR_dimer	1	419	0.00238663
910	PF01842	ACT	3	193	0.015544
911	PF00351	Biopterin_H	1	1371	0.000729395
912	PF11627	HnRNPA1	1	108	0.00925926
913	PF14259	RRM_6	7	4488	0.00155971
914	PF01920	Prefoldin_2	2	1035	0.00193237
915	PF06941	NT5C	2	484	0.00413223
916	PF00728	Glyco_hydro_20	3	1511	0.00198544
917	PF01250	Ribosomal_S6	2	94	0.0212766
918	PF07992	Pyr_redox_2	3	3264	0.000919118
919	PF01510	Amidase_2	4	853	0.00468933
920	PF07531	TAFH	0	480	0
921	PF08788	NHR2	1	198	0.00505051
922	PF00653	BIR	1	1241	0.000805802
923	PF03619	Solute_trans_a	6	1256	0.00477707
924	PF01694	Rhomboid	6	1508	0.00397878
925	PF14653	IGFL	0	365	0
926	PF00443	UCH	42	30839	0.00136191
927	PF00095	WAP	3	988	0.00303644
928	PF06423	GWT1	0	162	0
929	PF08246	Inhibitor_I29	0	407	0
930	PF12480	DUF3699	3	690	0.00434783
931	PF03530	SK_channel	2	354	0.00564972
932	PF02888	CaMBD	0	225	0
933	PF05351	GMP_PDE_delta	1	549	0.00182149
934	PF07742	BTG	0	694	0
935	PF14541	TAXi_C	0	93	0
936	PF12624	Chorein_N	0	901	0
937	PF03921	ICAM_N	2	452	0.00442478
938	PF10197	Cir_N	0	72	0
939	PF02771	Acyl-CoA_dh_N	2	1320	0.00151515
940	PF00441	Acyl-CoA_dh_1	5	2200	0.00227273
941	PF09088	MIF4G_like	0	133	0
942	PF09090	MIF4G_like_2	0	389	0
943	PF04930	FUN14	1	203	0.00492611
944	PF09744	Jnk-SapK_ap_N	0	618	0
945	PF11095	Gemin7	0	79	0
946	PF12444	Sox_N	0	244	0
947	PF00035	dsrm	5	2130	0.00234742
948	PF02137	A_deamin	5	2196	0.00227687
949	PF05640	NKAIN	2	1165	0.00171674
950	PF09668	Asp_protease	0	483	0
951	PF08833	Axin_b-cat_bind	0	71	0
952	PF09667	DUF2028	2	132	0.0151515
953	PF04089	BRICHOS	2	863	0.0023175
954	PF05477	SURF2	0	504	0
955	PF03577	Peptidase_C69	1	464	0.00215517
956	PF13431	TPR_17	0	66	0
957	PF06456	Arfaptin	3	1143	0.00262467
958	PF14917	CCDC74_C	4	240	0.0166667
959	PF01160	Opiods_neuropep	0	143	0
960	PF00498	FHA	12	3060	0.00392157
961	PF15229	POM121	6	2164	0.00277264
962	PF13202	EF-hand_5	0	360	0
963	PF03992	ABM	0	149	0
964	PF04258	Peptidase_A22B	3	1565	0.00191693
965	PF07732	Cu-oxidase_3	2	1605	0.00124611
966	PF07731	Cu-oxidase_2	0	760	0
967	PF00098	zf-CCHC	4	558	0.00716846
968	PF05041	Pecanex_C	3	902	0.00332594
969	PF00157	Pou	2	1636	0.00122249
970	PF15169	DUF4564	0	77	0
971	PF00024	PAN_1	2	999	0.002002
972	PF02060	ISK_Channel	2	294	0.00680272
973	PF14981	FAM165	0	100	0
974	PF01023	S_100	1	1054	0.000948767
975	PF01044	Vinculin	19	4287	0.004432
976	PF10500	SR-25	0	230	0
977	PF15053	Njmu-R1	2	608	0.00328947
978	PF08266	Cadherin_2	14	5262	0.00266059
979	PF00028	Cadherin	261	63636	0.00410145
980	PF14846	DUF4485	0	87	0
981	PF03283	PAE	2	549	0.00364299
982	PF00868	Transglut_N	3	1035	0.00289855
983	PF01841	Transglut_core	10	1256	0.00796178
984	PF00927	Transglut_C	0	1496	0
985	PF09380	FERM_C	1	2266	0.000441306
986	PF08736	FA	2	595	0.00336134
987	PF03311	Cornichon	2	584	0.00342466
988	PF00162	PGK	2	1173	0.00170503
989	PF00188	CAP	5	1848	0.00270563
990	PF08562	Crisp	0	108	0
991	PF05185	PRMT5	1	1608	0.000621891
992	PF02149	KA1	0	230	0
993	PF03567	Sulfotransfer_2	7	3036	0.00230567
994	PF10320	7TM_GPCR_Srsx	3	2076	0.00144509
995	PF00988	CPSase_sm_chain	0	278	0
996	PF00117	GATase	1	1110	0.000900901
997	PF00289	CPSase_L_chain	1	1027	0.00097371
998	PF02786	CPSase_L_D2	4	1840	0.00217391
999	PF02787	CPSase_L_D3	0	246	0
1000	PF02142	MGS	2	193	0.0103627
1001	PF13147	Amidohydro_4	4	937	0.00426894
1002	PF02729	OTCace_N	0	284	0
1003	PF00185	OTCace	0	336	0
1004	PF11470	TUG-UBL1	0	64	0
1005	PF05605	zf-Di19	0	361	0
1006	PF11976	Rad60-SLD	0	490	0
1007	PF01217	Clat_adaptor_s	6	2463	0.00243605
1008	PF02077	SURF4	4	265	0.0150943
1009	PF14997	CECR6_TMEM121	0	399	0
1010	PF15046	DUF4532	0	278	0
1011	PF09279	EF-hand_like	8	1236	0.00647249
1012	PF00388	PI-PLC-X	15	2542	0.00590087
1013	PF00387	PI-PLC-Y	2	1737	0.00115141
1014	PF00878	CIMR	2	2071	0.000965717
1015	PF01833	TIG	14	6492	0.0021565
1016	PF13903	Claudin_2	1	2436	0.000410509
1017	PF00531	Death	7	2816	0.0024858
1018	PF00292	PAX	5	1134	0.00440917
1019	PF12403	Pax2_C	4	440	0.00909091
1020	PF03547	Mem_trans	0	335	0
1021	PF00646	F-box	0	783	0
1022	PF00134	Cyclin_N	12	4673	0.00256794
1023	PF02984	Cyclin_C	7	2160	0.00324074
1024	PF07575	Nucleopor_Nup85	0	1432	0
1025	PF02931	Neur_chan_LBD	24	10686	0.00224593
1026	PF08384	NPP	0	44	0
1027	PF00976	ACTH_domain	0	38	0
1028	PF08035	Op_neuropeptide	0	28	0
1029	PF13841	Defensin_beta_2	2	913	0.00219058
1030	PF12308	Noelin-1	0	297	0
1031	PF00004	AAA	12	7055	0.00170092
1032	PF08154	NLE	0	129	0
1033	PF13964	Kelch_6	3	943	0.00318134
1034	PF00989	PAS	0	1765	0
1035	PF14598	PAS_11	1	1702	0.000587544
1036	PF11413	HIF-1	0	100	0
1037	PF12799	LRR_4	3	3389	0.000885217
1038	PF01061	ABC2_membrane	0	1058	0
1039	PF04516	CP2	0	1466	0
1040	PF13649	Methyltransf_25	0	89	0
1041	PF14901	Jiv90	0	92	0
1042	PF03081	Exo70	0	383	0
1043	PF04794	YdjC	1	283	0.00353357
1044	PF03645	Tctex-1	1	534	0.00187266
1045	PF01222	ERG4_ERG24	8	2952	0.00271003
1046	PF12455	Dynactin	0	279	0
1047	PF09727	CortBP2	3	617	0.00486224
1048	PF02121	IP_trans	0	1984	0
1049	PF02862	DDHD	3	1336	0.00224551
1050	PF08235	LNS2	0	861	0
1051	PF02205	WH2	0	471	0
1052	PF02749	QRPTase_N	0	83	0
1053	PF01729	QRPTase_C	0	170	0
1054	PF03878	YIF1	3	580	0.00517241
1055	PF01764	Lipase_3	0	275	0
1056	PF02544	Steroid_dh	0	303	0
1057	PF01403	Sema	24	14633	0.00164013
1058	PF01437	PSI	5	2504	0.00199681
1059	PF04814	HNF-1_N	0	393	0
1060	PF04812	HNF-1B_C	0	496	0
1061	PF04813	HNF-1A_C	3	88	0.0340909
1062	PF01592	NifU_N	3	126	0.0238095
1063	PF01266	DAO	8	3872	0.00206612
1064	PF00084	Sushi	77	21370	0.00360318
1065	PF09014	Sushi_2	0	84	0
1066	PF15477	SMAP	0	221	0
1067	PF01286	XPA_N	0	33	0
1068	PF05181	XPA_C	0	52	0
1069	PF00696	AA_kinase	0	258	0
1070	PF00171	Aldedh	24	9355	0.00256547
1071	PF15044	CLU_N	1	75	0.0133333
1072	PF13236	CLU	0	221	0
1073	PF12807	eIF3_p135	0	186	0
1074	PF11712	Vma12	0	130	0
1075	PF02932	Neur_chan_memb	26	9671	0.00268845
1076	PF02145	Rap_GAP	7	1861	0.00376142
1077	PF14051	Requiem_N	0	219	0
1078	PF14982	UPF0731	0	152	0
1079	PF15246	NCKAP5	6	616	0.00974026
1080	PF02892	zf-BED	0	440	0
1081	PF05805	L6_membrane	2	1190	0.00168067
1082	PF00884	Sulfatase	23	7370	0.00312076
1083	PF14707	Sulfatase_C	0	1178	0
1084	PF15380	DUF4607	0	264	0
1085	PF03188	Cytochrom_B561	1	544	0.00183824
1086	PF06371	Drf_GBD	8	1719	0.00465387
1087	PF06367	Drf_FH3	4	1750	0.00228571
1088	PF02181	FH2	11	5542	0.00198484
1089	PF06345	Drf_DAD	0	42	0
1090	PF14555	UBA_4	0	529	0
1091	PF06959	RecQ5	0	204	0
1092	PF02906	Fe_hyd_lg_C	0	618	0
1093	PF02256	Fe_hyd_SSU	0	110	0
1094	PF03299	TF_AP-2	5	1115	0.0044843
1095	PF09415	CENP-X	0	34	0
1096	PF08412	Ion_trans_N	0	380	0
1097	PF13345	DUF4098	0	67	0
1098	PF01064	Activin_recp	1	898	0.00111359
1099	PF06008	Laminin_I	4	1323	0.00302343
1100	PF06009	Laminin_II	3	850	0.00352941
1101	PF02210	Laminin_G_2	30	13026	0.00230309
1102	PF10257	RAI16-like	0	1467	0
1103	PF01821	ANATO	0	472	0
1104	PF04847	Calcipressin	0	512	0
1105	PF01980	UPF0066	2	123	0.0162602
1106	PF01142	TruD	2	828	0.00241546
1107	PF15318	Bclt	0	149	0
1108	PF01746	tRNA_m1G_MT	3	507	0.00591716
1109	PF14629	ORC4_C	0	191	0
1110	PF02319	E2F_TDP	1	917	0.00109051
1111	PF15473	PCNP	0	145	0
1112	PF11540	Dynein_IC2	0	64	0
1113	PF03982	DAGAT	0	2169	0
1114	PF09342	DUF1986	0	64	0
1115	PF01283	Ribosomal_S26e	0	335	0
1116	PF00428	Ribosomal_60s	0	273	0
1117	PF13792	Sulfate_tra_GLY	0	914	0
1118	PF00916	Sulfate_transp	6	3145	0.00190779
1119	PF01740	STAS	5	1906	0.00262329
1120	PF03810	IBN_N	0	1193	0
1121	PF03999	MAP65_ASE1	0	1247	0
1122	PF00403	HMA	1	1221	0.000819001
1123	PF00080	Sod_Cu	1	438	0.00228311
1124	PF00130	C1_1	7	3539	0.00197796
1125	PF11414	Suppressor_APC	0	734	0
1126	PF05972	APC_15aa	0	60	0
1127	PF05923	APC_crr	0	276	0
1128	PF05924	SAMP	0	97	0
1129	PF05956	APC_basic	0	693	0
1130	PF05937	EB1_binding	2	173	0.0115607
1131	PF08685	GON	0	399	0
1132	PF03031	NIF	4	1361	0.00293902
1133	PF12738	PTCB-BRCT	3	461	0.00650759
1134	PF09309	FCP1_C	0	245	0
1135	PF02815	MIR	9	1793	0.00501952
1136	PF05729	NACHT	14	7485	0.00187041
1137	PF04641	Rtf2	1	677	0.0014771
1138	PF02629	CoA_binding	1	199	0.00502513
1139	PF00549	Ligase_CoA	0	568	0
1140	PF15027	DUF4525	0	275	0
1141	PF15024	Glyco_transf_18	6	1147	0.00523104
1142	PF00009	GTP_EFTU	6	5519	0.00108715
1143	PF13417	GST_N_3	5	1380	0.00362319
1144	PF13410	GST_C_2	0	1598	0
1145	PF08752	COP-gamma_platf	0	375	0
1146	PF00715	IL2	0	143	0
1147	PF11957	efThoc1	0	362	0
1148	PF01835	A2M_N	1	1535	0.000651466
1149	PF07703	A2M_N_2	1	2349	0.000425713
1150	PF00207	A2M	2	1427	0.00140154
1151	PF10569	Thiol-ester_cl	0	420	0
1152	PF07678	A2M_comp	4	4217	0.000948542
1153	PF07677	A2M_recep	0	1421	0
1154	PF14724	mit_SMPDase	2	1827	0.00109469
1155	PF00333	Ribosomal_S5	0	133	0
1156	PF03719	Ribosomal_S5_C	0	146	0
1157	PF00224	PK	1	1059	0.000944287
1158	PF02887	PK_C	0	360	0
1159	PF13676	TIR_2	0	340	0
1160	PF14857	TMEM151	2	950	0.00210526
1161	PF01030	Recep_L_domain	1	1613	0.000619963
1162	PF00757	Furin-like	8	1119	0.00714924
1163	PF14843	GF_recep_IV	0	1059	0
1164	PF01419	Jacalin	0	123	0
1165	PF06840	DUF1241	0	152	0
1166	PF02372	IL15	2	266	0.0075188
1167	PF12074	DUF3554	1	343	0.00291545
1168	PF05129	Elf1	0	80	0
1169	PF02204	VPS9	3	1043	0.00287632
1170	PF14949	ARF7EP_C	0	211	0
1171	PF12836	HHH_3	0	311	0
1172	PF00753	Lactamase_B	0	2054	0
1173	PF00083	Sugar_tr	29	18816	0.00154124
1174	PF04057	Rep-A_N	0	99	0
1175	PF08646	Rep_fac-A_C	0	262	0
1176	PF01699	Na_Ca_ex	3	2564	0.00117005
1177	PF10151	DUF2359	0	1096	0
1178	PF08832	SRC-1	0	244	0
1179	PF08815	Nuc_rec_co-act	0	145	0
1180	PF07469	DUF1518	0	226	0
1181	PF00801	PKD	6	1513	0.00396563
1182	PF15347	PAG	4	431	0.00928074
1183	PF11936	DUF3454	0	194	0
1184	PF14580	LRR_9	3	2257	0.0013292
1185	PF07565	Band_3_cyto	4	2471	0.00161878
1186	PF00955	HCO3_cotransp	13	5069	0.00256461
1187	PF03051	Peptidase_C1_2	3	1317	0.0022779
1188	PF06984	MRP-L47	2	85	0.0235294
1189	PF09809	MRP-L27	0	114	0
1190	PF12947	EGF_3	3	742	0.00404313
1191	PF02469	Fasciclin	7	2429	0.00288184
1192	PF00193	Xlink	6	2257	0.0026584
1193	PF00061	Lipocalin	11	4345	0.00253165
1194	PF04909	Amidohydro_2	0	327	0
1195	PF00118	Cpn60_TCP1	15	7806	0.0019216
1196	PF01033	Somatomedin_B	2	517	0.00386847
1197	PF14603	hSH3	0	243	0
1198	PF15080	DUF4547	0	195	0
1199	PF14651	Lipocalin_7	2	253	0.00790514
1200	PF00853	Runt	0	402	0
1201	PF08504	RunxI	0	290	0
1202	PF00293	NUDIX	10	3551	0.00281611
1203	PF13561	adh_short_C2	0	2030	0
1204	PF07810	TMC	3	919	0.00326442
1205	PF01130	CD36	4	1353	0.00295639
1206	PF03669	UPF0139	0	102	0
1207	PF05529	Bap31	0	665	0
1208	PF03171	2OG-FeII_Oxy	1	725	0.00137931
1209	PF15319	RHINO	2	235	0.00851064
1210	PF04437	RINT1_TIP1	3	481	0.00623701
1211	PF15274	MLIP	1	651	0.0015361
1212	PF07818	HCNGP	0	97	0
1213	PF03414	Glyco_transf_6	1	933	0.00107181
1214	PF09068	EF-hand_2	0	810	0
1215	PF09069	EF-hand_3	1	553	0.00180832
1216	PF14821	Thr_synth_N	0	88	0
1217	PF00291	PALP	1	1626	0.000615006
1218	PF00929	RNase_T	0	2903	0
1219	PF14994	TSGA13	1	544	0.00183824
1220	PF04935	SURF6	0	432	0
1221	PF04628	Sedlin_N	0	398	0
1222	PF14892	DUF4490	0	244	0
1223	PF00999	Na_H_Exchanger	8	6583	0.00121525
1224	PF12845	TBD	0	169	0
1225	PF09282	Mago-bind	2	26	0.0769231
1226	PF13086	AAA_11	10	2882	0.00346981
1227	PF13087	AAA_12	3	2558	0.00117279
1228	PF04193	PQ-loop	1	581	0.00172117
1229	PF04068	RLI	0	65	0
1230	PF00037	Fer4	0	42	0
1231	PF05641	Agenet	0	249	0
1232	PF12235	FXR1P_C	0	476	0
1233	PF03102	NeuB	0	239	0
1234	PF08666	SAF	0	59	0
1235	PF10513	EPL1	3	1617	0.00185529
1236	PF06752	E_Pc_C	1	484	0.00206612
1237	PF12062	HSNSD	12	1954	0.00614125
1238	PF01448	ELM2	1	683	0.00146413
1239	PF01459	Porin_3	2	1358	0.00147275
1240	PF00354	Pentaxin	6	1968	0.00304878
1241	PF03650	MPC	0	206	0
1242	PF09781	NDUF_B5	0	309	0
1243	PF13908	Shisa	0	1355	0
1244	PF03637	Mob1_phocein	1	1225	0.000816327
1245	PF07693	KAP_NTPase	3	513	0.00584795
1246	PF14780	DUF4477	2	271	0.00738007
1247	PF00932	LTD	0	357	0
1248	PF08320	PIG-X	0	218	0
1249	PF01167	Tub	4	1250	0.0032
1250	PF00918	Gastrin	0	213	0
1251	PF01034	Syndecan	0	469	0
1252	PF00318	Ribosomal_S2	5	336	0.014881
1253	PF08641	Mis14	0	66	0
1254	PF03234	CDC37_N	2	134	0.0149254
1255	PF08565	CDC37_M	0	392	0
1256	PF08564	CDC37_C	0	91	0
1257	PF08953	DUF1899	0	384	0
1258	PF08954	DUF1900	1	944	0.00105932
1259	PF00137	ATP-synt_C	0	464	0
1260	PF04051	TRAPP	4	768	0.00520833
1261	PF00268	Ribonuc_red_sm	1	562	0.00177936
1262	PF10269	Tmemb_185A	0	849	0
1263	PF05276	SH3BP5	2	236	0.00847458
1264	PF07986	TBCC	0	353	0
1265	PF00466	Ribosomal_L10	1	386	0.00259067
1266	PF01026	TatD_DNase	4	1604	0.00249377
1267	PF10162	G8	1	620	0.0016129
1268	PF13229	Beta_helix	6	1598	0.00375469
1269	PF15131	DUF4567	0	75	0
1270	PF01834	XRCC1_N	0	526	0
1271	PF00533	BRCT	4	2174	0.00183993
1272	PF01246	Ribosomal_L24e	0	143	0
1273	PF04849	HAP1_N	1	399	0.00250627
1274	PF13831	PHD_2	5	415	0.0120482
1275	PF13832	zf-HC5HC2H_2	1	1488	0.000672043
1276	PF06179	Med22	0	232	0
1277	PF00641	zf-RanBP	4	1075	0.00372093
1278	PF10421	OAS1_C	2	1434	0.0013947
1279	PF02187	GAS2	0	512	0
1280	PF00907	T-box	2	3132	0.00063857
1281	PF05427	FIBP	1	498	0.00200803
1282	PF13793	Pribosyltran_N	2	675	0.00296296
1283	PF14572	Pribosyl_synth	2	885	0.00225989
1284	PF14933	CEP19	0	150	0
1285	PF03520	KCNQ_channel	0	1009	0
1286	PF11956	KCNQC3-Ank-G_bd	2	200	0.01
1287	PF06825	HSBP1	0	105	0
1288	PF00583	Acetyltransf_1	8	1565	0.00511182
1289	PF01840	TCL1_MTCP1	2	446	0.0044843
1290	PF00864	P2X_receptor	6	3272	0.00183374
1291	PF08156	NOP5NT	0	66	0
1292	PF08060	NOSIC	0	208	0
1293	PF01798	Nop	0	444	0
1294	PF10058	DUF2296	0	50	0
1295	PF00382	TFIIB	0	213	0
1296	PF07741	BRF1	0	94	0
1297	PF08271	TF_Zn_Ribbon	0	171	0
1298	PF02966	DIM1	0	264	0
1299	PF03487	IL13	0	42	0
1300	PF14513	DAG_kinase_N	0	435	0
1301	PF00609	DAGK_acc	2	1628	0.0012285
1302	PF07546	EMI	0	1208	0
1303	PF01066	CDP-OH_P_transf	0	972	0
1304	PF10394	Hat1_N	0	161	0
1305	PF01873	eIF-5_eIF-2B	0	256	0
1306	PF08032	SpoU_sub_bind	0	227	0
1307	PF00588	SpoU_methylase	2	646	0.00309598
1308	PF15622	CENP_C_N	1	285	0.00350877
1309	PF15620	CENP-C_mid	0	256	0
1310	PF11699	CENP-C_C	0	84	0
1311	PF14822	Vasohibin	1	492	0.00203252
1312	PF01722	BolA	0	361	0
1313	PF11701	UNC45-central	2	436	0.00458716
1314	PF01541	GIY-YIG	0	81	0
1315	PF10602	RPN7	0	355	0
1316	PF02759	RUN	7	3230	0.00216718
1317	PF13901	DUF4206	2	1218	0.00164204
1318	PF00149	Metallophos	10	6412	0.00155958
1319	PF09806	CDK2AP	0	206	0
1320	PF02033	RBFA	0	105	0
1321	PF12304	BCLP	0	378	0
1322	PF11057	Cortexin	0	241	0
1323	PF04884	DUF647	1	249	0.00401606
1324	PF00324	AA_permease	10	4922	0.00203169
1325	PF08403	AA_permease_N	0	215	0
1326	PF08449	UAA	0	1643	0
1327	PF03372	Exo_endo_phos	7	8548	0.000818905
1328	PF00105	zf-C4	24	3534	0.00679117
1329	PF00104	Hormone_recep	23	10690	0.00215154
1330	PF15217	TSC21	0	179	0
1331	PF08991	DUF1903	0	128	0
1332	PF03344	Daxx	2	3695	0.000541272
1333	PF03226	Yippee-Mis18	0	698	0
1334	PF15409	PH_8	0	358	0
1335	PF01237	Oxysterol_BP	8	5193	0.00154054
1336	PF07965	Integrin_B_tail	0	581	0
1337	PF03160	Calx-beta	7	3759	0.0018622
1338	PF06046	Sec6	6	2511	0.00238949
1339	PF05039	Agouti	0	179	0
1340	PF12497	ERbeta_N	0	112	0
1341	PF00939	Na_sulph_symp	3	3793	0.000790931
1342	PF02285	COX8	0	86	0
1343	PF04758	Ribosomal_S30	0	58	0
1344	PF01866	Diphthamide_syn	5	353	0.0141643
1345	PF05004	IFRD	0	468	0
1346	PF04836	IFRD_C	0	110	0
1347	PF05221	AdoHcyase	6	1278	0.00469484
1348	PF00670	AdoHcyase_NAD	0	483	0
1349	PF10275	Peptidase_C65	2	231	0.00865801
1350	PF01424	R3H	0	705	0
1351	PF12752	SUZ	0	212	0
1352	PF13385	Laminin_G_3	2	2680	0.000746269
1353	PF09273	Rubis-subs-bind	0	386	0
1354	PF14772	NYD-SP28	0	208	0
1355	PF14775	NYD-SP28_assoc	0	59	0
1356	PF03881	Fructosamin_kin	1	736	0.0013587
1357	PF07803	GSG-1	0	442	0
1358	PF04629	ICA69	3	450	0.00666667
1359	PF01916	DS	0	753	0
1360	PF08204	V-set_CD47	0	134	0
1361	PF04549	CD47	0	157	0
1362	PF08585	DUF1767	0	173	0
1363	PF02148	zf-UBP	3	1168	0.00256849
1364	PF01218	Coprogen_oxidas	1	370	0.0027027
1365	PF08450	SGL	0	248	0
1366	PF00557	Peptidase_M24	4	2619	0.0015273
1367	PF12848	ABC_tran_2	0	796	0
1368	PF13532	2OG-FeII_Oxy_2	6	1401	0.00428266
1369	PF13738	Pyr_redox_3	2	650	0.00307692
1370	PF00810	ER_lumen_recept	0	391	0
1371	PF02807	ATP-gua_PtransN	0	395	0
1372	PF00217	ATP-gua_Ptrans	7	1238	0.00565428
1373	PF00928	Adap_comp_sub	8	4045	0.00197775
1374	PF08039	Mit_proteolip	0	59	0
1375	PF08321	PPP5	1	365	0.00273973
1376	PF01248	Ribosomal_L7Ae	0	1122	0
1377	PF01285	TEA	6	2164	0.00277264
1378	PF15470	DUF4637	0	172	0
1379	PF01553	Acyltransferase	2	3321	0.000602228
1380	PF05044	HPD	0	311	0
1381	PF14719	PID_2	1	538	0.00185874
1382	PF10183	ESSS	0	303	0
1383	PF13293	DUF4074	0	192	0
1384	PF01398	JAB	3	1418	0.00211566
1385	PF03700	Sorting_nexin	0	259	0
1386	PF00274	Glycolytic	2	1390	0.00143885
1387	PF12413	DLL_N	3	247	0.0121457
1388	PF01585	G-patch	1	1229	0.00081367
1389	PF00892	EamA	2	2260	0.000884956
1390	PF01442	Apolipoprotein	1	1013	0.000987167
1391	PF08390	TRAM1	0	206	0
1392	PF00180	Iso_dh	9	2709	0.00332226
1393	PF08313	SCA7	0	271	0
1394	PF12348	CLASP_N	3	1911	0.00156986
1395	PF12717	Cnd1	1	612	0.00163399
1396	PF01150	GDA1_CD39	5	4682	0.00106792
1397	PF10568	Tom37	0	197	0
1398	PF14497	GST_C_3	2	831	0.00240674
1399	PF06026	Rib_5-P_isom_A	0	177	0
1400	PF13872	AAA_34	1	601	0.00166389
1401	PF13871	Helicase_C_4	0	554	0
1402	PF12287	Caprin-1_C	0	622	0
1403	PF08150	FerB	2	301	0.00664452
1404	PF08151	FerI	0	283	0
1405	PF13392	HNH_3	0	39	0
1406	PF00159	Hormone_3	0	105	0
1407	PF02953	zf-Tim10_DDP	0	389	0
1408	PF04677	CwfJ_C_1	0	120	0
1409	PF04676	CwfJ_C_2	1	192	0.00520833
1410	PF02988	PLA2_inh	0	82	0
1411	PF03194	LUC7	2	1476	0.00135501
1412	PF12612	TFCD_C	0	324	0
1413	PF02828	L27	0	810	0
1414	PF04408	HA2	4	2430	0.00164609
1415	PF07717	OB_NTP_bind	5	2939	0.00170126
1416	PF00339	Arrestin_N	2	1573	0.00127146
1417	PF02752	Arrestin_C	4	1536	0.00260417
1418	PF01981	PTH2	0	115	0
1419	PF15135	UPF0515	0	320	0
1420	PF05091	eIF-3_zeta	2	684	0.00292398
1421	PF00777	Glyco_transf_29	15	6249	0.00240038
1422	PF00334	NDK	1	1571	0.000636537
1423	PF13890	Rab3-GTPase_cat	0	163	0
1424	PF13893	RRM_5	4	2420	0.00165289
1425	PF03208	PRA1	2	405	0.00493827
1426	PF14988	DUF4515	5	714	0.0070028
1427	PF01922	SRP19	0	100	0
1428	PF15388	FAM117	2	1610	0.00124224
1429	PF15494	SRCR_2	3	658	0.00455927
1430	PF01751	Toprim	0	528	0
1431	PF01131	Topoisom_bac	6	1209	0.00496278
1432	PF01630	Glyco_hydro_56	7	1677	0.00417412
1433	PF00692	dUTPase	0	228	0
1434	PF05478	Prominin	2	899	0.00222469
1435	PF02338	OTU	4	2004	0.00199601
1436	PF13620	CarboxypepD_reg	5	1295	0.003861
1437	PF01733	Nucleoside_tran	2	1274	0.00156986
1438	PF02104	SURF1	0	218	0
1439	PF10481	CENP-F_N	0	306	0
1440	PF10473	CENP-F_leu_zip	1	420	0.00238095
1441	PF10490	CENP-F_C_Rb_bdg	0	48	0
1442	PF08168	NUC205	0	43	0
1443	PF12052	VGCC_beta4Aa_N	0	165	0
1444	PF12595	Rhomboid_SP	0	425	0
1445	PF13339	AATF-Che1	2	153	0.0130719
1446	PF08164	TRAUB	0	84	0
1447	PF00055	Laminin_N	12	3550	0.00338028
1448	PF13582	Reprolysin_3	0	240	0
1449	PF07534	TLD	4	842	0.00475059
1450	PF10046	BLOC1_2	0	98	0
1451	PF03402	V1R	4	788	0.00507614
1452	PF03957	Jun	0	744	0
1453	PF03144	GTP_EFTU_D2	1	1367	0.000731529
1454	PF03143	GTP_EFTU_D3	2	925	0.00216216
1455	PF04598	Gasdermin	6	3319	0.00180777
1456	PF00727	IL4	1	124	0.00806452
1457	PF10498	IFT57	0	419	0
1458	PF02135	zf-TAZ	0	306	0
1459	PF02172	KIX	0	160	0
1460	PF06001	DUF902	0	82	0
1461	PF08214	KAT11	1	612	0.00163399
1462	PF09030	Creb_binding	6	208	0.0288462
1463	PF01138	RNase_PH	0	1223	0
1464	PF03725	RNase_PH_C	3	538	0.00557621
1465	PF08374	Protocadherin	1	1104	0.000905797
1466	PF01093	Clusterin	0	1246	0
1467	PF04979	IPP-2	0	185	0
1468	PF01844	HNH	0	42	0
1469	PF10226	DUF2216	2	592	0.00337838
1470	PF03259	Robl_LC7	1	270	0.0037037
1471	PF10229	DUF2246	0	275	0
1472	PF15291	Dermcidin	0	99	0
1473	PF02785	Biotin_carb_C	5	536	0.00932836
1474	PF08326	ACC_central	1	1476	0.000677507
1475	PF01039	Carboxyl_trans	5	3032	0.00164908
1476	PF00578	AhpC-TSA	0	790	0
1477	PF10417	1-cysPrx_C	2	144	0.0138889
1478	PF04791	LMBR1	2	2332	0.000857633
1479	PF05822	UMPH-1	1	611	0.00163666
1480	PF00683	TB	1	1767	0.000565931
1481	PF02991	Atg8	0	832	0
1482	PF14965	BRI3BP	0	494	0
1483	PF00370	FGGY_N	2	1403	0.00142552
1484	PF11759	KRTAP	7	884	0.00791855
1485	PF00473	CRF	0	76	0
1486	PF02437	Ski_Sno	0	793	0
1487	PF08447	PAS_3	2	510	0.00392157
1488	PF02410	Oligomerisation	0	101	0
1489	PF06728	PIG-U	0	384	0
1490	PF11461	RILP	0	178	0
1491	PF02784	Orn_Arg_deC_N	0	711	0
1492	PF00278	Orn_DAP_Arg_deC	0	392	0
1493	PF06733	DEAD_2	0	720	0
1494	PF06777	DUF1227	0	285	0
1495	PF13307	Helicase_C_2	3	552	0.00543478
1496	PF15476	SAP25	0	198	0
1497	PF02189	ITAM	0	181	0
1498	PF10509	GalKase_gal_bdg	0	102	0
1499	PF00288	GHMP_kinases_N	2	304	0.00657895
1500	PF08544	GHMP_kinases_C	0	328	0
1501	PF00303	Thymidylat_synt	0	283	0
1502	PF00763	THF_DHG_CYH	0	354	0
1503	PF02882	THF_DHG_CYH_C	0	642	0
1504	PF01268	FTHFS	4	1545	0.002589
1505	PF01351	RNase_HII	0	210	0
1506	PF15479	DUF4639	0	518	0
1507	PF08241	Methyltransf_11	0	918	0
1508	PF08766	DEK_C	0	213	0
1509	PF01963	TraB	0	616	0
1510	PF13917	zf-CCHC_3	0	82	0
1511	PF00630	Filamin	5	9269	0.000539433
1512	PF01436	NHL	0	869	0
1513	PF15370	DUF4598	0	109	0
1514	PF00405	Transferrin	10	2179	0.00458926
1515	PF03942	DTW	0	228	0
1516	PF01565	FAD_binding_4	1	600	0.00166667
1517	PF02913	FAD-oxidase_C	1	666	0.0015015
1518	PF01805	Surp	2	476	0.00420168
1519	PF01661	Macro	6	1455	0.00412371
1520	PF00957	Synaptobrevin	1	884	0.00113122
1521	PF05460	ORC6	0	90	0
1522	PF05210	Sprouty	1	764	0.0013089
1523	PF03959	FSH1	0	217	0
1524	PF02059	IL3	0	117	0
1525	PF13820	Nucleic_acid_bd	0	150	0
1526	PF00530	SRCR	21	7324	0.00286729
1527	PF15060	PPDFL	0	192	0
1528	PF04117	Mpv17_PMP22	0	134	0
1529	PF01530	zf-C2HC	1	661	0.00151286
1530	PF13520	AA_permease_2	5	5877	0.000850774
1531	PF13906	AA_permease_C	0	297	0
1532	PF08016	PKD_channel	6	2737	0.00219218
1533	PF03827	Orexin_rec2	3	60	0.05
1534	PF01590	GAF	6	2164	0.00277264
1535	PF15399	DUF4620	0	112	0
1536	PF14941	OAF	1	238	0.00420168
1537	PF08939	DUF1917	0	220	0
1538	PF02911	Formyl_trans_C	0	211	0
1539	PF01462	LRRNT	0	1472	0
1540	PF00899	ThiF	2	2202	0.000908265
1541	PF10585	UBA_e1_thiolCys	0	269	0
1542	PF02134	UBACT	0	601	0
1543	PF09358	UBA_e1_C	0	511	0
1544	PF01301	Glyco_hydro_35	1	1728	0.000578704
1545	PF13364	BetaGal_dom4_5	0	86	0
1546	PF00147	Fibrinogen_C	11	6486	0.00169596
1547	PF11933	DUF3451	4	1349	0.00296516
1548	PF06512	Na_trans_assoc	8	2083	0.00384061
1549	PF01157	Ribosomal_L21e	0	98	0
1550	PF12554	MOZART1	0	47	0
1551	PF15280	BORA_N	0	214	0
1552	PF02351	GDNF	0	1311	0
1553	PF08212	Lipocalin_2	0	145	0
1554	PF01105	EMP24_GP25L	3	1658	0.00180941
1555	PF08826	DMPK_coil	0	238	0
1556	PF09174	Maf1	0	178	0
1557	PF04691	ApoC-I	0	56	0
1558	PF00682	HMGL-like	0	746	0
1559	PF12234	Rav1p_C	5	1050	0.0047619
1560	PF13864	Enkurin	0	194	0
1561	PF04906	Tweety	0	3058	0
1562	PF04515	Choline_transpo	3	5481	0.000547345
1563	PF10248	Mlf1IP	0	176	0
1564	PF00485	PRK	1	382	0.0026178
1565	PF04118	Dopey_N	2	600	0.00333333
1566	PF07890	Rrp15p	0	125	0
1567	PF07334	IFP_35_N	0	147	0
1568	PF07292	NID	0	353	0
1569	PF15000	TUSC2	1	109	0.00917431
1570	PF02038	ATP1G1_PLM_MAT8	1	352	0.00284091
1571	PF08442	ATP-grasp_2	0	723	0
1572	PF00285	Citrate_synt	0	803	0
1573	PF14961	BROMI	1	1349	0.00074129
1574	PF01015	Ribosomal_S3Ae	0	383	0
1575	PF02820	MBT	0	2128	0
1576	PF11881	DUF3401	1	742	0.00134771
1577	PF09816	EAF	0	204	0
1578	PF01776	Ribosomal_L22e	0	226	0
1579	PF10427	Ago_hook	0	296	0
1580	PF12938	M_domain	0	260	0
1581	PF00110	wnt	19	6062	0.00313428
1582	PF09387	MRP	0	395	0
1583	PF00930	DPPIV_N	9	2240	0.00401786
1584	PF00326	Peptidase_S9	5	1955	0.00255754
1585	PF15201	Rod_cone_degen	0	53	0
1586	PF10523	BEN	7	1030	0.00679612
1587	PF08159	NUC153	0	59	0
1588	PF01702	TGT	1	610	0.00163934
1589	PF10408	Ufd2P_core	1	948	0.00105485
1590	PF04564	U-box	0	424	0
1591	PF15269	zf-C2H2_7	0	106	0
1592	PF06248	Zw10	0	612	0
1593	PF04826	Arm_2	2	2550	0.000784314
1594	PF13638	PIN_4	0	543	0
1595	PF00773	RNB	3	1390	0.00215827
1596	PF02230	Abhydrolase_2	0	962	0
1597	PF01290	Thymosin	0	320	0
1598	PF13959	DUF4217	0	253	0
1599	PF15275	PEHE	0	538	0
1600	PF00183	HSP90	3	1486	0.00201884
1601	PF09058	L27_1	0	122	0
1602	PF10608	MAGUK_N_PEST	1	340	0.00294118
1603	PF10600	PDZ_assoc	0	269	0
1604	PF00808	CBFD_NFYB_HMF	3	386	0.00777202
1605	PF10390	ELL	0	912	0
1606	PF07303	Occludin_ELL	1	806	0.00124069
1607	PF02485	Branch	5	2062	0.00242483
1608	PF12529	Xylo_C	3	213	0.0140845
1609	PF00051	Kringle	13	3349	0.00388176
1610	PF12231	Rif1_N	0	463	0
1611	PF00749	tRNA-synt_1c	2	922	0.0021692
1612	PF03950	tRNA-synt_1c_C	0	364	0
1613	PF00458	WHEP-TRS	2	328	0.00609756
1614	PF00587	tRNA-synt_2b	3	1612	0.00186104
1615	PF09180	ProRS-C_1	0	82	0
1616	PF01758	SBF	3	1273	0.00235664
1617	PF10374	EST1	0	349	0
1618	PF10373	EST1_DNA_bind	4	1028	0.00389105
1619	PF03946	Ribosomal_L11_N	0	59	0
1620	PF00298	Ribosomal_L11	0	142	0
1621	PF13506	Glyco_transf_21	0	172	0
1622	PF00418	Tubulin-binding	0	487	0
1623	PF06155	DUF971	2	253	0.00790514
1624	PF02668	TauD	0	517	0
1625	PF13426	PAS_9	3	1059	0.00283286
1626	PF04109	APG9	0	363	0
1627	PF05287	PMG	6	1871	0.00320684
1628	PF01428	zf-AN1	0	459	0
1629	PF02196	RBD	0	564	0
1630	PF13836	DUF4195	1	721	0.00138696
1631	PF06119	NIDO	1	450	0.00222222
1632	PF03782	AMOP	4	577	0.00693241
1633	PF00094	VWD	13	8141	0.00159686
1634	PF10215	Ost4	0	34	0
1635	PF01408	GFO_IDH_MocA	2	463	0.00431965
1636	PF10277	Frag1	0	1460	0
1637	PF02746	MR_MLE_N	1	126	0.00793651
1638	PF01188	MR_MLE	0	71	0
1639	PF13378	MR_MLE_C	0	113	0
1640	PF12063	DUF3543	0	434	0
1641	PF01109	GM_CSF	0	121	0
1642	PF10540	Membr_traf_MHD	2	666	0.003003
1643	PF09807	DUF2348	0	250	0
1644	PF00494	SQS_PSY	0	773	0
1645	PF04100	Vps53_N	2	681	0.00293686
1646	PF00445	Ribonuclease_T2	1	181	0.00552486
1647	PF01287	eIF-5a	0	201	0
1648	PF02185	HR1	7	973	0.00719424
1649	PF08174	Anillin	0	461	0
1650	PF11841	DUF3361	3	493	0.00608519
1651	PF04727	ELMO_CED12	0	1063	0
1652	PF15625	CC2D2AN-C2	0	338	0
1653	PF08336	P4Ha_N	0	396	0
1654	PF01016	Ribosomal_L27	0	61	0
1655	PF04710	Pellino	1	1721	0.000581058
1656	PF09128	RGS-like	2	636	0.00314465
1657	PF08347	CTNNB1_binding	1	965	0.00103627
1658	PF04832	SOUL	0	330	0
1659	PF10401	IRF-3	4	1242	0.00322061
1660	PF02969	TAF	0	129	0
1661	PF07571	DUF1546	0	91	0
1662	PF12352	V-SNARE_C	2	322	0.00621118
1663	PF00133	tRNA-synt_1	9	10052	0.000895344
1664	PF08264	Anticodon_1	2	2445	0.000817996
1665	PF06827	zf-FPG_IleRS	0	24	0
1666	PF04718	ATP-synt_G	0	185	0
1667	PF07699	GCC2_GCC3	0	978	0
1668	PF09236	AHSP	0	88	0
1669	PF13432	TPR_16	5	339	0.0147493
1670	PF01063	Aminotran_4	0	499	0
1671	PF03343	SART-1	0	638	0
1672	PF03493	BK_channel_a	0	406	0
1673	PF01008	IF-2B	2	1244	0.00160772
1674	PF13839	PC-Esterase	0	1400	0
1675	PF05063	MT-A70	0	512	0
1676	PF01056	Myc_N	1	992	0.00100806
1677	PF00273	Serum_albumin	0	1819	0
1678	PF11560	LAP2alpha	0	388	0
1679	PF01846	FF	0	938	0
1680	PF07159	DUF1394	0	608	0
1681	PF13671	AAA_33	2	1410	0.00141844
1682	PF05881	CNPase	0	470	0
1683	PF15413	PH_11	0	356	0
1684	PF14655	RAB3GAP2_N	2	589	0.00339559
1685	PF14656	RAB3GAP2_C	2	603	0.00331675
1686	PF04410	Gar1	0	313	0
1687	PF02008	zf-CXXC	1	588	0.00170068
1688	PF13771	zf-HC5HC2H	5	1151	0.00434405
1689	PF05964	FYRN	0	261	0
1690	PF05965	FYRC	0	424	0
1691	PF09165	Ubiq-Cytc-red_N	0	75	0
1692	PF02921	UCR_TM	0	66	0
1693	PF00355	Rieske	1	299	0.00334448
1694	PF08351	DUF1726	0	94	0
1695	PF05127	Helicase_RecD	0	207	0
1696	PF13718	GNAT_acetyltr_2	0	225	0
1697	PF13725	tRNA_bind_2	0	121	0
1698	PF12336	SOXp	2	402	0.00497512
1699	PF00294	PfkB	1	1312	0.000762195
1700	PF09042	Titin_Z	2	275	0.00727273
1701	PF02818	PPAK	2	664	0.00301205
1702	PF05033	Pre-SET	3	1468	0.0020436
1703	PF07691	PA14	0	435	0
1704	PF05679	CHGN	8	3676	0.00217628
1705	PF00408	PGM_PMM_IV	0	513	0
1706	PF01040	UbiA	1	1134	0.000881834
1707	PF14990	DUF4516	0	46	0
1708	PF07787	DUF1625	0	252	0
1709	PF14652	DUF4457	0	851	0
1710	PF14295	PAN_4	0	94	0
1711	PF04910	Tcf25	1	559	0.00178891
1712	PF03850	Tfb4	0	453	0
1713	PF05148	Methyltransf_8	0	219	0
1714	PF05746	DALR_1	2	381	0.00524934
1715	PF00795	CN_hydrolase	1	1515	0.000660066
1716	PF01084	Ribosomal_S18	0	485	0
1717	PF01194	RNA_pol_N	0	59	0
1718	PF10294	Methyltransf_16	8	1924	0.004158
1719	PF06409	NPIP	3	7235	0.000414651
1720	PF08926	DUF1908	2	1230	0.00162602
1721	PF14492	EFG_II	0	360	0
1722	PF03764	EFG_IV	1	587	0.00170358
1723	PF00679	EFG_C	2	439	0.00455581
1724	PF00992	Troponin	1	766	0.00130548
1725	PF07354	Sp38	3	536	0.00559701
1726	PF14893	PNMA	14	5460	0.0025641
1727	PF14788	EF-hand_10	0	150	0
1728	PF02239	Cytochrom_D1	0	101	0
1729	PF00854	PTR2	2	2407	0.00083091
1730	PF01342	SAND	0	687	0
1731	PF03501	S10_plectin	0	292	0
1732	PF13904	DUF4207	3	264	0.0113636
1733	PF04841	Vps16_N	0	698	0
1734	PF04840	Vps16_C	2	318	0.00628931
1735	PF14745	WASH-7_N	0	572	0
1736	PF14744	WASH-7_mid	0	349	0
1737	PF14746	WASH-7_C	0	169	0
1738	PF12640	UPF0489	2	301	0.00664452
1739	PF02893	GRAM	0	1703	0
1740	PF10349	WWbp	0	333	0
1741	PF00836	Stathmin	0	628	0
1742	PF00635	Motile_Sperm	3	612	0.00490196
1743	PF07529	HSA	0	286	0
1744	PF00068	Phospholip_A2_1	7	1194	0.00586265
1745	PF15091	DUF4554	1	718	0.00139276
1746	PF14473	RD3	0	261	0
1747	PF04810	zf-Sec23_Sec24	0	236	0
1748	PF04811	Sec23_trunk	2	1495	0.00133779
1749	PF08033	Sec23_BS	4	542	0.00738007
1750	PF04815	Sec23_helical	0	610	0
1751	PF00626	Gelsolin	5	3490	0.00143266
1752	PF04731	Caudal_act	0	459	0
1753	PF01557	FAA_hydrolase	1	960	0.00104167
1754	PF01513	NAD_kinase	2	669	0.00298954
1755	PF00880	Nebulin	2	5145	0.000388727
1756	PF01868	UPF0086	0	87	0
1757	PF01652	IF4E	2	649	0.00308166
1758	PF01243	Pyridox_oxidase	0	95	0
1759	PF10590	PNPOx_C	0	55	0
1760	PF02029	Caldesmon	1	678	0.00147493
1761	PF00209	SNF	25	13403	0.00186525
1762	PF05026	DCP2	0	84	0
1763	PF02213	GYF	1	167	0.00598802
1764	PF00194	Carb_anhydrase	19	5177	0.00367008
1765	PF03571	Peptidase_M49	2	564	0.0035461
1766	PF01031	Dynamin_M	5	2029	0.00246427
1767	PF02212	GED	0	546	0
1768	PF03476	MOSC_N	0	361	0
1769	PF03473	MOSC	4	453	0.00883002
1770	PF00730	HhH-GPD	5	583	0.00857633
1771	PF00633	HHH	0	87	0
1772	PF02837	Glyco_hydro_2_N	0	357	0
1773	PF00703	Glyco_hydro_2	0	101	0
1774	PF02836	Glyco_hydro_2_C	0	532	0
1775	PF04795	PAPA-1	0	82	0
1776	PF09398	FOP_dimer	0	150	0
1777	PF04851	ResIII	0	750	0
1778	PF12589	WBS_methylT	0	147	0
1779	PF00152	tRNA-synt_2	3	1876	0.00159915
1780	PF15062	ARL6IP6	0	76	0
1781	PF04923	Ninjurin	0	206	0
1782	PF12196	hNIFK_binding	0	40	0
1783	PF06566	Chon_Sulph_att	0	246	0
1784	PF06567	Neural_ProG_Cyt	0	119	0
1785	PF01049	Cadherin_C	8	3697	0.00216392
1786	PF00070	Pyr_redox	0	702	0
1787	PF02852	Pyr_redox_dim	1	559	0.00178891
1788	PF01176	eIF-1a	1	129	0.00775194
1789	PF02686	Glu-tRNAGln	0	68	0
1790	PF05254	UPF0203	0	70	0
1791	PF15073	DUF4540	0	129	0
1792	PF01997	Translin	0	359	0
1793	PF15110	TMEM141	2	95	0.0210526
1794	PF15085	NPFF	0	89	0
1795	PF08265	YL1_C	0	58	0
1796	PF11648	RIG-I_C-RD	0	484	0
1797	PF14964	DUF4507	2	525	0.00380952
1798	PF08332	CaMKII_AD	2	508	0.00393701
1799	PF04063	DUF383	0	356	0
1800	PF04064	DUF384	0	57	0
1801	PF15434	FAM104	0	322	0
1802	PF14929	TAF1_subA	0	635	0
1803	PF14956	DUF4505	1	182	0.00549451
1804	PF03165	MH1	0	1258	0
1805	PF03166	MH2	17	1574	0.0108005
1806	PF02463	SMC_N	4	9786	0.000408747
1807	PF05527	DUF758	0	805	0
1808	PF15364	PAXIP1_C	0	135	0
1809	PF11864	DUF3384	1	630	0.0015873
1810	PF03542	Tuberin	2	354	0.00564972
1811	PF00044	Gp_dh_N	0	296	0
1812	PF02800	Gp_dh_C	0	314	0
1813	PF06466	PCAF_N	2	905	0.00220994
1814	PF13508	Acetyltransf_7	0	249	0
1815	PF15321	ATAD4	0	179	0
1816	PF03416	Peptidase_C54	2	2053	0.000974184
1817	PF08005	PHR	1	900	0.00111111
1818	PF06337	DUSP	5	613	0.00815661
1819	PF14836	Ubiquitin_3	0	358	0
1820	PF03223	V-ATPase_C	4	413	0.00968523
1821	PF09762	KOG2701	0	181	0
1822	PF07019	Rab5ip	0	80	0
1823	PF04116	FA_hydroxylase	3	677	0.00443131
1824	PF11830	DUF3350	0	118	0
1825	PF10571	UPF0547	0	24	0
1826	PF12353	eIF3g	0	124	0
1827	PF10233	Cg6151-P	0	218	0
1828	PF05198	IF3_N	0	74	0
1829	PF00707	IF3_C	0	86	0
1830	PF08399	VWA_N	0	590	0
1831	PF13768	VWA_3	3	1846	0.00162514
1832	PF02743	Cache_1	3	486	0.00617284
1833	PF00710	Asparaginase	0	447	0
1834	PF06462	Hyd_WA	3	456	0.00657895
1835	PF00029	Connexin	8	2443	0.00327466
1836	PF10582	Connexin_CCC	2	1528	0.0013089
1837	PF03508	Connexin43	0	19	0
1838	PF07701	HNOBA	0	822	0
1839	PF13774	Longin	0	409	0
1840	PF05301	Mec-17	0	840	0
1841	PF01794	Ferric_reduct	6	2058	0.00291545
1842	PF03556	Cullin_binding	0	575	0
1843	PF04818	CTD_bind	0	505	0
1844	PF09296	NUDIX-like	0	246	0
1845	PF09297	zf-NADH-PPase	0	60	0
1846	PF15293	NUFIP2	3	600	0.005
1847	PF05600	DUF773	2	916	0.00218341
1848	PF05162	Ribosomal_L41	0	24	0
1849	PF01221	Dynein_light	0	266	0
1850	PF06083	IL17	3	506	0.00592885
1851	PF04095	NAPRTase	1	785	0.00127389
1852	PF13238	AAA_18	0	436	0
1853	PF02291	TFIID-31kDa	0	384	0
1854	PF05620	DUF788	0	164	0
1855	PF02776	TPP_enzyme_N	3	252	0.0119048
1856	PF00205	TPP_enzyme_M	0	262	0
1857	PF02775	TPP_enzyme_C	0	311	0
1858	PF00489	IL6	1	427	0.00234192
1859	PF01885	PTS_2-RNA	0	187	0
1860	PF13452	MaoC_dehydrat_N	1	130	0.00769231
1861	PF01575	MaoC_dehydratas	1	241	0.00414938
1862	PF02036	SCP2	0	428	0
1863	PF04433	SWIRM	0	435	0
1864	PF10345	Cohesin_load	0	547	0
1865	PF03308	ArgK	0	283	0
1866	PF01505	Vault	0	212	0
1867	PF11978	MVP_shoulder	0	128	0
1868	PF08910	Aida_N	0	105	0
1869	PF14186	Aida_C2	0	148	0
1870	PF01370	Epimerase	5	1943	0.00257334
1871	PF01073	3Beta_HSD	0	2422	0
1872	PF00812	Ephrin	1	994	0.00100604
1873	PF05649	Peptidase_M13_N	12	3128	0.00383632
1874	PF01431	Peptidase_M13	2	1693	0.00118133
1875	PF15512	CAF-1_p60_C	0	177	0
1876	PF09289	FOLN	0	104	0
1877	PF10591	SPARC_Ca_bdg	3	811	0.00369914
1878	PF03215	Rad17	1	1756	0.000569476
1879	PF03097	BRO1	4	2214	0.00180668
1880	PF15268	Dapper	12	260	0.0461538
1881	PF08208	RNA_polI_A34	2	320	0.00625
1882	PF00521	DNA_topoisoIV	2	983	0.00203459
1883	PF00204	DNA_gyraseB	1	327	0.0030581
1884	PF08070	DTHCT	0	103	0
1885	PF02517	Abi	0	115	0
1886	PF04098	Rad52_Rad22	1	307	0.00325733
1887	PF01209	Ubie_methyltran	0	538	0
1888	PF01909	NTP_transf_2	3	999	0.003003
1889	PF03828	PAP_assoc	0	493	0
1890	PF00723	Glyco_hydro_15	5	3020	0.00165563
1891	PF00343	Phosphorylase	5	1435	0.00348432
1892	PF14774	FAM177	0	243	0
1893	PF00265	TK	0	170	0
1894	PF02460	Patched	11	5359	0.00205262
1895	PF04627	ATP-synt_Eps	0	49	0
1896	PF11669	WBP-1	0	272	0
1897	PF04666	Glyco_transf_54	6	1878	0.00319489
1898	PF11571	Med27	0	86	0
1899	PF00244	2003-03-14	0	1801	0
1900	PF13802	Gal_mutarotas_2	0	208	0
1901	PF09349	OHCU_decarbox	0	158	0
1902	PF11816	DUF3337	0	311	0
1903	PF00644	PARP	6	3238	0.001853
1904	PF01415	IL7	3	298	0.0100671
1905	PF03834	Rad10	0	67	0
1906	PF00206	Lyase_1	2	912	0.00219298
1907	PF14698	ASL_C2	0	69	0
1908	PF14593	PH_3	0	102	0
1909	PF10258	RNA_GG_bind	0	86	0
1910	PF04712	Radial_spoke	5	665	0.0075188
1911	PF15558	DUF4659	0	746	0
1912	PF06607	Prokineticin	0	299	0
1913	PF05978	UNC-93	4	393	0.0101781
1914	PF12862	Apc5	0	100	0
1915	PF10506	MCC-bdg_PDZ	0	256	0
1916	PF05781	MRVI1	9	1531	0.00587851
1917	PF01128	IspD	0	232	0
1918	PF01551	Peptidase_M23	1	97	0.0103093
1919	PF03265	DNase_II	7	660	0.0106061
1920	PF11938	DUF3456	2	1104	0.00181159
1921	PF02961	BAF	5	175	0.0285714
1922	PF08142	AARP2CN	1	167	0.00598802
1923	PF04950	DUF663	0	629	0
1924	PF06907	Latexin	0	345	0
1925	PF10241	KxDL	0	87	0
1926	PF05773	RWD	5	1340	0.00373134
1927	PF06544	DUF1115	0	507	0
1928	PF04056	Ssl1	0	764	0
1929	PF07975	C1_4	1	172	0.00581395
1930	PF14983	DUF4513	2	131	0.0152672
1931	PF06327	DUF1053	9	502	0.0179283
1932	PF03200	Glyco_hydro_63	0	932	0
1933	PF07281	INSIG	0	358	0
1934	PF08286	Spc24	2	113	0.0176991
1935	PF09036	Bcr-Abl_Oligo	0	78	0
1936	PF00123	Hormone_2	0	243	0
1937	PF01534	Frizzled	20	4066	0.00491884
1938	PF08038	Tom7	0	44	0
1939	PF09027	GTPase_binding	0	132	0
1940	PF11555	Inhibitor_Mig-6	0	124	0
1941	PF13916	Phostensin_N	1	696	0.00143678
1942	PF13914	Phostensin	2	1024	0.00195312
1943	PF06621	SIM_C	2	614	0.00325733
1944	PF05831	GAGE	5	5237	0.000954745
1945	PF02170	PAZ	3	1265	0.00237154
1946	PF02171	Piwi	2	2142	0.000933707
1947	PF03137	OATP	15	7567	0.00198229
1948	PF03832	WSK	2	120	0.0166667
1949	PF05463	Sclerostin	0	409	0
1950	PF12202	OSR1_C	0	246	0
1951	PF01027	Bax1-I	2	1481	0.00135044
1952	PF08167	RIX1	0	160	0
1953	PF08166	NUC202	0	139	0
1954	PF15123	DUF4562	0	115	0
1955	PF15058	Speriolin_N	0	605	0
1956	PF15059	Speriolin_C	0	437	0
1957	PF03914	CBF	0	513	0
1958	PF11928	DUF3446	1	243	0.00411523
1959	PF11914	DUF3432	0	124	0
1960	PF04114	Gaa1	0	1380	0
1961	PF00684	DnaJ_CXXCXGXG	0	258	0
1962	PF01556	CTDII	3	728	0.00412088
1963	PF08389	Xpo1	2	938	0.0021322
1964	PF14996	RMP	0	144	0
1965	PF03463	eRF1_1	0	130	0
1966	PF03464	eRF1_2	1	132	0.00757576
1967	PF03465	eRF1_3	0	236	0
1968	PF00199	Catalase	2	385	0.00519481
1969	PF06628	Catalase-rel	0	67	0
1970	PF03656	Pam16	2	124	0.016129
1971	PF04925	SHQ1	0	188	0
1972	PF02825	WWE	1	941	0.0010627
1973	PF14922	FWWh	2	322	0.00621118
1974	PF05178	Kri1	0	110	0
1975	PF12936	Kri1_C	0	91	0
1976	PF06482	Endostatin	0	583	0
1977	PF13415	Kelch_3	3	1271	0.00236035
1978	PF13854	Kelch_5	0	285	0
1979	PF03099	BPL_LplA_LipB	0	352	0
1980	PF02237	BPL_C	0	49	0
1981	PF10525	Engrail_1_C_sig	0	62	0
1982	PF12075	KN_motif	2	155	0.0129032
1983	PF13931	Microtub_bind	2	138	0.0144928
1984	PF02271	UCR_14kD	0	172	0
1985	PF10780	MRP_L53	0	51	0
1986	PF14753	DUF4475	0	274	0
1987	PF01843	DIL	0	533	0
1988	PF06003	SMN	0	1091	0
1989	PF09790	Hyccin	0	310	0
1990	PF07856	Orai-1	1	630	0.0015873
1991	PF00390	malic	2	543	0.00368324
1992	PF03949	Malic_M	2	759	0.00263505
1993	PF04129	Vps52	4	3042	0.00131492
1994	PF14923	CCDC142	3	418	0.00717703
1995	PF15332	LIME1	2	232	0.00862069
1996	PF08557	Lipid_DES	0	76	0
1997	PF04419	4F5	1	188	0.00531915
1998	PF03835	Rad4	0	131	0
[truncated: 3,506 more rows]
