# Supplementary material for: K-core decomposition of a protein domain co-occurrence network reveals lower cancer mutation rates for interior cores
Source: J Clin Bioinforma. 2015 Mar 3;5:1. doi: 10.1186/s13336-015-0016-6 (PMC4357223; doi:10.1186/s13336-015-0016-6)
Supplement: Additional file 3: Table S3a (sheet1). — Local false discovery rate values for each domain in ovarian cancer. Table S3b (sheet2). Local false discovery rate values for each domain in breast cancer. Table S3c (sheet3). Local false discovery rate values for each domain in prostate cancer. [file 13336_2015_16_MOESM3_ESM.xlsx]

## Sheet: ovarian_cancer
Node no	Pfam_id	Pfam_name	Mutation_count	Domain_length	Normalized_score	Success propability(P)	Normalized score (Z)	locfdr values	<0.1
1	PF00001	7tm_1	61	85356	0.000714654	0.000105057	0.0102503	1	FALSE
2	PF00169	PH	50	22189	0.00225337	0.000331254	0.0182034	1	FALSE
3	PF01412	ArfGap	3	3738	0.000802568	0.00011798	0.0108625	1	FALSE
4	PF00191	Annexin	6	4373	0.00137206	0.000201697	0.0142035	1	FALSE
5	PF00096	zf-C2H2	4	9788	0.000408664	6.00751e-05	0.00775105	0.763554	FALSE
8	PF00688	TGFb_propeptide	4	7064	0.000566251	8.3241e-05	0.00912403	0.950427	FALSE
9	PF00019	TGF_beta	3	3945	0.000760456	0.00011179	0.0105737	1	FALSE
10	PF00102	Y_phosphatase	12	13277	0.000903819	0.000132865	0.0115275	1	FALSE
11	PF00168	C2	39	17792	0.002192	0.000322232	0.0179537	1	FALSE
13	PF12796	Ank_2	63	57388	0.00109779	0.000161379	0.0127045	1	FALSE
16	PF13900	GVQW	10	9345	0.00107009	0.000157307	0.0125432	1	FALSE
18	PF15255	CAP-ZIP_m	2	594	0.003367	0.000494962	0.0222532	0.985506	FALSE
19	PF00248	Aldo_ket_red	4	6074	0.000658545	9.68086e-05	0.00983961	1	FALSE
20	PF00129	MHC_I	3	12322	0.000243467	3.57906e-05	0.00598263	0.541511	FALSE
21	PF07654	C1-set	4	18949	0.000211093	3.10315e-05	0.00557067	0.495587	FALSE
23	PF00069	Pkinase	136	112746	0.00120625	0.000177323	0.0133175	1	FALSE
25	PF00026	Asp	3	4098	0.000732064	0.000107616	0.0103744	1	FALSE
26	PF01223	Endonuclease_NS	3	1430	0.0020979	0.000308399	0.017564	1	FALSE
27	PF01352	KRAB	13	15948	0.000815149	0.00011983	0.0109473	1	FALSE
28	PF13465	zf-H2C2_2	66	131003	0.000503805	7.40612e-05	0.0086062	0.879442	FALSE
30	PF01379	Porphobil_deam	1	519	0.00192678	0.000283244	0.0168322	1	FALSE
33	PF09379	FERM_N	2	3061	0.000653381	9.60494e-05	0.00980095	1	FALSE
34	PF00373	FERM_M	13	5802	0.00224061	0.000329378	0.0181518	1	FALSE
35	PF00063	Myosin_head	42	29062	0.00144519	0.000212448	0.0145771	1	FALSE
36	PF00612	IQ	3	1980	0.00151515	0.000222733	0.0149259	1	FALSE
37	PF01471	PG_binding_1	1	1105	0.000904977	0.000133035	0.0115348	1	FALSE
38	PF00413	Peptidase_M10	4	3986	0.00100351	0.00014752	0.0121467	1	FALSE
39	PF00045	Hemopexin	1	3621	0.000276167	4.05976e-05	0.00637175	0.58491	FALSE
40	PF00146	NADHdh	4	308	0.012987	0.00190914	0.0437355	0.00174857	TRUE
41	PF00361	Oxidored_q1	18	785	0.0229299	0.00337079	0.0581566	6.23847e-08	TRUE
44	PF02790	COX2_TM	1	82	0.0121951	0.00179273	0.0423786	0.003492	TRUE
45	PF00116	COX2	2	119	0.0168067	0.00247065	0.0497672	5.26144e-05	TRUE
46	PF00895	ATP-synt_8	2	54	0.037037	0.00544458	0.0739891	7.92643e-16	TRUE
47	PF00119	ATP-synt_A	7	213	0.0328639	0.00483111	0.0696747	2.08819e-13	TRUE
48	PF00510	COX3	3	255	0.0117647	0.00172946	0.0416227	0.00514705	TRUE
49	PF00507	Oxidored_q4	4	101	0.039604	0.00582193	0.0765247	1.98928e-17	TRUE
51	PF01059	Oxidored_q5_N	2	108	0.0185185	0.00272229	0.0522467	9.59746e-06	TRUE
52	PF00662	Oxidored_q1_N	4	61	0.0655738	0.00963959	0.0986581	3.35917e-31	TRUE
53	PF06455	NADH5_C	4	180	0.0222222	0.00326675	0.0572491	1.58794e-07	TRUE
54	PF00499	Oxidored_q3	3	169	0.0177515	0.00260953	0.0511504	2.10285e-05	TRUE
55	PF13631	Cytochrom_B_N_2	3	165	0.0181818	0.00267279	0.0517683	1.25756e-05	TRUE
56	PF00032	Cytochrom_B_C	2	101	0.019802	0.00291096	0.0540321	2.45709e-06	TRUE
57	PF00735	Septin	1	4381	0.000228258	3.35548e-05	0.00579275	0.520343	FALSE
58	PF00837	T4_deiodinase	1	933	0.00107181	0.00015756	0.0125533	1	FALSE
59	PF00059	Lectin_C	9	12861	0.00069979	0.000102872	0.0101431	1	FALSE
60	PF02140	Gal_Lectin	7	488	0.0143443	0.00210866	0.0459686	0.000565207	TRUE
61	PF02010	REJ	1	2403	0.000416146	6.1175e-05	0.00782168	0.772703	FALSE
62	PF00046	Homeobox	14	14493	0.000965984	0.000142003	0.0119174	1	FALSE
64	PF01603	B56	3	2111	0.00142113	0.000208911	0.0144553	1	FALSE
65	PF14948	RESP18	1	211	0.00473934	0.0006967	0.0264043	0.579087	FALSE
66	PF11548	Receptor_IA-2	2	180	0.0111111	0.00163337	0.0404481	0.0084482	TRUE
68	PF05739	SNARE	5	1352	0.00369822	0.000543653	0.0233227	0.935094	FALSE
70	PF00232	Glyco_hydro_1	5	4331	0.00115447	0.000169711	0.0130284	1	FALSE
72	PF13639	zf-RING_2	6	3391	0.00176939	0.000260107	0.0161299	1	FALSE
73	PF00412	LIM	12	9853	0.0012179	0.000179036	0.0133816	1	FALSE
74	PF00595	PDZ	31	19877	0.00155959	0.000229266	0.0151433	1	FALSE
75	PF07714	Pkinase_Tyr	27	36204	0.000745774	0.000109632	0.0104711	1	FALSE
76	PF00406	ADK	14	2390	0.00585774	0.00086111	0.0293573	0.312609	FALSE
78	PF00057	Ldl_recept_a	9	7702	0.00116853	0.000171778	0.0131075	1	FALSE
79	PF14670	FXa_inhibition	1	2863	0.000349284	5.1346e-05	0.0071658	0.687754	FALSE
80	PF07645	EGF_CA	12	15016	0.000799148	0.000117478	0.0108394	1	FALSE
81	PF00058	Ldl_recept_b	5	4753	0.00105197	0.000154643	0.0124365	1	FALSE
83	PF01094	ANF_receptor	28	15770	0.00177552	0.000261008	0.0161579	1	FALSE
85	PF00060	Lig_chan	5	4937	0.00101276	0.00014888	0.0122025	1	FALSE
86	PF00497	SBP_bac_3	4	3726	0.00107354	0.000157814	0.0125634	1	FALSE
88	PF08393	DHC_N2	6	7183	0.000835306	0.000122793	0.0110819	1	FALSE
89	PF12774	AAA_6	7	4099	0.00170773	0.000251043	0.0158463	1	FALSE
90	PF07728	AAA_5	3	3272	0.00091687	0.000134783	0.0116104	1	FALSE
91	PF12775	AAA_7	4	4530	0.000883002	0.000129805	0.0113939	1	FALSE
92	PF12780	AAA_8	3	3872	0.000774793	0.000113897	0.0106729	1	FALSE
93	PF03028	Dynein_heavy	14	10815	0.0012945	0.000190296	0.0137961	1	FALSE
94	PF00397	WW	5	2323	0.00215239	0.000316409	0.0177907	1	FALSE
95	PF00632	HECT	11	9915	0.00110943	0.00016309	0.0127717	1	FALSE
98	PF01369	Sec7	6	3529	0.0017002	0.000249935	0.0158113	1	FALSE
99	PF00400	WD40	35	31993	0.00109399	0.00016082	0.0126825	1	FALSE
100	PF06229	FRG1	1	861	0.00116144	0.000170736	0.0130677	1	FALSE
101	PF07653	SH3_2	4	3665	0.0010914	0.000160441	0.0126675	1	FALSE
102	PF14429	DOCK-C2	4	2103	0.00190204	0.000279608	0.0167238	1	FALSE
103	PF06920	Ded_cyto	5	2021	0.00247402	0.000363691	0.0190741	1	FALSE
105	PF00076	RRM_1	18	20304	0.000886525	0.000130322	0.0114166	1	FALSE
107	PF00176	SNF2_N	5	11792	0.000424016	6.23319e-05	0.0078953	0.782238	FALSE
108	PF00271	Helicase_C	5	10743	0.000465419	6.84183e-05	0.00827182	0.833604	FALSE
110	PF13646	HEAT_2	3	2576	0.0011646	0.0001712	0.0130855	1	FALSE
111	PF03901	Glyco_transf_22	1	1828	0.000547046	8.04178e-05	0.00896796	0.929032	FALSE
113	PF03147	FDX-ACB	2	186	0.0107527	0.00158068	0.0397893	0.0114322	TRUE
116	PF00011	HSP20	1	926	0.00107991	0.000158751	0.0126007	1	FALSE
117	PF15147	DUF4578	1	122	0.00819672	0.00120495	0.0347333	0.0714903	TRUE
118	PF00307	CH	17	11832	0.00143678	0.000211212	0.0145347	1	FALSE
121	PF02817	E3_binding	1	114	0.00877193	0.00128951	0.0359329	0.047435	TRUE
122	PF00198	2-oxoacid_dh	1	989	0.00101112	0.000148639	0.0121927	1	FALSE
124	PF08190	PIH1	2	1927	0.00103788	0.000152573	0.012353	1	FALSE
125	PF00017	SH2	10	8608	0.00116171	0.000170776	0.0130692	1	FALSE
126	PF13513	HEAT_EZ	1	560	0.00178571	0.000262507	0.0162042	1	FALSE
127	PF00053	Laminin_EGF	11	10027	0.00109704	0.000161269	0.0127002	1	FALSE
128	PF12661	hEGF	2	816	0.00245098	0.000360303	0.0189851	1	FALSE
130	PF12701	LSM14	1	275	0.00363636	0.000534559	0.0231267	0.944332	FALSE
134	PF03062	MBOAT	4	6946	0.000575871	8.46552e-05	0.00920121	0.961008	FALSE
135	PF03148	Tektin	4	3519	0.00113669	0.000167097	0.0129277	1	FALSE
137	PF06963	FPN1	2	509	0.00392927	0.000577618	0.0240406	0.859371	FALSE
139	PF12937	F-box-like	2	2183	0.00091617	0.00013468	0.011606	1	FALSE
140	PF03109	ABC1	1	885	0.00112994	0.000166106	0.0128893	1	FALSE
145	PF00023	Ank	3	5414	0.000554119	8.14575e-05	0.00902575	0.936955	FALSE
146	PF00514	Arm	5	4047	0.00123548	0.000181621	0.0134779	1	FALSE
147	PF00435	Spectrin	22	25761	0.000854004	0.000125542	0.0112052	1	FALSE
148	PF07679	I-set	72	64802	0.00111108	0.000163332	0.0127812	1	FALSE
149	PF02535	Zip	20	8218	0.00243368	0.00035776	0.0189179	1	FALSE
151	PF13716	CRAL_TRIO_2	7	2190	0.00319635	0.000469875	0.0216817	1	FALSE
153	PF13414	TPR_11	11	9638	0.00114132	0.000167778	0.012954	1	FALSE
154	PF13516	LRR_6	2	931	0.00214823	0.000315797	0.0177735	1	FALSE
155	PF00085	Thioredoxin	9	4840	0.0018595	0.000273354	0.0165357	1	FALSE
158	PF15315	FRG2	1	1011	0.00098912	0.000145404	0.0120592	1	FALSE
160	PF12874	zf-met	3	1361	0.00220426	0.000324035	0.0180039	1	FALSE
161	PF13853	7tm_4	44	61762	0.000712412	0.000104727	0.0102342	1	FALSE
165	PF07647	SAM_2	2	2702	0.000740192	0.000108811	0.0104318	1	FALSE
166	PF13589	HATPase_c_3	8	1357	0.00589536	0.000866639	0.0294515	0.305305	FALSE
168	PF00505	HMG_box	3	3442	0.000871586	0.000128126	0.01132	1	FALSE
170	PF00153	Mito_carr	9	15087	0.00059654	8.76936e-05	0.0093649	0.983445	FALSE
172	PF07859	Abhydrolase_3	2	2026	0.000987167	0.000145117	0.0120473	1	FALSE
173	PF02854	MIF4G	4	2367	0.0016899	0.000248422	0.0157634	1	FALSE
176	PF01108	Tissue_fac	1	1246	0.000802568	0.00011798	0.0108625	1	FALSE
178	PF01390	SEA	3	4079	0.000735474	0.000108117	0.0103985	1	FALSE
179	PF00089	Trypsin	15	32534	0.000461056	6.77769e-05	0.00823295	0.828276	FALSE
181	PF12414	Fox-1_C	2	407	0.004914	0.000722377	0.0268868	0.528814	FALSE
182	PF00651	BTB	9	15676	0.000574126	8.43986e-05	0.00918726	0.959095	FALSE
183	PF07707	BACK	2	6028	0.000331785	4.87736e-05	0.00698398	0.664205	FALSE
184	PF01344	Kelch_1	12	9477	0.00126622	0.000186139	0.0136446	1	FALSE
185	PF06017	Myosin_TH1	2	1687	0.00118554	0.000174278	0.0132026	1	FALSE
186	PF14604	SH3_9	3	5633	0.000532576	7.82906e-05	0.00884855	0.912663	FALSE
187	PF00201	UDPGT	15	9160	0.00163755	0.000240727	0.0155172	1	FALSE
188	PF00233	PDEase_I	5	5458	0.000916086	0.000134668	0.0116054	1	FALSE
189	PF01019	G_glu_transpept	6	3099	0.00193611	0.000284615	0.0168729	1	FALSE
190	PF05986	ADAM_spacer1	5	2744	0.00182216	0.000267864	0.0163687	1	FALSE
191	PF00090	TSP_1	19	10668	0.00178103	0.000261818	0.0161829	1	FALSE
193	PF01562	Pep_M12B_propep	8	5438	0.00147113	0.000216261	0.0147074	1	FALSE
194	PF01421	Reprolysin	9	7807	0.00115281	0.000169468	0.0130191	1	FALSE
195	PF00010	HLH	1	5844	0.000171116	2.51547e-05	0.00501551	0.433698	FALSE
198	PF00240	ubiquitin	1	5062	0.00019755	2.90406e-05	0.00538901	0.475336	FALSE
200	PF07648	Kazal_2	1	2363	0.000423191	6.22106e-05	0.00788762	0.781243	FALSE
202	PF00008	EGF	4	9614	0.00041606	6.11624e-05	0.00782088	0.772599	FALSE
203	PF00054	Laminin_G_1	4	2883	0.00138744	0.000203959	0.0142829	1	FALSE
205	PF00179	UQ_con	10	5888	0.00169837	0.000249667	0.0158028	1	FALSE
206	PF13499	EF-hand_7	17	10028	0.00169525	0.000249208	0.0157883	1	FALSE
207	PF13405	EF-hand_6	3	1414	0.00212164	0.000311889	0.0176631	1	FALSE
208	PF01663	Phosphodiest	4	3500	0.00114286	0.000168004	0.0129627	1	FALSE
209	PF00067	p450	40	31392	0.00127421	0.000187314	0.0136875	1	FALSE
210	PF13517	VCBS	2	420	0.00476191	0.000700018	0.0264671	0.571945	FALSE
211	PF08441	Integrin_alpha2	3	8836	0.00033952	4.99107e-05	0.00706493	0.674689	FALSE
212	PF00091	Tubulin	2	7500	0.000266667	3.9201e-05	0.0062612	0.572566	FALSE
214	PF00018	SH3_1	4	5571	0.000718004	0.000105549	0.0102743	1	FALSE
215	PF00787	PX	10	5912	0.00169148	0.000248653	0.0157707	1	FALSE
221	PF00439	Bromodomain	4	5622	0.000711491	0.000104592	0.0102275	1	FALSE
222	PF00855	PWWP	2	2313	0.000864678	0.000127111	0.0112751	1	FALSE
224	PF00378	ECH	7	4826	0.00145048	0.000213225	0.0146038	1	FALSE
225	PF00501	AMP-binding	17	17828	0.000953556	0.000140176	0.0118404	1	FALSE
226	PF13193	AMP-binding_C	2	1397	0.00143164	0.000210456	0.0145086	1	FALSE
227	PF00226	DnaJ	3	3141	0.00095511	0.000140405	0.0118501	1	FALSE
229	PF03133	TTL	5	4185	0.00119474	0.000175632	0.0132538	1	FALSE
231	PF02373	JmjC	4	2747	0.00145613	0.000214057	0.0146323	1	FALSE
232	PF00328	His_Phos_2	3	3410	0.000879765	0.000129329	0.011373	1	FALSE
233	PF08443	RimK	1	604	0.00165563	0.000243384	0.0156027	1	FALSE
234	PF00781	DAGK_cat	4	1851	0.00216099	0.000317674	0.0178262	1	FALSE
235	PF00022	Actin	10	13458	0.000743052	0.000109231	0.010452	1	FALSE
236	PF00611	FCH	4	2143	0.00186654	0.000274389	0.016567	1	FALSE
242	PF00586	AIRS	1	529	0.00189036	0.00027789	0.0166723	1	FALSE
243	PF02769	AIRS_C	1	1164	0.000859107	0.000126292	0.0112387	1	FALSE
245	PF00041	fn3	39	67519	0.000577615	8.49115e-05	0.00921514	0.962916	FALSE
246	PF01762	Galactosyl_T	4	3799	0.00105291	0.000154782	0.0124421	1	FALSE
248	PF00459	Inositol_P	2	1571	0.00127307	0.000187147	0.0136814	1	FALSE
249	PF02259	FAT	4	2266	0.00176523	0.000259495	0.0161109	1	FALSE
250	PF00454	PI3_PI4_kinase	8	4927	0.00162371	0.000238691	0.0154515	1	FALSE
252	PF00151	Lipase	10	3874	0.00258131	0.000379462	0.0194835	1	FALSE
253	PF00858	ASC	10	4456	0.00224416	0.000329901	0.0181662	1	FALSE
254	PF00581	Rhodanese	4	3148	0.00127065	0.00018679	0.0136684	1	FALSE
256	PF07690	MFS_1	29	28735	0.00100922	0.000148359	0.0121812	1	FALSE
257	PF08234	Spindle_Spc25	1	148	0.00675676	0.000993268	0.0315318	0.181178	FALSE
260	PF12533	Neuro_bHLH	1	491	0.00203666	0.000299397	0.0173057	1	FALSE
263	PF02191	OLF	1	3291	0.000303859	4.46684e-05	0.00668359	0.625299	FALSE
264	PF02793	HRM	1	1499	0.000667111	9.80678e-05	0.0099034	1	FALSE
265	PF12003	DUF3497	10	2901	0.00344709	0.000506735	0.0225165	0.973098	FALSE
266	PF01825	GPS	2	1568	0.00127551	0.000187505	0.0136945	1	FALSE
267	PF00002	7tm_2	10	12609	0.000793084	0.000116586	0.0107981	1	FALSE
271	PF02214	BTB_2	3	4846	0.000619067	9.10051e-05	0.0095401	1	FALSE
272	PF01569	PAP2	4	3092	0.00129366	0.000190173	0.0137916	1	FALSE
276	PF04905	NCD2	1	167	0.00598802	0.000880262	0.0296823	0.28741	FALSE
277	PF04902	Nab1	2	165	0.0121212	0.00178186	0.0422498	0.00365755	TRUE
278	PF00664	ABC_membrane	10	15473	0.000646287	9.50066e-05	0.0097476	1	FALSE
279	PF00005	ABC_tran	7	16213	0.000431752	6.34691e-05	0.00796701	0.791819	FALSE
280	PF03917	GSH_synth_ATP	1	468	0.00213675	0.00031411	0.0177259	1	FALSE
282	PF01416	PseudoU_synth_1	1	678	0.00147493	0.00021682	0.0147264	1	FALSE
284	PF00431	CUB	32	16773	0.00190783	0.000280458	0.0167492	1	FALSE
285	PF13885	Keratin_B2_2	2	5360	0.000373134	5.48521e-05	0.00740642	0.718919	FALSE
298	PF01576	Myosin_tail_1	19	13153	0.00144454	0.000212352	0.0145739	1	FALSE
299	PF00071	Ras	34	23769	0.00143044	0.000210279	0.0145025	1	FALSE
301	PF00225	Kinesin	21	15209	0.00138076	0.000202977	0.0142484	1	FALSE
302	PF00025	Arf	11	5708	0.00192712	0.000283294	0.0168337	1	FALSE
304	PF07686	V-set	27	58150	0.000464316	6.82562e-05	0.00826201	0.832259	FALSE
308	PF13855	LRR_8	24	24349	0.000985667	0.000144897	0.0120382	1	FALSE
309	PF14914	LRRC37AB_C	1	1264	0.000791139	0.0001163	0.0107849	1	FALSE
313	PF12463	DUF3689	1	311	0.00321543	0.000472681	0.0217464	1	FALSE
315	PF02865	STAT_int	4	729	0.00548697	0.000806605	0.0284122	0.385895	FALSE
316	PF01017	STAT_alpha	1	1051	0.000951475	0.00013987	0.0118275	1	FALSE
317	PF02864	STAT_bind	2	1575	0.00126984	0.000186671	0.013664	1	FALSE
318	PF05066	HARE-HTH	4	216	0.0185185	0.00272229	0.0522467	9.59746e-06	TRUE
321	PF15015	NYD-SP12_N	1	567	0.00176367	0.000259266	0.0161038	1	FALSE
322	PF13895	Ig_2	27	41863	0.000644961	9.48117e-05	0.00973759	1	FALSE
323	PF00250	Fork_head	8	4898	0.00163332	0.000240104	0.0154972	1	FALSE
324	PF00038	Filament	28	25859	0.00108279	0.000159175	0.0126175	1	FALSE
326	PF00965	TIMP	1	528	0.00189394	0.000278416	0.0166881	1	FALSE
328	PF00389	2-Hacid_dh	7	1451	0.00482426	0.000709184	0.02664	0.55267	FALSE
333	PF00173	Cyt-b5	3	1244	0.00241158	0.000354511	0.0188318	1	FALSE
334	PF01391	Collagen	54	43309	0.00124685	0.000183292	0.0135398	1	FALSE
335	PF00386	C1q	2	4028	0.000496524	7.29909e-05	0.00854378	0.870885	FALSE
336	PF00652	Ricin_B_lectin	6	3338	0.00179748	0.000264237	0.0162575	1	FALSE
337	PF00535	Glycos_transf_2	2	4883	0.000409584	6.02104e-05	0.00775977	0.764684	FALSE
338	PF00135	COesterase	20	10524	0.00190042	0.000279368	0.0167167	1	FALSE
340	PF02318	FYVE_2	6	1395	0.00430107	0.000632274	0.025153	0.721288	FALSE
341	PF12453	PTP_N	2	108	0.0185185	0.00272229	0.0522467	9.59746e-06	TRUE
343	PF00685	Sulfotransfer_1	7	9454	0.000740427	0.000108846	0.0104335	1	FALSE
344	PF01532	Glyco_hydro_47	6	3783	0.00158604	0.000233154	0.0152712	1	FALSE
348	PF00230	MIP	4	3871	0.00103333	0.000151903	0.0123258	1	FALSE
349	PF01501	Glyco_transf_8	3	2779	0.00107953	0.000158694	0.0125984	1	FALSE
350	PF13896	Glyco_transf_49	1	937	0.00106724	0.000156888	0.0125265	1	FALSE
352	PF01007	IRK	4	5701	0.000701631	0.000103142	0.0101564	1	FALSE
358	PF00167	FGF	3	2808	0.00106838	0.000157055	0.0125332	1	FALSE
359	PF13424	TPR_12	2	2986	0.000669792	9.84619e-05	0.00992329	1	FALSE
362	PF03348	Serinc	2	2439	0.000820008	0.000120544	0.0109799	1	FALSE
366	PF12662	cEGF	2	642	0.00311526	0.000457956	0.0214048	1	FALSE
369	PF04547	Anoctamin	14	6295	0.00222399	0.000326934	0.0180843	1	FALSE
370	PF01546	Peptidase_M20	2	1709	0.00117027	0.000172035	0.0131173	1	FALSE
378	PF00789	UBX	2	907	0.00220507	0.000324154	0.0180072	1	FALSE
382	PF07842	GCFC	1	484	0.00206612	0.000303727	0.0174304	1	FALSE
383	PF09735	Nckap1	3	1119	0.00268096	0.000394112	0.0198562	1	FALSE
386	PF02536	mTERF	1	1618	0.000618047	9.08552e-05	0.00953223	1	FALSE
387	PF07258	HCaRG	3	1797	0.00166945	0.000245415	0.0156677	1	FALSE
388	PF01433	Peptidase_M1	7	5642	0.00124069	0.000182387	0.0135063	1	FALSE
389	PF01426	BAH	6	2042	0.0029383	0.00043194	0.0207877	1	FALSE
390	PF11857	DUF3377	1	289	0.00346021	0.000508663	0.0225593	0.971079	FALSE
392	PF00474	SSF	4	5269	0.000759157	0.000111599	0.0105646	1	FALSE
393	PF00122	E1-E2_ATPase	10	10567	0.000946342	0.000139116	0.0117956	1	FALSE
394	PF00702	Hydrolase	4	7924	0.000504796	7.42069e-05	0.00861466	0.880601	FALSE
395	PF13347	MFS_2	5	3226	0.00154991	0.000227842	0.0150962	1	FALSE
396	PF00145	DNA_methylase	4	1626	0.00246002	0.000361633	0.0190201	1	FALSE
397	PF02492	cobW	3	839	0.00357568	0.000525639	0.0229328	0.953471	FALSE
399	PF02434	Fringe	5	1164	0.00429553	0.000631459	0.0251368	0.723132	FALSE
401	PF00790	VHS	1	1437	0.000695894	0.000102299	0.0101148	1	FALSE
402	PF01363	FYVE	2	2022	0.00098912	0.000145404	0.0120592	1	FALSE
404	PF00875	DNA_photolyase	2	329	0.00607903	0.000893639	0.0299072	0.27319	FALSE
405	PF03441	FAD_binding_7	1	552	0.00181159	0.000266311	0.0163212	1	FALSE
408	PF05296	TAS2R	4	8594	0.000465441	6.84216e-05	0.00827202	0.83363	FALSE
411	PF08513	LisH	1	205	0.00487805	0.000717091	0.0267882	0.538345	FALSE
412	PF00112	Peptidase_C1	7	2940	0.00238095	0.000350009	0.0187118	1	FALSE
415	PF01399	PCI	2	1888	0.00105932	0.000155724	0.0124799	1	FALSE
416	PF04280	Tim44	1	296	0.00337838	0.000496634	0.0222908	0.983735	FALSE
417	PF00619	CARD	4	2432	0.00164474	0.000241782	0.0155512	1	FALSE
418	PF00782	DSPc	5	5684	0.000879662	0.000129314	0.0113723	1	FALSE
419	PF01490	Aa_trans	9	8455	0.00106446	0.000156479	0.0125102	1	FALSE
421	PF15240	Pro-rich	1	1642	0.000609013	8.95272e-05	0.0094623	0.996798	FALSE
423	PF04253	TFR_dimer	4	609	0.00656814	0.000965542	0.0310882	0.203478	FALSE
424	PF02225	PA	6	1862	0.00322234	0.000473696	0.0217697	1	FALSE
425	PF12697	Abhydrolase_6	1	6111	0.000163639	2.40555e-05	0.0049047	0.421346	FALSE
427	PF04714	BCL_N	1	204	0.00490196	0.000720606	0.0268538	0.532003	FALSE
428	PF07894	DUF1669	6	2373	0.00252844	0.000371691	0.0192829	1	FALSE
429	PF13912	zf-C2H2_6	3	1102	0.00272232	0.000400192	0.0200088	1	FALSE
430	PF05875	Ceramidase	8	642	0.0124611	0.00183182	0.042839	0.0029004	TRUE
434	PF03981	Ubiq_cyt_C_chap	2	140	0.0142857	0.00210005	0.0458745	0.00059212	TRUE
438	PF00822	PMP22_Claudin	14	6921	0.00202283	0.000297363	0.0172468	1	FALSE
440	PF00031	Cystatin	3	1955	0.00153453	0.000225581	0.0150211	1	FALSE
442	PF00047	ig	4	3731	0.0010721	0.000157603	0.012555	1	FALSE
443	PF13927	Ig_3	7	13966	0.000501217	7.36808e-05	0.00858407	0.876407	FALSE
444	PF00520	Ion_trans	34	36934	0.000920561	0.000135326	0.0116338	1	FALSE
446	PF00012	HSP70	4	17778	0.000224997	3.30754e-05	0.00575122	0.515714	FALSE
447	PF00013	KH_1	6	5711	0.0010506	0.000154443	0.0124285	1	FALSE
448	PF01189	Nol1_Nop2_Fmu	2	1853	0.00107933	0.000158666	0.0125973	1	FALSE
449	PF03127	GAT	1	608	0.00164474	0.000241782	0.0155512	1	FALSE
450	PF05602	CLPTM1	1	1196	0.00083612	0.000122913	0.0110873	1	FALSE
453	PF00254	FKBP_C	8	2615	0.00305927	0.000449724	0.0212115	1	FALSE
454	PF10565	NMDAR2_C	1	1358	0.000736377	0.00010825	0.0104049	1	FALSE
458	PF00786	PBD	2	1016	0.0019685	0.000289377	0.0170136	1	FALSE
460	PF00227	Proteasome	6	7122	0.00084246	0.000123845	0.0111292	1	FALSE
462	PF00100	Zona_pellucida	4	4437	0.00090151	0.000132525	0.0115127	1	FALSE
467	PF08477	Miro	2	1660	0.00120482	0.000177113	0.0133096	1	FALSE
468	PF00337	Gal-bind_lectin	2	2872	0.000696379	0.00010237	0.0101183	1	FALSE
470	PF00642	zf-CCCH	1	1606	0.000622665	9.15341e-05	0.00956778	1	FALSE
471	PF02037	SAP	1	609	0.00164204	0.000241385	0.0155385	1	FALSE
472	PF04037	DUF382	1	128	0.0078125	0.00114847	0.0339085	0.0929528	TRUE
475	PF00003	7tm_3	2	6886	0.000290444	4.26963e-05	0.00653438	0.605974	FALSE
476	PF15237	PTRF_SDPR	4	970	0.00412371	0.000606201	0.0246286	0.785826	FALSE
478	PF00211	Guanylate_cyc	9	5353	0.0016813	0.000247157	0.0157232	1	FALSE
480	PF00160	Pro_isomerase	6	4708	0.00127443	0.000187345	0.0136887	1	FALSE
481	PF01582	TIR	1	2843	0.000351741	5.17072e-05	0.00719096	0.691013	FALSE
483	PF08205	C2-set_2	3	5605	0.000535236	7.86817e-05	0.00887062	0.915689	FALSE
486	PF02880	PGM_PMM_III	1	544	0.00183823	0.000270227	0.0164408	1	FALSE
487	PF01839	FG-GAP	1	757	0.001321	0.000194192	0.0139366	1	FALSE
489	PF10189	DUF2356	1	552	0.00181159	0.000266311	0.0163212	1	FALSE
490	PF13909	zf-H2C2_5	1	707	0.00141443	0.000207926	0.0144211	1	FALSE
493	PF00170	bZIP_1	1	1982	0.000504541	7.41694e-05	0.00861249	0.880303	FALSE
498	PF01207	Dus	1	1295	0.000772201	0.000113516	0.010655	1	FALSE
499	PF00415	RCC1	3	5502	0.000545256	8.01547e-05	0.00895327	0.927019	FALSE
500	PF06701	MIB_HERC2	2	384	0.00520833	0.000765644	0.0276809	0.452065	FALSE
501	PF11515	Cul7	1	228	0.00438597	0.000644753	0.0254002	0.693199	FALSE
502	PF00569	ZZ	1	830	0.00120482	0.000177113	0.0133096	1	FALSE
503	PF03256	APC10	2	975	0.00205128	0.000301546	0.0173677	1	FALSE
504	PF08240	ADH_N	3	1446	0.00207469	0.000304987	0.0174665	1	FALSE
506	PF00270	DEAD	11	16129	0.000682001	0.000100257	0.0100133	1	FALSE
512	PF01404	Ephrin_lbd	5	2772	0.00180375	0.000265158	0.0162858	1	FALSE
513	PF14575	EphA2_TM	4	1150	0.00347826	0.000511317	0.0226181	0.968307	FALSE
514	PF00536	SAM_1	13	4791	0.00271342	0.000398883	0.019976	1	FALSE
516	PF13868	Trichoplein	1	1750	0.000571429	8.40022e-05	0.00916566	0.956133	FALSE
519	PF00027	cNMP_binding	13	4033	0.00322341	0.000473853	0.0217733	1	FALSE
520	PF00618	RasGEF_N	2	2591	0.000771903	0.000113473	0.010653	1	FALSE
521	PF00788	RA	2	3875	0.000516129	7.58729e-05	0.00871083	0.893785	FALSE
522	PF00617	RasGEF	6	7005	0.000856531	0.000125913	0.0112218	1	FALSE
524	PF10242	L_HGMIC_fpl	3	1083	0.00277008	0.000407212	0.0201836	1	FALSE
525	PF15035	Rootletin	1	532	0.0018797	0.000276323	0.0166253	1	FALSE
527	PF00246	Peptidase_M14	14	7787	0.00179787	0.000264293	0.0162592	1	FALSE
528	PF13637	Ank_4	5	2530	0.00197628	0.000290521	0.0170472	1	FALSE
533	PF13899	Thioredoxin_7	1	319	0.0031348	0.000460827	0.0214718	1	FALSE
539	PF15227	zf-C3HC4_4	1	3448	0.000290023	4.26345e-05	0.00652965	0.605361	FALSE
540	PF00643	zf-B_box	3	4790	0.000626305	9.20692e-05	0.00959571	1	FALSE
541	PF00048	IL8	2	3270	0.000611621	8.99106e-05	0.00948254	0.999573	FALSE
542	PF08423	Rad51	2	2000	0.001	0.000147004	0.0121254	1	FALSE
543	PF10577	UPF0560	3	2451	0.00122399	0.000179931	0.013415	1	FALSE
545	PF12777	MT	6	5253	0.0011422	0.000167908	0.012959	1	FALSE
546	PF12781	AAA_9	7	3549	0.00197239	0.000289948	0.0170303	1	FALSE
548	PF00628	PHD	5	4510	0.00110865	0.000162975	0.0127672	1	FALSE
549	PF00856	SET	19	6395	0.00297107	0.000436758	0.0209033	1	FALSE
555	PF15410	PH_9	2	1083	0.00184672	0.000271475	0.0164787	1	FALSE
556	PF00620	RhoGAP	10	10671	0.000937119	0.00013776	0.0117379	1	FALSE
560	PF03114	BAR	4	4214	0.000949217	0.000139538	0.0118135	1	FALSE
563	PF01161	PBP	2	437	0.00457666	0.000672786	0.0259468	0.631072	FALSE
565	PF02376	CUT	2	1024	0.00195312	0.000287117	0.0169469	1	FALSE
568	PF05193	Peptidase_M16_C	3	1665	0.0018018	0.000264872	0.016277	1	FALSE
576	PF00550	PP-binding	1	335	0.00298507	0.000438817	0.0209526	1	FALSE
578	PF03261	CDK5_activator	1	739	0.00135318	0.000198922	0.0141054	1	FALSE
579	PF01273	LBP_BPI_CETP	1	2040	0.000490196	7.20606e-05	0.00848916	0.863397	FALSE
580	PF02886	LBP_BPI_CETP_C	1	2171	0.000460617	6.77124e-05	0.00822903	0.827738	FALSE
583	PF13923	zf-C3HC4_2	3	1680	0.00178571	0.000262507	0.0162042	1	FALSE
585	PF15612	WHIM1	1	294	0.00340136	0.000500013	0.0223666	0.980165	FALSE
589	PF00648	Peptidase_C2	7	5281	0.00132551	0.000194854	0.0139604	1	FALSE
590	PF01067	Calpain_III	2	2102	0.000951475	0.00013987	0.0118275	1	FALSE
591	PF13833	EF-hand_8	2	2462	0.000812348	0.000119418	0.0109285	1	FALSE
592	PF13765	PRY	1	3811	0.000262398	3.85735e-05	0.00621087	0.566956	FALSE
593	PF00622	SPRY	5	16926	0.000295404	4.34255e-05	0.00658994	0.61317	FALSE
596	PF07773	DUF1619	1	1085	0.000921659	0.000135487	0.0116407	1	FALSE
599	PF13850	ERGIC_N	1	195	0.00512821	0.000753865	0.027467	0.47274	FALSE
602	PF02453	Reticulon	6	1282	0.00468019	0.000688005	0.0262389	0.597884	FALSE
605	PF03357	Snf7	2	1983	0.00100857	0.000148264	0.0121773	1	FALSE
610	PF00640	PID	6	4514	0.0013292	0.000195397	0.0139798	1	FALSE
612	PF01384	PHO4	4	1324	0.00302115	0.00044412	0.0210788	1	FALSE
615	PF00097	zf-C3HC4	2	2819	0.000709471	0.000104295	0.010213	1	FALSE
619	PF13489	Methyltransf_23	2	1299	0.00153965	0.000226334	0.0150461	1	FALSE
620	PF00610	DEP	3	1803	0.00166389	0.000244599	0.0156416	1	FALSE
622	PF01753	zf-MYND	8	780	0.0102564	0.00150773	0.0388588	0.01637	TRUE
624	PF15070	GOLGA2L5	1	9032	0.000110717	1.62758e-05	0.00403436	0.411136	FALSE
625	PF00689	Cation_ATPase_C	3	3489	0.000859845	0.0001264	0.0112435	1	FALSE
629	PF00754	F5_F8_type_C	11	5198	0.0021162	0.000311089	0.0176405	1	FALSE
634	PF00092	VWA	14	18210	0.000768808	0.000113018	0.0106316	1	FALSE
635	PF03798	TRAM_LAG1_CLN8	5	3624	0.00137969	0.00020282	0.0142429	1	FALSE
638	PF00493	MCM	4	2902	0.00137836	0.000202624	0.014236	1	FALSE
639	PF01410	COLFI	2	3378	0.000592066	8.70359e-05	0.00932971	0.978622	FALSE
642	PF00917	MATH	2	1862	0.00107411	0.000157899	0.0125668	1	FALSE
644	PF01496	V_ATPase_I	2	4524	0.000442087	6.49884e-05	0.0080618	0.804814	FALSE
646	PF00487	FA_desaturase	2	2267	0.000882223	0.00012969	0.0113889	1	FALSE
647	PF04103	CD20	8	3561	0.00224656	0.000330253	0.0181759	1	FALSE
648	PF07651	ANTH	1	1802	0.000554939	8.15781e-05	0.00903243	0.93787	FALSE
652	PF10358	NT-C2	2	703	0.00284495	0.000418218	0.0204547	1	FALSE
653	PF12130	DUF3585	3	1136	0.00264085	0.000388214	0.019707	1	FALSE
654	PF10914	DUF2781	1	437	0.00228833	0.000336393	0.0183441	1	FALSE
655	PF00566	RabGAP-TBC	8	10863	0.000736445	0.00010826	0.0104054	1	FALSE
656	PF04757	Pex2_Pex12	1	695	0.00143885	0.000211516	0.0145451	1	FALSE
657	PF06312	Neurexophilin	1	1778	0.00056243	8.26793e-05	0.00909319	0.946199	FALSE
658	PF05761	5_nucleotid	3	2903	0.00103341	0.000151916	0.0123263	1	FALSE
659	PF00241	Cofilin_ADF	2	1535	0.00130293	0.000191536	0.013841	1	FALSE
660	PF02138	Beach	4	2482	0.0016116	0.000236912	0.0153938	1	FALSE
661	PF07496	zf-CW	1	344	0.00290698	0.000427336	0.0206765	1	FALSE
662	PF00088	Trefoil	1	560	0.00178571	0.000262507	0.0162042	1	FALSE
663	PF01055	Glyco_hydro_31	6	4764	0.00125945	0.000185143	0.013608	1	FALSE
664	PF15297	CKAP2_C	1	668	0.00149701	0.000220065	0.0148362	1	FALSE
666	PF10607	CLTH	1	1261	0.000793021	0.000116577	0.0107977	1	FALSE
668	PF04617	Hox9_act	1	664	0.00150602	0.000221391	0.0148809	1	FALSE
669	PF03189	Otopetrin	3	1138	0.0026362	0.000387532	0.0196896	1	FALSE
673	PF01423	LSM	1	1790	0.000558659	8.21249e-05	0.00906265	0.942013	FALSE
678	PF10254	Pacs-1	1	562	0.00177936	0.000261572	0.0161753	1	FALSE
682	PF09742	Dymeclin	2	1062	0.00188324	0.000276843	0.0166409	1	FALSE
683	PF03876	SHS2_Rpb7-N	1	138	0.00724638	0.00106524	0.0326555	0.132979	FALSE
688	PF10220	DUF2146	1	544	0.00183823	0.000270227	0.0164408	1	FALSE
689	PF02758	PYRIN	3	3212	0.000933998	0.000137301	0.0117184	1	FALSE
690	PF00616	RasGAP	6	2803	0.00214056	0.000314671	0.0177418	1	FALSE
694	PF03792	PBC	1	1969	0.000507872	7.46591e-05	0.00864087	0.884194	FALSE
695	PF05920	Homeobox_KN	4	1085	0.00368664	0.000541949	0.0232861	0.936819	FALSE
698	PF00515	TPR_1	3	2772	0.00108225	0.000159095	0.0126143	1	FALSE
699	PF14931	IFT20	1	119	0.00840336	0.00123533	0.0351689	0.0627546	TRUE
702	PF07002	Copine	1	1354	0.000738552	0.00010857	0.0104203	1	FALSE
706	PF01602	Adaptin_N	26	8780	0.00296128	0.000435319	0.0208688	1	FALSE
712	PF00340	IL1	2	1225	0.00163265	0.000240006	0.015494	1	FALSE
714	PF08385	DHC_N1	6	5339	0.00112381	0.000165204	0.0128542	1	FALSE
716	PF03281	Mab-21	2	2983	0.000670466	9.8561e-05	0.00992828	1	FALSE
718	PF09422	WTX	1	1324	0.000755287	0.00011103	0.0105377	1	FALSE
719	PF04970	LRAT	1	908	0.00110132	0.000161898	0.012725	1	FALSE
720	PF02197	RIIa	2	325	0.00615385	0.000904638	0.0300908	0.262349	FALSE
722	PF04144	SCAMP	1	984	0.00101626	0.000149394	0.0122236	1	FALSE
723	PF00621	RhoGEF	23	13717	0.00167675	0.000246489	0.0157019	1	FALSE
724	PF12736	CABIT	3	1717	0.00174723	0.00025685	0.0160286	1	FALSE
726	PF00106	adh_short	8	11336	0.000705716	0.000103743	0.010186	1	FALSE
727	PF00350	Dynamin_N	6	2675	0.00224299	0.000329728	0.0181614	1	FALSE
728	PF04799	Fzo_mitofusin	1	340	0.00294118	0.000432364	0.0207979	1	FALSE
732	PF07830	PP2C_C	1	237	0.00421941	0.000620269	0.0249129	0.750264	FALSE
733	PF00481	PP2C	3	5414	0.000554119	8.14575e-05	0.00902575	0.936955	FALSE
735	PF00605	IRF	1	983	0.00101729	0.000149546	0.0122298	1	FALSE
736	PF07719	TPR_2	2	1106	0.00180832	0.000265829	0.0163064	1	FALSE
738	PF07200	Mod_r	1	745	0.00134228	0.00019732	0.0140485	1	FALSE
739	PF00631	G-gamma	3	1101	0.0027248	0.000400555	0.0200179	1	FALSE
740	PF00042	Globin	11	1410	0.00780142	0.00114684	0.0338844	0.0936741	TRUE
742	PF12763	EF-hand_4	2	1507	0.00132714	0.000195094	0.013969	1	FALSE
746	PF00690	Cation_ATPase_N	1	1286	0.000777605	0.000114311	0.0106922	1	FALSE
747	PF12710	HAD	8	7592	0.00105374	0.000154904	0.012447	1	FALSE
748	PF00082	Peptidase_S8	4	4080	0.000980392	0.000144121	0.0120059	1	FALSE
749	PF01483	P_proprotein	1	613	0.00163132	0.00023981	0.0154877	1	FALSE
751	PF02737	3HCDH_N	1	723	0.00138313	0.000203325	0.0142606	1	FALSE
756	PF00995	Sec1	12	6473	0.00185385	0.000272523	0.0165105	1	FALSE
757	PF14749	Acyl-CoA_ox_N	2	234	0.00854701	0.00125644	0.0354686	0.0567448	TRUE
761	PF00919	UPF0004	2	191	0.0104712	0.00153931	0.0392642	0.0138104	TRUE
762	PF04055	Radical_SAM	2	1574	0.00127065	0.00018679	0.0136684	1	FALSE
763	PF00472	RF-1	1	477	0.00209644	0.000308184	0.0175579	1	FALSE
764	PF01467	CTP_transf_2	6	1212	0.0049505	0.000727741	0.0269865	0.519177	FALSE
765	PF01284	MARVEL	5	4693	0.00106542	0.00015662	0.0125158	1	FALSE
766	PF07885	Ion_trans_2	8	2920	0.00273973	0.00040275	0.0200727	1	FALSE
767	PF00335	Tetraspannin	15	9169	0.00163595	0.00024049	0.0155096	1	FALSE
768	PF00627	UBA	1	1225	0.000816327	0.000120003	0.0109552	1	FALSE
772	PF00125	Histone	5	6889	0.000725795	0.000106695	0.0103299	1	FALSE
774	PF00953	Glycos_transf_4	1	172	0.00581395	0.000854673	0.0292473	0.321141	FALSE
775	PF12872	OST-HTH	1	632	0.00158228	0.000232601	0.015253	1	FALSE
776	PF00567	TUDOR	2	4441	0.000450349	6.6203e-05	0.00813679	0.815093	FALSE
777	PF07815	Abi_HHR	1	234	0.0042735	0.000628221	0.0250722	0.730471	FALSE
779	PF00266	Aminotran_5	4	2932	0.00136426	0.000200551	0.014163	1	FALSE
780	PF12698	ABC2_membrane_3	4	8823	0.000453361	6.66457e-05	0.00816396	0.818818	FALSE
781	PF00538	Linker_histone	4	1026	0.00389864	0.000573114	0.0239467	0.871124	FALSE
782	PF02023	SCAN	2	5569	0.000359131	5.27936e-05	0.00726611	0.700746	FALSE
785	PF00155	Aminotran_1_2	8	6551	0.00122119	0.000179519	0.0133997	1	FALSE
788	PF00625	Guanylate_kin	3	4062	0.000738552	0.00010857	0.0104203	1	FALSE
790	PF00568	WH1	8	1408	0.00568182	0.000835248	0.0289127	0.347084	FALSE
794	PF02902	Peptidase_C48	8	1784	0.00448431	0.000659209	0.0256835	0.660996	FALSE
795	PF05461	ApoL	1	1958	0.000510725	7.50785e-05	0.00866511	0.887517	FALSE
796	PF00503	G-alpha	16	6907	0.00231649	0.000340533	0.0184567	1	FALSE
797	PF00615	RGS	4	4659	0.000858553	0.00012621	0.0112351	1	FALSE
801	PF00362	Integrin_beta	2	3401	0.000588062	8.64473e-05	0.00929811	0.97429	FALSE
802	PF07974	EGF_2	1	859	0.00116414	0.000171133	0.0130829	1	FALSE
803	PF13857	Ank_5	1	1235	0.000809717	0.000119031	0.0109108	1	FALSE
805	PF06427	UDP-g_GGTase	1	206	0.00485437	0.00071361	0.026723	0.544642	FALSE
806	PF06027	DUF914	4	816	0.00490196	0.000720606	0.0268538	0.532003	FALSE
808	PF00282	Pyridoxal_deC	3	2831	0.0010597	0.000155779	0.0124821	1	FALSE
812	PF09311	Rab5-bind	1	1049	0.000953289	0.000140137	0.0118388	1	FALSE
815	PF00049	Insulin	2	982	0.00203666	0.000299397	0.0173057	1	FALSE
817	PF00249	Myb_DNA-binding	3	1161	0.00258398	0.000379854	0.0194936	1	FALSE
823	PF01593	Amino_oxidase	3	4175	0.000718563	0.000105631	0.0102783	1	FALSE
826	PF04042	DNA_pol_E_B	2	680	0.00294118	0.000432364	0.0207979	1	FALSE
827	PF06602	Myotub-related	11	6569	0.00167453	0.000246162	0.0156915	1	FALSE
828	PF07748	Glyco_hydro_38C	1	2664	0.000375375	5.51815e-05	0.00742863	0.721796	FALSE
829	PF08430	Fork_head_N	1	294	0.00340136	0.000500013	0.0223666	0.980165	FALSE
834	PF09261	Alpha-mann_mid	1	413	0.00242131	0.000355941	0.0188698	1	FALSE
838	PF13873	Myb_DNA-bind_5	1	543	0.00184162	0.000270725	0.016456	1	FALSE
840	PF00638	Ran_BP1	2	2653	0.000753864	0.000110821	0.0105277	1	FALSE
843	PF14636	FNIP_N	1	248	0.00403226	0.000592757	0.0243538	0.820197	FALSE
848	PF00213	OSCP	2	343	0.0058309	0.000857164	0.0292899	0.317835	FALSE
849	PF00174	Oxidored_molyb	1	180	0.00555556	0.000816687	0.0285894	0.372156	FALSE
851	PF01545	Cation_efflux	1	3014	0.000331785	4.87736e-05	0.00698398	0.664205	FALSE
852	PF13640	2OG-FeII_Oxy_3	2	1014	0.00197239	0.000289948	0.0170303	1	FALSE
854	PF03250	Tropomodulin	1	974	0.00102669	0.000150928	0.0122862	1	FALSE
857	PF00036	EF-hand_1	1	559	0.00178891	0.000262976	0.0162187	1	FALSE
858	PF00681	Plectin	2	5142	0.000388954	5.71777e-05	0.00756181	0.739045	FALSE
859	PF01302	CAP_GLY	3	1259	0.00238284	0.000350287	0.0187192	1	FALSE
860	PF01393	Chromo_shadow	1	171	0.00584795	0.000859671	0.0293328	0.314514	FALSE
862	PF00780	CNH	1	4874	0.00020517	3.01608e-05	0.00549196	0.486813	FALSE
863	PF01529	zf-DHHC	4	4519	0.000885152	0.000130121	0.0114078	1	FALSE
864	PF00993	MHC_II_alpha	1	3642	0.000274574	4.03634e-05	0.00635335	0.582839	FALSE
866	PF01853	MOZ_SAS	1	939	0.00106496	0.000156554	0.0125131	1	FALSE
868	PF01926	MMR_HSR1	6	2783	0.00215595	0.000316932	0.0178054	1	FALSE
873	PF10392	COG5	2	123	0.0162602	0.0023903	0.0489493	9.25015e-05	TRUE
876	PF02803	Thiolase_C	2	754	0.00265252	0.00038993	0.0197505	1	FALSE
879	PF05699	Dimer_Tnp_hAT	1	675	0.00148148	0.000217783	0.0147591	1	FALSE
882	PF00534	Glycos_transf_1	5	1000	0.005	0.000735019	0.0271212	0.506158	FALSE
883	PF01145	Band_7	1	3161	0.000316356	4.65055e-05	0.00681965	0.642922	FALSE
885	PF04495	GRASP55_65	1	272	0.00367647	0.000540455	0.023254	0.938334	FALSE
886	PF00079	Serpin	11	14751	0.000745712	0.000109622	0.0104706	1	FALSE
887	PF07047	OPA3	2	217	0.00921659	0.00135487	0.0368336	0.0356567	TRUE
890	PF03024	Folate_rec	1	1363	0.000733676	0.000107853	0.0103858	1	FALSE
894	PF13558	SbcCD_C	1	78	0.0128205	0.00188466	0.0434537	0.00211065	TRUE
897	PF01192	RNA_pol_Rpb6	1	56	0.0178571	0.00262507	0.0513028	1.82711e-05	TRUE
898	PF03131	bZIP_Maf	5	1195	0.0041841	0.000615078	0.0248084	0.763338	FALSE
900	PF13594	Amidohydro_5	2	345	0.0057971	0.000852195	0.0292048	0.324433	FALSE
901	PF01979	Amidohydro_1	5	2785	0.00179533	0.00026392	0.0162478	1	FALSE
904	PF03451	HELP	1	669	0.00149477	0.000219736	0.0148251	1	FALSE
906	PF04124	Dor1	2	668	0.00299401	0.000440131	0.0209839	1	FALSE
911	PF00351	Biopterin_H	2	1371	0.00145879	0.000214447	0.0146456	1	FALSE
913	PF14259	RRM_6	9	4488	0.00200535	0.000294794	0.0171721	1	FALSE
914	PF01920	Prefoldin_2	2	1035	0.00193237	0.000284065	0.0168566	1	FALSE
916	PF00728	Glyco_hydro_20	1	1511	0.000661813	9.7289e-05	0.009864	1	FALSE
917	PF01250	Ribosomal_S6	1	94	0.0106383	0.00156387	0.0395767	0.0123949	TRUE
918	PF07992	Pyr_redox_2	4	3264	0.00122549	0.000180152	0.0134233	1	FALSE
919	PF01510	Amidase_2	3	853	0.003517	0.000517012	0.0227438	0.962383	FALSE
922	PF00653	BIR	1	1241	0.000805802	0.000118456	0.0108844	1	FALSE
924	PF01694	Rhomboid	1	1508	0.00066313	9.74826e-05	0.00987381	1	FALSE
926	PF00443	UCH	21	30839	0.000680956	0.000100103	0.0100057	1	FALSE
929	PF08246	Inhibitor_I29	1	407	0.002457	0.000361188	0.0190084	1	FALSE
931	PF03530	SK_channel	4	354	0.0112994	0.00166106	0.04079	0.00721481	TRUE
937	PF03921	ICAM_N	1	452	0.00221239	0.000325229	0.0180371	1	FALSE
944	PF09744	Jnk-SapK_ap_N	1	618	0.00161812	0.00023787	0.0154249	1	FALSE
947	PF00035	dsrm	4	2130	0.00187793	0.000276063	0.0166174	1	FALSE
948	PF02137	A_deamin	2	2196	0.000910747	0.000133883	0.0115716	1	FALSE
949	PF05640	NKAIN	2	1165	0.00171674	0.000252367	0.0158881	1	FALSE
955	PF03577	Peptidase_C69	1	464	0.00215517	0.000316818	0.0178022	1	FALSE
964	PF04258	Peptidase_A22B	3	1565	0.00191693	0.000281796	0.0167892	1	FALSE
965	PF07732	Cu-oxidase_3	1	1605	0.000623053	9.15911e-05	0.00957076	1	FALSE
968	PF05041	Pecanex_C	2	902	0.0022173	0.000325951	0.018057	1	FALSE
969	PF00157	Pou	1	1636	0.000611247	8.98556e-05	0.00947964	0.999175	FALSE
972	PF02060	ISK_Channel	1	294	0.00340136	0.000500013	0.0223666	0.980165	FALSE
974	PF01023	S_100	2	1054	0.00189753	0.000278944	0.016704	1	FALSE
975	PF01044	Vinculin	14	4287	0.00326569	0.000480068	0.0219157	1	FALSE
978	PF08266	Cadherin_2	2	5262	0.000380084	5.58738e-05	0.00747508	0.727812	FALSE
979	PF00028	Cadherin	96	63636	0.00150858	0.000221767	0.0148935	1	FALSE
982	PF00868	Transglut_N	2	1035	0.00193237	0.000284065	0.0168566	1	FALSE
983	PF01841	Transglut_core	1	1256	0.000796178	0.000117041	0.0108192	1	FALSE
984	PF00927	Transglut_C	5	1496	0.00334225	0.000491323	0.0221712	0.989371	FALSE
985	PF09380	FERM_C	5	2266	0.00220653	0.000324368	0.0180131	1	FALSE
987	PF03311	Cornichon	4	584	0.00684931	0.00100687	0.0317473	0.171936	FALSE
988	PF00162	PGK	2	1173	0.00170503	0.000250646	0.0158338	1	FALSE
989	PF00188	CAP	3	1848	0.00162338	0.000238642	0.0154499	1	FALSE
993	PF03567	Sulfotransfer_2	6	3036	0.00197628	0.000290521	0.0170472	1	FALSE
995	PF00988	CPSase_sm_chain	2	278	0.00719425	0.00105758	0.0325377	0.138032	FALSE
996	PF00117	GATase	3	1110	0.0027027	0.000397307	0.0199365	1	FALSE
997	PF00289	CPSase_L_chain	2	1027	0.00194742	0.000286278	0.0169222	1	FALSE
998	PF02786	CPSase_L_D2	1	1840	0.000543478	7.98933e-05	0.00893866	0.925016	FALSE
1000	PF02142	MGS	1	193	0.00518135	0.000761677	0.027609	0.45901	FALSE
1005	PF05605	zf-Di19	1	361	0.00277008	0.000407212	0.0201836	1	FALSE
1006	PF11976	Rad60-SLD	1	490	0.00204082	0.000300008	0.0173233	1	FALSE
1007	PF01217	Clat_adaptor_s	3	2463	0.00121803	0.000179054	0.0133823	1	FALSE
1011	PF09279	EF-hand_like	1	1236	0.000809061	0.000118935	0.0109064	1	FALSE
1012	PF00388	PI-PLC-X	1	2542	0.000393391	5.78299e-05	0.00760482	0.744615	FALSE
1013	PF00387	PI-PLC-Y	2	1737	0.00115141	0.000169262	0.0130112	1	FALSE
1014	PF00878	CIMR	1	2071	0.000482859	7.09821e-05	0.00842538	0.854655	FALSE
1015	PF01833	TIG	2	6492	0.000308071	4.52876e-05	0.00672976	0.631279	FALSE
1016	PF13903	Claudin_2	5	2436	0.00205254	0.000301732	0.017373	1	FALSE
1017	PF00531	Death	4	2816	0.00142045	0.000208812	0.0144518	1	FALSE
1018	PF00292	PAX	1	1134	0.000881834	0.000129633	0.0113864	1	FALSE
1022	PF00134	Cyclin_N	5	4673	0.00106998	0.00015729	0.0125425	1	FALSE
1025	PF02931	Neur_chan_LBD	20	10686	0.00187161	0.000275133	0.0165894	1	FALSE
1026	PF08384	NPP	1	44	0.0227273	0.00334099	0.0578981	7.23865e-08	TRUE
1031	PF00004	AAA	4	7055	0.000566974	8.33473e-05	0.00912985	0.951225	FALSE
1033	PF13964	Kelch_6	2	943	0.00212089	0.000311779	0.01766	1	FALSE
1034	PF00989	PAS	6	1765	0.00339943	0.000499729	0.0223602	0.980464	FALSE
1037	PF12799	LRR_4	9	3389	0.00265565	0.000390391	0.0197622	1	FALSE
1038	PF01061	ABC2_membrane	1	1058	0.00094518	0.000138945	0.0117883	1	FALSE
1039	PF04516	CP2	5	1466	0.00341064	0.000501377	0.0223971	0.978727	FALSE
1047	PF09727	CortBP2	2	617	0.00324149	0.000476511	0.0218343	1	FALSE
1048	PF02121	IP_trans	2	1984	0.00100807	0.000148189	0.0121742	1	FALSE
1051	PF02205	WH2	1	471	0.00212314	0.00031211	0.0176694	1	FALSE
1056	PF02544	Steroid_dh	1	303	0.00330033	0.000485161	0.0220317	0.995949	FALSE
1057	PF01403	Sema	12	14633	0.000820064	0.000120552	0.0109803	1	FALSE
1058	PF01437	PSI	3	2504	0.00119808	0.000176123	0.0132723	1	FALSE
1059	PF04814	HNF-1_N	1	393	0.00254453	0.000374055	0.0193441	1	FALSE
1060	PF04812	HNF-1B_C	1	496	0.00201613	0.000296378	0.0172182	1	FALSE
1063	PF01266	DAO	6	3872	0.00154959	0.000227795	0.0150946	1	FALSE
1064	PF00084	Sushi	18	21370	0.000842302	0.000123822	0.0111282	1	FALSE
1066	PF15477	SMAP	1	221	0.00452489	0.000665175	0.0257996	0.647809	FALSE
1070	PF00171	Aldedh	6	9355	0.000641368	9.42835e-05	0.00971043	1	FALSE
1074	PF11712	Vma12	5	130	0.0384615	0.00565399	0.0754065	1.15896e-16	TRUE
1075	PF02932	Neur_chan_memb	8	9671	0.000827215	0.000121604	0.0110281	1	FALSE
1076	PF02145	Rap_GAP	1	1861	0.000537346	7.89919e-05	0.00888809	0.918083	FALSE
1077	PF14051	Requiem_N	1	219	0.00456621	0.00067125	0.0259172	0.634442	FALSE
1079	PF15246	NCKAP5	2	616	0.00324675	0.000477285	0.0218521	1	FALSE
1081	PF05805	L6_membrane	1	1190	0.000840336	0.000123533	0.0111152	1	FALSE
1082	PF00884	Sulfatase	9	7370	0.00122117	0.000179516	0.0133996	1	FALSE
1083	PF14707	Sulfatase_C	1	1178	0.000848896	0.000124791	0.0111717	1	FALSE
1086	PF06371	Drf_GBD	7	1719	0.00407214	0.000598619	0.024474	0.805162	FALSE
1088	PF02181	FH2	6	5542	0.00108264	0.000159152	0.0126166	1	FALSE
1090	PF14555	UBA_4	5	529	0.0094518	0.00138945	0.0373012	0.0296554	TRUE
1094	PF03299	TF_AP-2	3	1115	0.00269058	0.000395526	0.0198918	1	FALSE
1096	PF08412	Ion_trans_N	1	380	0.00263158	0.000386852	0.0196724	1	FALSE
1098	PF01064	Activin_recp	2	898	0.00222717	0.000327402	0.0180972	1	FALSE
1099	PF06008	Laminin_I	5	1323	0.00377929	0.000555569	0.0235771	0.917352	FALSE
1101	PF02210	Laminin_G_2	19	13026	0.00145862	0.000214423	0.0146447	1	FALSE
1104	PF04847	Calcipressin	1	512	0.00195312	0.000287117	0.0169469	1	FALSE
1108	PF01746	tRNA_m1G_MT	2	507	0.00394477	0.000579896	0.024088	0.853443	FALSE
1110	PF02319	E2F_TDP	2	917	0.00218103	0.000320619	0.0179087	1	FALSE
1113	PF03982	DAGAT	3	2169	0.00138313	0.000203325	0.0142606	1	FALSE
1118	PF00916	Sulfate_transp	4	3145	0.00127186	0.000186968	0.0136749	1	FALSE
1119	PF01740	STAS	4	1906	0.00209864	0.000308507	0.0175671	1	FALSE
1120	PF03810	IBN_N	2	1193	0.00167645	0.000246444	0.0157005	1	FALSE
1123	PF00080	Sod_Cu	1	438	0.00228311	0.000335625	0.0183231	1	FALSE
1124	PF00130	C1_1	9	3539	0.00254309	0.000373844	0.0193387	1	FALSE
1132	PF03031	NIF	1	1361	0.000734754	0.000108012	0.0103934	1	FALSE
1135	PF02815	MIR	2	1793	0.00111545	0.000163975	0.0128063	1	FALSE
1136	PF05729	NACHT	1	7485	0.000133601	1.96398e-05	0.00443173	0.411136	FALSE
1139	PF00549	Ligase_CoA	1	568	0.00176056	0.000258809	0.0160896	1	FALSE
1140	PF15027	DUF4525	1	275	0.00363636	0.000534559	0.0231267	0.944332	FALSE
1142	PF00009	GTP_EFTU	2	5519	0.000362384	5.32718e-05	0.00729895	0.704999	FALSE
1143	PF13417	GST_N_3	1	1380	0.000724638	0.000106524	0.0103216	1	FALSE
1144	PF13410	GST_C_2	2	1598	0.00125156	0.000183985	0.0135653	1	FALSE
1147	PF11957	efThoc1	1	362	0.00276243	0.000406088	0.0201557	1	FALSE
1148	PF01835	A2M_N	2	1535	0.00130293	0.000191536	0.013841	1	FALSE
1149	PF07703	A2M_N_2	2	2349	0.000851426	0.000125163	0.0111883	1	FALSE
1150	PF00207	A2M	1	1427	0.000700771	0.000103016	0.0101502	1	FALSE
1152	PF07678	A2M_comp	2	4217	0.000474271	6.97196e-05	0.00835012	0.844337	FALSE
1156	PF03719	Ribosomal_S5_C	1	146	0.00684931	0.00100687	0.0317473	0.171936	FALSE
1157	PF00224	PK	1	1059	0.000944287	0.000138814	0.0117827	1	FALSE
1160	PF14857	TMEM151	3	950	0.00315789	0.000464222	0.0215508	1	FALSE
1161	PF01030	Recep_L_domain	3	1613	0.00185989	0.00027341	0.0165374	1	FALSE
1162	PF00757	Furin-like	4	1119	0.00357462	0.000525482	0.0229294	0.953632	FALSE
1163	PF14843	GF_recep_IV	1	1059	0.000944287	0.000138814	0.0117827	1	FALSE
1166	PF02372	IL15	1	266	0.0037594	0.000552645	0.0235149	0.925127	FALSE
1169	PF02204	VPS9	3	1043	0.00287632	0.000422829	0.0205672	1	FALSE
1172	PF00753	Lactamase_B	2	2054	0.00097371	0.000143139	0.0119649	1	FALSE
1173	PF00083	Sugar_tr	14	18816	0.000744048	0.000109378	0.010459	1	FALSE
1174	PF04057	Rep-A_N	2	99	0.020202	0.00296977	0.0545767	1.37844e-06	TRUE
1175	PF08646	Rep_fac-A_C	1	262	0.00381679	0.000561083	0.0236938	0.902747	FALSE
1176	PF01699	Na_Ca_ex	2	2564	0.000780031	0.000114667	0.0107089	1	FALSE
1181	PF00801	PKD	1	1513	0.000660939	9.71605e-05	0.00985748	1	FALSE
1185	PF07565	Band_3_cyto	2	2471	0.000809389	0.000118983	0.0109086	1	FALSE
1186	PF00955	HCO3_cotransp	9	5069	0.0017755	0.000261005	0.0161578	1	FALSE
1187	PF03051	Peptidase_C1_2	1	1317	0.000759301	0.00011162	0.0105656	1	FALSE
1191	PF02469	Fasciclin	3	2429	0.00123508	0.000181561	0.0134757	1	FALSE
1192	PF00193	Xlink	1	2257	0.000443066	6.51323e-05	0.00807072	0.806037	FALSE
1193	PF00061	Lipocalin	4	4345	0.000920598	0.000135331	0.011634	1	FALSE
1194	PF04909	Amidohydro_2	1	327	0.0030581	0.000449553	0.0212074	1	FALSE
1195	PF00118	Cpn60_TCP1	5	7806	0.000640533	9.41607e-05	0.0097041	1	FALSE
1198	PF15080	DUF4547	1	195	0.00512821	0.000753865	0.027467	0.47274	FALSE
1202	PF00293	NUDIX	3	3551	0.000844832	0.000124193	0.0111449	1	FALSE
1203	PF13561	adh_short_C2	3	2030	0.00147783	0.000217247	0.0147409	1	FALSE
1204	PF07810	TMC	3	919	0.00326442	0.000479882	0.0219115	1	FALSE
1205	PF01130	CD36	1	1353	0.000739098	0.00010865	0.0104241	1	FALSE
1208	PF03171	2OG-FeII_Oxy	2	725	0.00275862	0.000405528	0.0201418	1	FALSE
1211	PF15274	MLIP	2	651	0.0030722	0.000451624	0.0212563	1	FALSE
1214	PF09068	EF-hand_2	1	810	0.00123457	0.000181486	0.0134729	1	FALSE
1215	PF09069	EF-hand_3	3	553	0.00542496	0.000797488	0.0282511	0.39839	FALSE
1218	PF00929	RNase_T	3	2903	0.00103341	0.000151916	0.0123263	1	FALSE
1223	PF00999	Na_H_Exchanger	9	6583	0.00136716	0.000200977	0.0141781	1	FALSE
1225	PF09282	Mago-bind	1	26	0.0384615	0.00565399	0.0754065	1.15896e-16	TRUE
1226	PF13086	AAA_11	5	2882	0.00173491	0.000255038	0.0159719	1	FALSE
1228	PF04193	PQ-loop	1	581	0.00172117	0.000253018	0.0159086	1	FALSE
1232	PF12235	FXR1P_C	1	476	0.00210084	0.000308831	0.0175763	1	FALSE
1233	PF03102	NeuB	1	239	0.0041841	0.000615078	0.0248084	0.763338	FALSE
1235	PF10513	EPL1	2	1617	0.00123686	0.000181823	0.0134854	1	FALSE
1236	PF06752	E_Pc_C	1	484	0.00206612	0.000303727	0.0174304	1	FALSE
1238	PF01448	ELM2	2	683	0.00292826	0.000430465	0.0207521	1	FALSE
1239	PF01459	Porin_3	3	1358	0.00220913	0.00032475	0.0180238	1	FALSE
1244	PF03637	Mob1_phocein	1	1225	0.000816327	0.000120003	0.0109552	1	FALSE
1249	PF01167	Tub	1	1250	0.0008	0.000117603	0.0108451	1	FALSE
1251	PF01034	Syndecan	1	469	0.0021322	0.000313441	0.017707	1	FALSE
1255	PF08565	CDC37_M	1	392	0.00255102	0.000375009	0.0193688	1	FALSE
1257	PF08953	DUF1899	2	384	0.00520833	0.000765644	0.0276809	0.452065	FALSE
1258	PF08954	DUF1900	2	944	0.00211864	0.000311449	0.0176507	1	FALSE
1259	PF00137	ATP-synt_C	1	464	0.00215517	0.000316818	0.0178022	1	FALSE
1260	PF04051	TRAPP	1	768	0.00130208	0.000191411	0.0138365	1	FALSE
1265	PF00466	Ribosomal_L10	1	386	0.00259067	0.000380839	0.0195188	1	FALSE
1268	PF13229	Beta_helix	1	1598	0.000625782	9.19923e-05	0.0095917	1	FALSE
1270	PF01834	XRCC1_N	1	526	0.00190114	0.000279475	0.0167198	1	FALSE
1271	PF00533	BRCT	3	2174	0.00137995	0.000202857	0.0142442	1	FALSE
1273	PF04849	HAP1_N	3	399	0.0075188	0.00110529	0.0332643	0.112247	FALSE
1275	PF13832	zf-HC5HC2H_2	2	1488	0.00134409	0.000197586	0.0140579	1	FALSE
1276	PF06179	Med22	1	232	0.00431035	0.000633637	0.0251801	0.718208	FALSE
1277	PF00641	zf-RanBP	2	1075	0.00186046	0.000273495	0.01654	1	FALSE
1279	PF02187	GAS2	1	512	0.00195312	0.000287117	0.0169469	1	FALSE
1280	PF00907	T-box	2	3132	0.00063857	9.38722e-05	0.00968922	1	FALSE
1282	PF13793	Pribosyltran_N	3	675	0.00444444	0.00065335	0.0255691	0.674006	FALSE
1283	PF14572	Pribosyl_synth	2	885	0.00225989	0.000332212	0.0182297	1	FALSE
1285	PF03520	KCNQ_channel	6	1009	0.00594648	0.000874155	0.029579	0.295415	FALSE
1288	PF00583	Acetyltransf_1	2	1565	0.00127796	0.000187864	0.0137076	1	FALSE
1290	PF00864	P2X_receptor	2	3272	0.000611247	8.98556e-05	0.00947964	0.999175	FALSE
1291	PF08156	NOP5NT	1	66	0.0151515	0.00222733	0.0472472	0.000261969	TRUE
1292	PF08060	NOSIC	1	208	0.00480769	0.000706749	0.0265941	0.557509	FALSE
1293	PF01798	Nop	1	444	0.00225225	0.000331089	0.0181989	1	FALSE
1295	PF00382	TFIIB	1	213	0.00469484	0.000690158	0.0262799	0.593217	FALSE
1297	PF08271	TF_Zn_Ribbon	1	171	0.00584795	0.000859671	0.0293328	0.314514	FALSE
1298	PF02966	DIM1	1	264	0.00378788	0.000556832	0.0236039	0.914	FALSE
1301	PF00609	DAGK_acc	4	1628	0.002457	0.000361188	0.0190084	1	FALSE
1302	PF07546	EMI	4	1208	0.00331126	0.000486767	0.0220682	0.99423	FALSE
1303	PF01066	CDP-OH_P_transf	2	972	0.00205761	0.000302477	0.0173945	1	FALSE
1309	PF15620	CENP-C_mid	1	256	0.00390625	0.000574233	0.02397	0.868199	FALSE
1311	PF14822	Vasohibin	1	492	0.00203252	0.000298788	0.0172881	1	FALSE
1316	PF02759	RUN	4	3230	0.00123839	0.000182048	0.0134937	1	FALSE
1317	PF13901	DUF4206	1	1218	0.000821018	0.000120693	0.0109867	1	FALSE
1318	PF00149	Metallophos	6	6412	0.000935745	0.000137558	0.0117293	1	FALSE
1320	PF02033	RBFA	1	105	0.00952381	0.00140004	0.0374433	0.0278328	TRUE
1324	PF00324	AA_permease	2	4922	0.000406339	5.97333e-05	0.00772897	0.760694	FALSE
1327	PF03372	Exo_endo_phos	4	8548	0.000467946	6.87898e-05	0.00829425	0.836678	FALSE
1328	PF00105	zf-C4	3	3534	0.000848896	0.000124791	0.0111717	1	FALSE
1329	PF00104	Hormone_recep	29	10690	0.00271282	0.000398794	0.0199738	1	FALSE
1333	PF03226	Yippee-Mis18	2	698	0.00286533	0.000421214	0.0205278	1	FALSE
1334	PF15409	PH_8	3	358	0.00837989	0.00123187	0.0351197	0.0637415	TRUE
1335	PF01237	Oxysterol_BP	6	5193	0.0011554	0.000169848	0.0130337	1	FALSE
1336	PF07965	Integrin_B_tail	1	581	0.00172117	0.000253018	0.0159086	1	FALSE
1337	PF03160	Calx-beta	12	3759	0.00319234	0.000469286	0.0216681	1	FALSE
1338	PF06046	Sec6	1	2511	0.000398248	5.85439e-05	0.00765162	0.750677	FALSE
1347	PF05221	AdoHcyase	1	1278	0.000782473	0.000115026	0.0107257	1	FALSE
1351	PF12752	SUZ	1	212	0.00471698	0.000693414	0.0263419	0.586177	FALSE
1352	PF13385	Laminin_G_3	3	2680	0.0011194	0.000164556	0.012829	1	FALSE
1353	PF09273	Rubis-subs-bind	2	386	0.00518135	0.000761677	0.027609	0.45901	FALSE
1357	PF07803	GSG-1	2	442	0.00452489	0.000665175	0.0257996	0.647809	FALSE
1360	PF08204	V-set_CD47	1	134	0.00746269	0.00109704	0.0331398	0.115976	FALSE
1363	PF02148	zf-UBP	1	1168	0.000856164	0.000125859	0.0112194	1	FALSE
1365	PF08450	SGL	1	248	0.00403226	0.000592757	0.0243538	0.820197	FALSE
1366	PF00557	Peptidase_M24	1	2619	0.000381825	5.61297e-05	0.00749219	0.730027	FALSE
1368	PF13532	2OG-FeII_Oxy_2	3	1401	0.00214133	0.000314783	0.0177449	1	FALSE
1371	PF02807	ATP-gua_PtransN	1	395	0.00253165	0.000372161	0.0192951	1	FALSE
1373	PF00928	Adap_comp_sub	3	4045	0.000741656	0.000109026	0.0104421	1	FALSE
1375	PF08321	PPP5	1	365	0.00273973	0.00040275	0.0200727	1	FALSE
1377	PF01285	TEA	2	2164	0.000924214	0.000135863	0.0116568	1	FALSE
1379	PF01553	Acyltransferase	4	3321	0.00120446	0.000177059	0.0133075	1	FALSE
1380	PF05044	HPD	1	311	0.00321543	0.000472681	0.0217464	1	FALSE
1384	PF01398	JAB	3	1418	0.00211566	0.000311009	0.0176382	1	FALSE
1385	PF03700	Sorting_nexin	3	259	0.011583	0.00170275	0.0412995	0.00594961	TRUE
1386	PF00274	Glycolytic	1	1390	0.000719424	0.000105758	0.0102844	1	FALSE
1387	PF12413	DLL_N	1	247	0.00404858	0.000595157	0.0244031	0.814033	FALSE
1388	PF01585	G-patch	4	1229	0.00325468	0.00047845	0.0218787	1	FALSE
1389	PF00892	EamA	1	2260	0.000442478	6.50459e-05	0.00806537	0.805303	FALSE
1394	PF12348	CLASP_N	1	1911	0.000523286	7.6925e-05	0.00877103	0.902036	FALSE
1396	PF01150	GDA1_CD39	5	4682	0.00106792	0.000156988	0.0125305	1	FALSE
1397	PF10568	Tom37	1	197	0.00507614	0.000746212	0.0273271	0.48626	FALSE
1401	PF13871	Helicase_C_4	1	554	0.00180505	0.00026535	0.0162917	1	FALSE
1402	PF12287	Caprin-1_C	1	622	0.00160772	0.00023634	0.0153752	1	FALSE
1411	PF03194	LUC7	1	1476	0.000677507	9.9596e-05	0.00998028	1	FALSE
1413	PF02828	L27	3	810	0.0037037	0.000544458	0.02334	0.934279	FALSE
1414	PF04408	HA2	1	2430	0.000411523	6.04954e-05	0.00777811	0.76706	FALSE
1415	PF07717	OB_NTP_bind	2	2939	0.000680504	0.000100037	0.0100023	1	FALSE
1416	PF00339	Arrestin_N	1	1573	0.000635728	9.34544e-05	0.00966763	1	FALSE
1417	PF02752	Arrestin_C	4	1536	0.00260417	0.000382822	0.0195696	1	FALSE
1421	PF00777	Glyco_transf_29	7	6249	0.00112018	0.00016467	0.0128335	1	FALSE
1422	PF00334	NDK	3	1571	0.00190961	0.00028072	0.0167571	1	FALSE
1424	PF13893	RRM_5	2	2420	0.000826446	0.000121491	0.0110229	1	FALSE
1425	PF03208	PRA1	1	405	0.00246914	0.000362972	0.0190553	1	FALSE
1427	PF01922	SRP19	4	100	0.04	0.00588015	0.0769086	1.54424e-17	TRUE
1428	PF15388	FAM117	2	1610	0.00124224	0.000182613	0.0135147	1	FALSE
1429	PF15494	SRCR_2	5	658	0.00759878	0.00111705	0.033441	0.106956	FALSE
1432	PF01630	Glyco_hydro_56	1	1677	0.000596303	8.76588e-05	0.00936304	0.98319	FALSE
1434	PF05478	Prominin	1	899	0.00111235	0.000163519	0.0127885	1	FALSE
1435	PF02338	OTU	2	2004	0.000998004	0.00014671	0.0121133	1	FALSE
1437	PF01733	Nucleoside_tran	1	1274	0.000784929	0.000115387	0.0107425	1	FALSE
1445	PF13339	AATF-Che1	1	153	0.00653595	0.000960809	0.0310118	0.207985	FALSE
1446	PF08164	TRAUB	1	84	0.0119048	0.00175004	0.0418702	0.00453261	TRUE
1447	PF00055	Laminin_N	10	3550	0.0028169	0.000414095	0.0203535	1	FALSE
1449	PF07534	TLD	1	842	0.00118765	0.000174589	0.0132144	1	FALSE
1450	PF10046	BLOC1_2	2	98	0.0204082	0.00300008	0.0548553	1.10906e-06	TRUE
1453	PF03144	GTP_EFTU_D2	1	1367	0.000731529	0.000107537	0.0103706	1	FALSE
1455	PF04598	Gasdermin	4	3319	0.00120518	0.000177166	0.0133116	1	FALSE
1461	PF08214	KAT11	3	612	0.00490196	0.000720606	0.0268538	0.532003	FALSE
1465	PF08374	Protocadherin	1	1104	0.000905797	0.000133156	0.0115401	1	FALSE
1466	PF01093	Clusterin	4	1246	0.00321027	0.000471922	0.0217289	1	FALSE
1472	PF15291	Dermcidin	1	99	0.010101	0.00148489	0.0385629	0.0186853	TRUE
1474	PF08326	ACC_central	3	1476	0.00203252	0.000298788	0.0172881	1	FALSE
1475	PF01039	Carboxyl_trans	1	3032	0.000329815	4.8484e-05	0.00696322	0.661516	FALSE
1476	PF00578	AhpC-TSA	2	790	0.00253165	0.000372161	0.0192951	1	FALSE
1478	PF04791	LMBR1	3	2332	0.00128645	0.000189113	0.0137531	1	FALSE
1480	PF00683	TB	2	1767	0.00113186	0.000166388	0.0129002	1	FALSE
1483	PF00370	FGGY_N	1	1403	0.000712758	0.000104778	0.0102367	1	FALSE
1491	PF02784	Orn_Arg_deC_N	1	711	0.00140647	0.000206756	0.0143805	1	FALSE
1492	PF00278	Orn_DAP_Arg_deC	1	392	0.00255102	0.000375009	0.0193688	1	FALSE
1494	PF06777	DUF1227	1	285	0.00350877	0.000515802	0.0227171	0.963639	FALSE
1495	PF13307	Helicase_C_2	2	552	0.00362319	0.000532622	0.0230848	0.94631	FALSE
1499	PF00288	GHMP_kinases_N	1	304	0.00328947	0.000483565	0.0219954	0.997659	FALSE
1500	PF08544	GHMP_kinases_C	2	328	0.00609756	0.000896364	0.0299528	0.270498	FALSE
1502	PF00763	THF_DHG_CYH	1	354	0.00282486	0.000415265	0.0203823	1	FALSE
1503	PF02882	THF_DHG_CYH_C	2	642	0.00311526	0.000457956	0.0214048	1	FALSE
1504	PF01268	FTHFS	3	1545	0.00194175	0.000285444	0.0168975	1	FALSE
1511	PF00630	Filamin	4	9269	0.000431546	6.34389e-05	0.0079651	0.791558	FALSE
1514	PF00405	Transferrin	1	2179	0.000458926	6.74638e-05	0.00821391	0.825666	FALSE
1519	PF01661	Macro	8	1455	0.00549828	0.000808268	0.0284415	0.383623	FALSE
1520	PF00957	Synaptobrevin	2	884	0.00226244	0.000332588	0.01824	1	FALSE
1526	PF00530	SRCR	14	7324	0.00191152	0.000281001	0.0167654	1	FALSE
1529	PF01530	zf-C2HC	2	661	0.00302572	0.000444792	0.0210948	1	FALSE
1530	PF13520	AA_permease_2	9	5877	0.00153139	0.000225121	0.0150057	1	FALSE
1532	PF08016	PKD_channel	6	2737	0.00219218	0.000322259	0.0179545	1	FALSE
1534	PF01590	GAF	7	2164	0.00323475	0.00047552	0.0218116	1	FALSE
1538	PF02911	Formyl_trans_C	1	211	0.00473934	0.0006967	0.0264043	0.579087	FALSE
1539	PF01462	LRRNT	1	1472	0.000679348	9.98667e-05	0.00999383	1	FALSE
1541	PF10585	UBA_e1_thiolCys	1	269	0.00371747	0.000546482	0.0233833	0.932235	FALSE
1542	PF02134	UBACT	1	601	0.00166389	0.000244599	0.0156416	1	FALSE
1544	PF01301	Glyco_hydro_35	4	1728	0.00231482	0.000340286	0.01845	1	FALSE
1546	PF00147	Fibrinogen_C	3	6486	0.000462535	6.79944e-05	0.00824615	0.830085	FALSE
1547	PF11933	DUF3451	3	1349	0.00222387	0.000326917	0.0180838	1	FALSE
1548	PF06512	Na_trans_assoc	1	2083	0.000480077	7.05731e-05	0.00840108	0.851322	FALSE
1552	PF02351	GDNF	2	1311	0.00152555	0.000224262	0.0149771	1	FALSE
1553	PF08212	Lipocalin_2	2	145	0.0137931	0.00202764	0.045075	0.000900093	TRUE
1554	PF01105	EMP24_GP25L	1	1658	0.000603136	8.86632e-05	0.00941653	0.990524	FALSE
1561	PF04906	Tweety	1	3058	0.000327011	4.80718e-05	0.00693355	0.657674	FALSE
1562	PF04515	Choline_transpo	2	5481	0.000364897	5.36412e-05	0.00732421	0.708272	FALSE
1564	PF00485	PRK	1	382	0.0026178	0.000384826	0.0196208	1	FALSE
1568	PF07292	NID	1	353	0.00283286	0.000416441	0.0204111	1	FALSE
1570	PF02038	ATP1G1_PLM_MAT8	1	352	0.00284091	0.000417624	0.0204401	1	FALSE
1572	PF00285	Citrate_synt	1	803	0.00124533	0.000183068	0.0135315	1	FALSE
1573	PF14961	BROMI	1	1349	0.00074129	0.000108972	0.0104396	1	FALSE
1575	PF02820	MBT	2	2128	0.00093985	0.000138161	0.011755	1	FALSE
1579	PF10427	Ago_hook	1	296	0.00337838	0.000496634	0.0222908	0.983735	FALSE
1581	PF00110	wnt	8	6062	0.0013197	0.000194	0.0139297	1	FALSE
1583	PF00930	DPPIV_N	10	2240	0.00446429	0.000656267	0.0256261	0.667522	FALSE
1584	PF00326	Peptidase_S9	2	1955	0.00102302	0.000150387	0.0122642	1	FALSE
1589	PF10408	Ufd2P_core	2	948	0.0021097	0.000310134	0.0176134	1	FALSE
1593	PF04826	Arm_2	4	2550	0.00156863	0.000230594	0.0151871	1	FALSE
1595	PF00773	RNB	5	1390	0.00359712	0.00052879	0.0230015	0.950234	FALSE
1596	PF02230	Abhydrolase_2	1	962	0.0010395	0.00015281	0.0123626	1	FALSE
1598	PF13959	DUF4217	2	253	0.00790514	0.00116208	0.0341092	0.0869423	TRUE
1600	PF00183	HSP90	1	1486	0.000672948	9.89259e-05	0.00994664	1	FALSE
1601	PF09058	L27_1	4	122	0.0327869	0.00481979	0.0695926	2.29829e-13	TRUE
1602	PF10608	MAGUK_N_PEST	7	340	0.0205882	0.00302655	0.0550975	9.68352e-07	TRUE
1603	PF10600	PDZ_assoc	1	269	0.00371747	0.000546482	0.0233833	0.932235	FALSE
1605	PF10390	ELL	3	912	0.00328947	0.000483565	0.0219954	0.997659	FALSE
1607	PF02485	Branch	4	2062	0.00193986	0.000285167	0.0168893	1	FALSE
1609	PF00051	Kringle	7	3349	0.00209018	0.000307264	0.0175316	1	FALSE
1611	PF00749	tRNA-synt_1c	1	922	0.0010846	0.00015944	0.012628	1	FALSE
1612	PF03950	tRNA-synt_1c_C	3	364	0.00824176	0.00121157	0.0348287	0.0695771	TRUE
1614	PF00587	tRNA-synt_2b	3	1612	0.00186104	0.00027358	0.0165425	1	FALSE
1618	PF10373	EST1_DNA_bind	5	1028	0.00486381	0.000714999	0.026749	0.542129	FALSE
1622	PF00418	Tubulin-binding	1	487	0.00205339	0.000301856	0.0173766	1	FALSE
1624	PF02668	TauD	1	517	0.00193424	0.00028434	0.0168648	1	FALSE
1625	PF13426	PAS_9	3	1059	0.00283286	0.000416441	0.0204111	1	FALSE
1626	PF04109	APG9	1	363	0.00275482	0.000404969	0.0201279	1	FALSE
1627	PF05287	PMG	3	1871	0.00160342	0.000235709	0.0153546	1	FALSE
1630	PF13836	DUF4195	2	721	0.00277393	0.000407777	0.0201976	1	FALSE
1633	PF00094	VWD	4	8141	0.00049134	7.22288e-05	0.00849906	0.864754	FALSE
1635	PF01408	GFO_IDH_MocA	2	463	0.00431965	0.000635005	0.0252073	0.715117	FALSE
1636	PF10277	Frag1	2	1460	0.00136986	0.000201375	0.0141921	1	FALSE
1642	PF10540	Membr_traf_MHD	1	666	0.0015015	0.000220726	0.0148585	1	FALSE
1645	PF04100	Vps53_N	2	681	0.00293686	0.000431729	0.0207826	1	FALSE
1651	PF04727	ELMO_CED12	4	1063	0.00376293	0.000553165	0.023526	0.923743	FALSE
1655	PF04710	Pellino	1	1721	0.000581058	8.54177e-05	0.00924256	0.966676	FALSE
1657	PF08347	CTNNB1_binding	4	965	0.00414508	0.000609342	0.0246924	0.777851	FALSE
1662	PF12352	V-SNARE_C	1	322	0.00310559	0.000456533	0.0213715	1	FALSE
1663	PF00133	tRNA-synt_1	2	10052	0.000198965	2.92486e-05	0.00540828	0.477483	FALSE
1666	PF04718	ATP-synt_G	4	185	0.0216216	0.00317846	0.0564676	2.81226e-07	TRUE
1667	PF07699	GCC2_GCC3	2	978	0.00204499	0.000300621	0.017341	1	FALSE
1669	PF13432	TPR_16	3	339	0.00884956	0.00130092	0.0360917	0.0451762	TRUE
1670	PF01063	Aminotran_4	1	499	0.00200401	0.000294597	0.0171663	1	FALSE
1674	PF13839	PC-Esterase	1	1400	0.000714286	0.000105003	0.0102476	1	FALSE
1677	PF00273	Serum_albumin	2	1819	0.0010995	0.000161631	0.0127145	1	FALSE
1678	PF11560	LAP2alpha	1	388	0.00257732	0.000378876	0.0194684	1	FALSE
1681	PF13671	AAA_33	1	1410	0.00070922	0.000104258	0.0102112	1	FALSE
1686	PF04410	Gar1	1	313	0.00319489	0.00046966	0.0216767	1	FALSE
1688	PF13771	zf-HC5HC2H	1	1151	0.00086881	0.000127718	0.011302	1	FALSE
1699	PF00294	PfkB	10	1312	0.00762195	0.00112046	0.033492	0.105429	FALSE
1702	PF05033	Pre-SET	1	1468	0.000681199	0.000100139	0.0100074	1	FALSE
1704	PF05679	CHGN	4	3676	0.00108814	0.00015996	0.0126486	1	FALSE
1705	PF00408	PGM_PMM_IV	1	513	0.00194932	0.000286557	0.0169304	1	FALSE
1706	PF01040	UbiA	1	1134	0.000881834	0.000129633	0.0113864	1	FALSE
1708	PF07787	DUF1625	2	252	0.00793651	0.0011667	0.0341769	0.0849149	TRUE
1709	PF14652	DUF4457	1	851	0.00117509	0.000172742	0.0131443	1	FALSE
1716	PF01084	Ribosomal_S18	1	485	0.00206186	0.0003031	0.0174124	1	FALSE
1719	PF06409	NPIP	2	7235	0.000276434	4.06368e-05	0.00637483	0.585309	FALSE
1720	PF08926	DUF1908	1	1230	0.000813008	0.000119515	0.010933	1	FALSE
1721	PF14492	EFG_II	1	360	0.00277778	0.000408344	0.0202116	1	FALSE
1723	PF00679	EFG_C	6	439	0.0136674	0.00200916	0.0448688	0.00102915	TRUE
1724	PF00992	Troponin	2	766	0.00261097	0.000383822	0.0195951	1	FALSE
1726	PF14893	PNMA	1	5460	0.00018315	2.69237e-05	0.00518888	0.453025	FALSE
1730	PF01342	SAND	1	687	0.0014556	0.000213979	0.0146296	1	FALSE
1734	PF04840	Vps16_C	1	318	0.00314465	0.000462276	0.0215056	1	FALSE
1739	PF02893	GRAM	2	1703	0.0011744	0.000172641	0.0131404	1	FALSE
1741	PF00836	Stathmin	1	628	0.00159236	0.000234082	0.0153015	1	FALSE
1742	PF00635	Motile_Sperm	1	612	0.00163399	0.000240202	0.0155003	1	FALSE
1745	PF15091	DUF4554	2	718	0.00278552	0.000409481	0.0202398	1	FALSE
1748	PF04811	Sec23_trunk	2	1495	0.00133779	0.000196661	0.0140249	1	FALSE
1751	PF00626	Gelsolin	3	3490	0.000859599	0.000126364	0.0112419	1	FALSE
1754	PF01513	NAD_kinase	1	669	0.00149477	0.000219736	0.0148251	1	FALSE
1755	PF00880	Nebulin	5	5145	0.000971817	0.000142861	0.0119533	1	FALSE
1761	PF00209	SNF	7	13403	0.000522271	7.67758e-05	0.00876251	0.900869	FALSE
1764	PF00194	Carb_anhydrase	9	5177	0.00173846	0.00025556	0.0159883	1	FALSE
1766	PF01031	Dynamin_M	4	2029	0.00197141	0.000289805	0.0170261	1	FALSE
1767	PF02212	GED	1	546	0.0018315	0.000269238	0.0164107	1	FALSE
1770	PF00730	HhH-GPD	1	583	0.00171527	0.00025215	0.0158812	1	FALSE
1777	PF04851	ResIII	1	750	0.00133333	0.000196005	0.0140015	1	FALSE
1779	PF00152	tRNA-synt_2	1	1876	0.000533049	7.83602e-05	0.00885248	0.913201	FALSE
1781	PF04923	Ninjurin	1	206	0.00485437	0.00071361	0.026723	0.544642	FALSE
1785	PF01049	Cadherin_C	2	3697	0.000540979	7.95259e-05	0.00891809	0.922195	FALSE
1788	PF01176	eIF-1a	1	129	0.00775194	0.00113956	0.0337767	0.0969013	TRUE
1795	PF08265	YL1_C	1	58	0.0172414	0.00253455	0.0504082	3.44561e-05	TRUE
1806	PF02463	SMC_N	13	9786	0.00132843	0.000195284	0.0139758	1	FALSE
1807	PF05527	DUF758	1	805	0.00124224	0.000182613	0.0135147	1	FALSE
1813	PF06466	PCAF_N	1	905	0.00110497	0.000162435	0.012746	1	FALSE
1816	PF03416	Peptidase_C54	1	2053	0.000487092	7.16043e-05	0.00846224	0.859707	FALSE
1818	PF06337	DUSP	1	613	0.00163132	0.00023981	0.0154877	1	FALSE
1823	PF04116	FA_hydroxylase	1	677	0.00147711	0.00021714	0.0147373	1	FALSE
1830	PF08399	VWA_N	2	590	0.00338983	0.000498318	0.0223286	0.981954	FALSE
1835	PF00029	Connexin	2	2443	0.000818666	0.000120347	0.0109709	1	FALSE
1839	PF13774	Longin	1	409	0.00244499	0.000359422	0.0189618	1	FALSE
1841	PF01794	Ferric_reduct	1	2058	0.000485909	7.14304e-05	0.00845195	0.858297	FALSE
1842	PF03556	Cullin_binding	1	575	0.00173913	0.000255659	0.0159914	1	FALSE
1843	PF04818	CTD_bind	3	505	0.00594059	0.000873289	0.0295644	0.296552	FALSE
1847	PF05600	DUF773	1	916	0.0010917	0.000160484	0.0126693	1	FALSE
1860	PF13452	MaoC_dehydrat_N	1	130	0.00769231	0.0011308	0.0336464	0.100804	FALSE
1863	PF04433	SWIRM	1	435	0.00229885	0.00033794	0.0183862	1	FALSE
1864	PF10345	Cohesin_load	1	547	0.00182815	0.000268745	0.0163957	1	FALSE
1865	PF03308	ArgK	1	283	0.00353357	0.000519448	0.0227973	0.959859	FALSE
1870	PF01370	Epimerase	2	1943	0.00102934	0.000151316	0.012302	1	FALSE
1871	PF01073	3Beta_HSD	2	2422	0.000825764	0.00012139	0.0110184	1	FALSE
1872	PF00812	Ephrin	1	994	0.00100604	0.000147891	0.0121619	1	FALSE
1873	PF05649	Peptidase_M13_N	2	3128	0.000639386	9.39921e-05	0.00969541	1	FALSE
1874	PF01431	Peptidase_M13	1	1693	0.000590667	8.68302e-05	0.00931868	0.97711	FALSE
1877	PF10591	SPARC_Ca_bdg	3	811	0.00369914	0.000543787	0.0233256	0.934958	FALSE
1879	PF03097	BRO1	2	2214	0.000903342	0.000132795	0.0115244	1	FALSE
1880	PF15268	Dapper	1	260	0.00384615	0.000565399	0.0237848	0.891364	FALSE
1882	PF00521	DNA_topoisoIV	2	983	0.00203459	0.000299092	0.0172969	1	FALSE
1886	PF04098	Rad52_Rad22	1	307	0.00325733	0.000478839	0.0218876	1	FALSE
1887	PF01209	Ubie_methyltran	1	538	0.00185874	0.000273241	0.0165323	1	FALSE
1888	PF01909	NTP_transf_2	1	999	0.001001	0.000147151	0.0121315	1	FALSE
1889	PF03828	PAP_assoc	1	493	0.0020284	0.000298182	0.0172705	1	FALSE
1890	PF00723	Glyco_hydro_15	3	3020	0.000993377	0.00014603	0.0120852	1	FALSE
1891	PF00343	Phosphorylase	2	1435	0.00139373	0.000204883	0.0143152	1	FALSE
1894	PF02460	Patched	5	5359	0.00093301	0.000137156	0.0117122	1	FALSE
1896	PF11669	WBP-1	1	272	0.00367647	0.000540455	0.023254	0.938334	FALSE
1897	PF04666	Glyco_transf_54	1	1878	0.000532481	7.82767e-05	0.00884776	0.912555	FALSE
1899	PF00244	2003-03-14	5	1801	0.00277624	0.000408117	0.020206	1	FALSE
1902	PF11816	DUF3337	1	311	0.00321543	0.000472681	0.0217464	1	FALSE
1903	PF00644	PARP	4	3238	0.00123533	0.000181598	0.0134771	1	FALSE
1906	PF00206	Lyase_1	3	912	0.00328947	0.000483565	0.0219954	0.997659	FALSE
1907	PF14698	ASL_C2	1	69	0.0144928	0.00213049	0.0462065	0.000497194	TRUE
1908	PF14593	PH_3	1	102	0.00980392	0.00144121	0.0379907	0.0231613	TRUE
1913	PF05978	UNC-93	1	393	0.00254453	0.000374055	0.0193441	1	FALSE
1916	PF05781	MRVI1	3	1531	0.0019595	0.000288054	0.0169746	1	FALSE
1917	PF01128	IspD	1	232	0.00431035	0.000633637	0.0251801	0.718208	FALSE
1920	PF11938	DUF3456	1	1104	0.000905797	0.000133156	0.0115401	1	FALSE
1926	PF05773	RWD	4	1340	0.00298507	0.000438817	0.0209526	1	FALSE
1928	PF04056	Ssl1	1	764	0.0013089	0.000192413	0.0138726	1	FALSE
1930	PF14983	DUF4513	1	131	0.00763359	0.00112217	0.0335176	0.104662	FALSE
1933	PF07281	INSIG	1	358	0.0027933	0.000410625	0.020268	1	FALSE
1936	PF00123	Hormone_2	1	243	0.00411523	0.000604953	0.0246032	0.788999	FALSE
1937	PF01534	Frizzled	3	4066	0.000737826	0.000108463	0.0104151	1	FALSE
1939	PF09027	GTPase_binding	1	132	0.00757576	0.00111366	0.0333902	0.108476	FALSE
1944	PF05831	GAGE	1	5237	0.000190949	2.80702e-05	0.00529821	0.465213	FALSE
1945	PF02170	PAZ	1	1265	0.000790514	0.000116208	0.0107806	1	FALSE
1946	PF02171	Piwi	1	2142	0.000466853	6.86291e-05	0.00828455	0.835349	FALSE
1947	PF03137	OATP	13	7567	0.00171799	0.00025255	0.0158938	1	FALSE
1949	PF05463	Sclerostin	1	409	0.00244499	0.000359422	0.0189618	1	FALSE
1951	PF01027	Bax1-I	2	1481	0.00135044	0.00019852	0.0140911	1	FALSE
1952	PF08167	RIX1	1	160	0.00625	0.000918773	0.0303252	0.248514	FALSE
1954	PF15123	DUF4562	2	115	0.0173913	0.00255659	0.0506275	3.04893e-05	TRUE
1957	PF03914	CBF	1	513	0.00194932	0.000286557	0.0169304	1	FALSE
1962	PF01556	CTDII	2	728	0.00274725	0.000403856	0.0201002	1	FALSE
1972	PF02825	WWE	1	941	0.0010627	0.000156221	0.0124998	1	FALSE
1973	PF14922	FWWh	1	322	0.00310559	0.000456533	0.0213715	1	FALSE
1976	PF06482	Endostatin	1	583	0.00171527	0.00025215	0.0158812	1	FALSE
1977	PF13415	Kelch_3	6	1271	0.00472069	0.000693959	0.0263523	0.584999	FALSE
1987	PF01843	DIL	1	533	0.00187617	0.000275804	0.0166097	1	FALSE
1989	PF09790	Hyccin	1	310	0.00322581	0.000474205	0.0217814	1	FALSE
1991	PF00390	malic	2	543	0.00368324	0.00054145	0.0232754	0.937324	FALSE
1993	PF04129	Vps52	1	3042	0.000328731	4.83247e-05	0.00695176	0.660032	FALSE
1997	PF04419	4F5	1	188	0.00531915	0.000781935	0.027974	0.423731	FALSE
2002	PF03607	DCX	2	966	0.00207039	0.000304355	0.0174484	1	FALSE
2003	PF01088	Peptidase_C12	1	1050	0.000952381	0.000140004	0.0118331	1	FALSE
2006	PF00178	Ets	4	2386	0.00167645	0.000246444	0.0157005	1	FALSE
2007	PF15245	VGLL4	1	406	0.00246305	0.000362078	0.0190318	1	FALSE
2008	PF02179	BAG	1	598	0.00167224	0.000245826	0.0156808	1	FALSE
2009	PF04707	PRELI	1	1153	0.000867303	0.000127497	0.0112922	1	FALSE
2012	PF03546	Treacle	2	972	0.00205761	0.000302477	0.0173945	1	FALSE
2023	PF02176	zf-TRAF	2	645	0.00310078	0.000455825	0.0213549	1	FALSE
2026	PF07078	FYTT	1	111	0.00900901	0.00132436	0.0364158	0.0410169	TRUE
2027	PF08742	C8	4	3581	0.00111701	0.000164204	0.0128153	1	FALSE
2030	PF09336	Vps4_C	1	318	0.00314465	0.000462276	0.0215056	1	FALSE
2031	PF04952	AstE_AspA	2	582	0.00343643	0.000505167	0.0224816	0.974741	FALSE
2036	PF04430	DUF498	6	267	0.0224719	0.00330345	0.0575709	1.08379e-07	TRUE
2037	PF14939	DCAF15_WD40	1	254	0.00393701	0.000578755	0.0240643	0.856411	FALSE
2041	PF03020	LEM	1	328	0.00304878	0.000448182	0.0211751	1	FALSE
2045	PF00704	Glyco_hydro_18	5	2321	0.00215424	0.000316682	0.0177984	1	FALSE
2046	PF12695	Abhydrolase_5	1	3290	0.000303951	4.46819e-05	0.0066846	0.62543	FALSE
2047	PF02827	PKI	1	215	0.00465116	0.000683738	0.0261573	0.607151	FALSE
2049	PF00375	SDF	1	3302	0.000302847	4.45196e-05	0.00667245	0.623857	FALSE
2054	PF02089	Palm_thioest	3	4174	0.000718735	0.000105657	0.0102795	1	FALSE
2056	PF01151	ELO	3	1687	0.0017783	0.000261417	0.0161705	1	FALSE
2060	PF08763	Ca_chan_IQ	1	270	0.0037037	0.000544458	0.02334	0.934279	FALSE
2063	PF02238	COX7a	1	176	0.00568182	0.000835248	0.0289127	0.347084	FALSE
2066	PF14716	HHH_8	2	261	0.00766283	0.00112647	0.0335818	0.102739	FALSE
2073	PF02020	W2	9	578	0.0155709	0.00228899	0.0478982	0.000182374	TRUE
2077	PF04589	RFX1_trans_act	1	457	0.00218818	0.000321671	0.0179381	1	FALSE
2078	PF02257	RFX_DNA_binding	1	829	0.00120627	0.000177327	0.0133176	1	FALSE
2079	PF01411	tRNA-synt_2c	2	1321	0.001514	0.000222564	0.0149203	1	FALSE
2082	PF11971	CAMSAP_CH	6	502	0.0119522	0.00175702	0.0419537	0.00432535	TRUE
2095	PF14646	MYCBPAP	1	505	0.0019802	0.000291096	0.017064	1	FALSE
2102	PF15037	IL17_R_N	4	1104	0.00362319	0.000532622	0.0230848	0.94631	FALSE
2103	PF13234	rRNA_proc-arch	2	1536	0.00130208	0.000191411	0.0138365	1	FALSE
2105	PF11838	ERAP1_C	2	2313	0.000864678	0.000127111	0.0112751	1	FALSE
2108	PF00052	Laminin_B	3	1626	0.00184502	0.000271224	0.0164711	1	FALSE
2110	PF11851	DUF3371	1	685	0.00145985	0.000214604	0.0146509	1	FALSE
2113	PF00888	Cullin	15	5078	0.00295392	0.000434237	0.0208429	1	FALSE
2115	PF02198	SAM_PNT	2	912	0.00219298	0.000322376	0.0179577	1	FALSE
2130	PF06464	DMAP_binding	7	551	0.0127042	0.00186756	0.0432557	0.00236503	TRUE
2131	PF12047	DNMT1-RFD	3	135	0.0222222	0.00326675	0.0572491	1.58794e-07	TRUE
2134	PF06441	EHN	1	112	0.00892857	0.00131253	0.0362527	0.0431105	TRUE
2135	PF00561	Abhydrolase_1	6	2363	0.00253915	0.000373264	0.0193236	1	FALSE
2137	PF05470	eIF-3c_N	1	1512	0.000661376	9.72247e-05	0.00986074	1	FALSE
2139	PF00478	IMPDH	4	1856	0.00215517	0.000316818	0.0178022	1	FALSE
2140	PF00571	CBS	2	2137	0.000935891	0.000137579	0.0117302	1	FALSE
2144	PF00852	Glyco_transf_10	1	3164	0.000316056	4.64614e-05	0.00681642	0.642503	FALSE
2145	PF01400	Astacin	3	1146	0.0026178	0.000384826	0.0196208	1	FALSE
2146	PF00752	XPG_N	1	497	0.00201207	0.000295782	0.0172009	1	FALSE
2156	PF15160	SASRP1	1	243	0.00411523	0.000604953	0.0246032	0.788999	FALSE
2160	PF05719	GPP34	1	654	0.00152905	0.000224776	0.0149942	1	FALSE
2161	PF05832	DUF846	4	531	0.00753296	0.00110737	0.0332956	0.111308	FALSE
2162	PF09139	Mmp37	1	367	0.0027248	0.000400555	0.0200179	1	FALSE
2163	PF13579	Glyco_trans_4_4	1	165	0.00606061	0.000890932	0.0298618	0.275869	FALSE
2164	PF01099	Uteroglobin	1	584	0.00171233	0.000251719	0.0158676	1	FALSE
2165	PF01048	PNP_UDP_1	2	1117	0.00179051	0.000263212	0.0162259	1	FALSE
2171	PF12830	Nipped-B_C	2	183	0.010929	0.0016066	0.0401146	0.00995855	TRUE
2177	PF00306	ATP-synt_ab_C	2	642	0.00311526	0.000457956	0.0214048	1	FALSE
2179	PF00300	His_Phos_1	2	2214	0.000903342	0.000132795	0.0115244	1	FALSE
2180	PF01417	ENTH	1	733	0.00136426	0.000200551	0.014163	1	FALSE
2183	PF06469	DUF1088	3	346	0.00867052	0.0012746	0.0357243	0.0516176	TRUE
2184	PF14844	PH_BEACH	4	726	0.00550964	0.000809938	0.0284709	0.381344	FALSE
2190	PF03104	DNA_pol_B_exo1	2	1472	0.0013587	0.000199733	0.0141341	1	FALSE
2191	PF00136	DNA_pol_B	1	1900	0.000526316	7.73704e-05	0.00879639	0.905512	FALSE
2195	PF03528	Rabaptin	1	345	0.00289855	0.000426098	0.0206465	1	FALSE
2196	PF07524	Bromo_TP	1	155	0.00645161	0.000948411	0.0308109	0.219845	FALSE
2198	PF05279	Asp-B-Hydro_N	1	511	0.00195695	0.000287678	0.0169635	1	FALSE
2199	PF15157	IQ-like	2	96	0.0208333	0.00306258	0.0554255	7.77803e-07	TRUE
2200	PF10148	SCHIP-1	1	473	0.00211416	0.00031079	0.017632	1	FALSE
2207	PF05057	DUF676	1	392	0.00255102	0.000375009	0.0193688	1	FALSE
2208	PF00629	MAM	6	5470	0.00109689	0.000161247	0.0126993	1	FALSE
2211	PF00341	PDGF	2	738	0.00271003	0.000398384	0.0199635	1	FALSE
2218	PF08165	FerA	1	130	0.00769231	0.0011308	0.0336464	0.100804	FALSE
2226	PF12366	Casc1	5	218	0.0229358	0.00337164	0.058164	6.20969e-08	TRUE
2228	PF01852	START	7	3201	0.00218682	0.00032147	0.0179325	1	FALSE
2232	PF01728	FtsJ	1	1332	0.000750751	0.000110363	0.010506	1	FALSE
2238	PF02374	ArsA_ATPase	2	343	0.0058309	0.000857164	0.0292899	0.317835	FALSE
2241	PF10409	PTEN_C2	2	1080	0.00185185	0.000272229	0.0165016	1	FALSE
2242	PF08416	PTB	3	2225	0.00134832	0.000198207	0.01408	1	FALSE
2244	PF11831	Myb_Cef	1	256	0.00390625	0.000574233	0.02397	0.868199	FALSE
2245	PF04511	DER1	1	551	0.00181488	0.000266794	0.016336	1	FALSE
2249	PF03819	MazG	1	81	0.0123457	0.00181486	0.0426399	0.00315629	TRUE
2252	PF02990	EMP70	1	2091	0.00047824	7.03031e-05	0.00838499	0.849117	FALSE
2257	PF03034	PSS	2	560	0.00357143	0.000525013	0.0229192	0.954115	FALSE
2260	PF15506	OCC1	1	61	0.0163934	0.0024099	0.04915	8.27144e-05	TRUE
2269	PF10034	Dpy19	2	4112	0.000486381	7.14998e-05	0.00845606	0.85886	FALSE
2274	PF10154	DUF2362	2	857	0.00233372	0.000343066	0.0185252	1	FALSE
2279	PF04819	DUF716	1	372	0.00268817	0.000395171	0.0198828	1	FALSE
2280	PF03009	GDPD	4	1610	0.00248447	0.000365227	0.0191144	1	FALSE
2283	PF01062	Bestrophin	2	1576	0.00126904	0.000186553	0.0136597	1	FALSE
2286	PF05510	Sarcoglycan_2	2	1048	0.0019084	0.000280541	0.0167517	1	FALSE
2287	PF06292	DUF1041	4	530	0.00754717	0.00110946	0.0333271	0.110367	FALSE
2291	PF00900	Ribosomal_S4e	1	152	0.00657895	0.00096713	0.0311138	0.201968	FALSE
2293	PF10168	Nup88	1	990	0.0010101	0.000148489	0.0121865	1	FALSE
2294	PF11531	CARM1	1	113	0.00884956	0.00130092	0.0360917	0.0451762	TRUE
2300	PF05622	HOOK	2	4608	0.000434028	6.38037e-05	0.00798798	0.794694	FALSE
2305	PF04998	RNA_pol_Rpb1_5	1	1789	0.000558971	8.21708e-05	0.00906518	0.94236	FALSE
2311	PF00667	FAD_binding_1	1	1563	0.000639795	9.40522e-05	0.00969851	1	FALSE
2312	PF00175	NAD_binding_1	2	1465	0.00136519	0.000200688	0.0141679	1	FALSE
2314	PF14825	DUF4483	6	199	0.0301508	0.00443227	0.0667233	7.25468e-12	TRUE
2317	PF01082	Cu2_monooxygen	1	389	0.00257069	0.000377902	0.0194434	1	FALSE
2321	PF02269	TFIID-18kDa	1	181	0.00552486	0.000812175	0.0285103	0.378294	FALSE
2322	PF12020	TAFA	4	435	0.0091954	0.00135176	0.0367911	0.0362011	TRUE
2324	PF08703	PLC-beta_C	1	674	0.00148368	0.000218106	0.01477	1	FALSE
2325	PF02889	Sec63	2	1941	0.0010304	0.000151472	0.0123083	1	FALSE
2327	PF04988	AKAP95	1	494	0.00202429	0.000297578	0.017253	1	FALSE
2329	PF08718	GLTP	1	518	0.0019305	0.000283791	0.0168485	1	FALSE
2330	PF08344	TRP_2	2	372	0.00537634	0.000790342	0.0281241	0.409223	FALSE
2335	PF12656	G-patch_2	1	148	0.00675676	0.000993268	0.0315318	0.181178	FALSE
2340	PF11904	GPCR_chapero_1	1	1312	0.000762195	0.000112045	0.0105857	1	FALSE
2344	PF04558	tRNA_synt_1c_R1	1	162	0.00617284	0.00090743	0.0301373	0.259608	FALSE
2352	PF01153	Glypican	8	3997	0.0020015	0.000294228	0.0171556	1	FALSE
2353	PF05577	Peptidase_S28	1	1532	0.000652742	9.59555e-05	0.00979616	1	FALSE
2354	PF03647	Tmemb_14	3	470	0.00638298	0.000938322	0.0306464	0.229554	FALSE
2356	PF03635	Vps35	1	740	0.00135135	0.000198654	0.0140959	1	FALSE
2357	PF01754	zf-A20	1	244	0.00409836	0.000602474	0.0245527	0.795315	FALSE
2359	PF00709	Adenylsucc_synt	1	936	0.00106838	0.000157055	0.0125332	1	FALSE
2360	PF12884	TORC_N	1	200	0.005	0.000735019	0.0271212	0.506158	FALSE
2361	PF12885	TORC_M	1	599	0.00166945	0.000245415	0.0156677	1	FALSE
2365	PF04130	Spc97_Spc98	1	4666	0.000214316	3.15052e-05	0.00561304	0.50031	FALSE
2368	PF06189	5-nucleotidase	1	540	0.00185185	0.000272229	0.0165016	1	FALSE
2369	PF00594	Gla	7	614	0.0114007	0.00167594	0.0409726	0.00676143	TRUE
2370	PF14816	FAM178	1	738	0.00135501	0.000199192	0.0141149	1	FALSE
2371	PF09409	PUB	1	180	0.00555556	0.000816687	0.0285894	0.372156	FALSE
2373	PF04916	Phospholip_B	3	678	0.00442478	0.000650459	0.0255124	0.680446	FALSE
2374	PF00596	Aldolase_II	3	828	0.00362319	0.000532622	0.0230848	0.94631	FALSE
2378	PF01571	GCV_T	1	1071	0.000933707	0.000137258	0.0117165	1	FALSE
2382	PF01795	Methyltransf_5	1	338	0.00295858	0.000434922	0.0208593	1	FALSE
2384	PF08474	MYT1	5	749	0.00667557	0.000981333	0.0313416	0.189337	FALSE
2385	PF03098	An_peroxidase	10	6020	0.00166113	0.000244192	0.0156286	1	FALSE
2389	PF06113	BRE	2	483	0.00414079	0.000608711	0.0246796	0.779451	FALSE
2391	PF05794	Tcp11	1	3442	0.000290529	4.27088e-05	0.00653534	0.606098	FALSE
2393	PF06297	PET	1	682	0.00146628	0.000215548	0.0146831	1	FALSE
2395	PF03630	Fumble	2	1399	0.00142959	0.000210155	0.0144983	1	FALSE
2397	PF01769	MgtE	3	848	0.00353774	0.00052006	0.0228108	0.959226	FALSE
2404	PF08583	Cmc1	2	184	0.0108696	0.00159787	0.0400053	0.0104538	TRUE
2405	PF02798	GST_N	1	1730	0.000578035	8.49733e-05	0.00921849	0.963375	FALSE
2412	PF13881	Rad60-SLD_2	1	106	0.00943396	0.00138683	0.037266	0.0301078	TRUE
2415	PF13330	Mucin2_WxxW	1	966	0.0010352	0.000152178	0.012337	1	FALSE
2418	PF01129	ART	2	906	0.00220751	0.000324512	0.0180171	1	FALSE
2420	PF04706	Dickkopf_N	1	159	0.00628931	0.000924552	0.0304205	0.242889	FALSE
2427	PF00850	Hist_deacetyl	5	4821	0.00103713	0.000152462	0.0123485	1	FALSE
2429	PF08542	Rep_fac_C	2	481	0.004158	0.000611242	0.0247309	0.773036	FALSE
2430	PF05110	AF-4	9	6980	0.0012894	0.000189546	0.0137689	1	FALSE
2431	PF08514	STAG	2	357	0.00560224	0.00082355	0.0287094	0.362853	FALSE
2435	PF01984	dsDNA_bind	1	104	0.00961539	0.0014135	0.0376231	0.026037	TRUE
2439	PF12895	Apc3	1	243	0.00411523	0.000604953	0.0246032	0.788999	FALSE
2440	PF14559	TPR_19	1	393	0.00254453	0.000374055	0.0193441	1	FALSE
2445	PF00432	Prenyltrans	1	411	0.00243309	0.000357673	0.0189156	1	FALSE
2454	PF02412	TSP_3	1	1032	0.000968992	0.000142445	0.0119359	1	FALSE
2457	PF07670	Gate	1	362	0.00276243	0.000406088	0.0201557	1	FALSE
2460	PF01704	UDPGP	1	1227	0.000814996	0.000119807	0.0109463	1	FALSE
2462	PF00210	Ferritin	1	564	0.00177305	0.000260645	0.0161466	1	FALSE
2463	PF10479	FSA_C	1	604	0.00165563	0.000243384	0.0156027	1	FALSE
2465	PF04969	CS	1	1217	0.000821693	0.000120792	0.0109912	1	FALSE
2468	PF02234	CDI	1	152	0.00657895	0.00096713	0.0311138	0.201968	FALSE
2483	PF07941	K_channel_TID	1	74	0.0135135	0.00198654	0.0446149	0.00118801	TRUE
2492	PF01485	IBR	2	1717	0.00116482	0.000171233	0.0130867	1	FALSE
2493	PF05647	Epiglycanin_TR	1	4452	0.000224618	3.30197e-05	0.00574637	0.515174	FALSE
2495	PF14995	TMEM107	1	129	0.00775194	0.00113956	0.0337767	0.0969013	TRUE
2506	PF02377	Dishevelled	1	214	0.0046729	0.000686933	0.0262184	0.600209	FALSE
2514	PF00450	Peptidase_S10	3	1373	0.002185	0.000321203	0.017925	1	FALSE
2515	PF02383	Syja_N	5	2269	0.00220361	0.000323939	0.0180012	1	FALSE
2525	PF09752	DUF2048	1	764	0.0013089	0.000192413	0.0138726	1	FALSE
2526	PF08397	IMD	1	1738	0.000575374	8.45821e-05	0.00919724	0.960463	FALSE
2531	PF00200	Disintegrin	4	1560	0.0025641	0.000376933	0.0194184	1	FALSE
2542	PF10494	Stk19	2	1110	0.0018018	0.000264872	0.016277	1	FALSE
2546	PF00456	Transketolase_N	2	1038	0.00192678	0.000283244	0.0168322	1	FALSE
2547	PF02779	Transket_pyr	3	1657	0.0018105	0.00026615	0.0163163	1	FALSE
2549	PF04096	Nucleoporin2	1	140	0.00714286	0.00105003	0.0324211	0.143031	FALSE
2550	PF12110	Nup96	1	499	0.00200401	0.000294597	0.0171663	1	FALSE
2558	PF13365	Trypsin_2	2	1081	0.00185014	0.000271977	0.016494	1	FALSE
2564	PF07896	DUF1674	1	68	0.0147059	0.00216182	0.0465457	0.000400178	TRUE
2571	PF15258	FAM222A	2	965	0.00207254	0.000304671	0.0174575	1	FALSE
2580	PF05347	Complex1_LYR	2	533	0.00375234	0.000551609	0.0234928	0.927074	FALSE
2582	PF07162	B9-C2	3	509	0.00589391	0.000866427	0.0294479	0.305586	FALSE
2585	PF04679	DNA_ligase_A_C	1	333	0.003003	0.000441453	0.0210154	1	FALSE
2590	PF06875	PRF	1	173	0.00578035	0.000849732	0.0291626	0.327711	FALSE
2593	PF08801	Nucleoporin_N	5	832	0.00600962	0.000883436	0.0297358	0.283306	FALSE
2594	PF03177	Nucleoporin_C	1	1097	0.000911577	0.000134005	0.0115768	1	FALSE
2596	PF14977	FAM194	1	626	0.00159744	0.00023483	0.015326	1	FALSE
2598	PF08558	TRF	1	545	0.00183486	0.000269732	0.0164257	1	FALSE
2599	PF01388	ARID	2	1447	0.00138217	0.000203184	0.0142557	1	FALSE
2600	PF02928	zf-C5HC2	1	319	0.0031348	0.000460827	0.0214718	1	FALSE
2601	PF08429	PLU-1	2	1734	0.0011534	0.000169555	0.0130224	1	FALSE
2603	PF14818	DUF4482	2	432	0.00462963	0.000680573	0.0260967	0.614045	FALSE
2608	PF03821	Mtp	3	430	0.00697674	0.00102561	0.0320415	0.159314	FALSE
2609	PF06058	DCP1	1	121	0.00826446	0.00121491	0.0348767	0.0686145	TRUE
2619	PF12657	TFIIIC_delta	2	193	0.0103627	0.00152335	0.0390599	0.0147966	TRUE
2622	PF10524	NfI_DNAbd_pre-N	1	129	0.00775194	0.00113956	0.0337767	0.0969013	TRUE
2623	PF00859	CTF_NFI	2	1351	0.00148039	0.000217622	0.0147536	1	FALSE
2626	PF00717	Peptidase_S24	3	294	0.0102041	0.00150004	0.0387594	0.0171477	TRUE
2628	PF13837	Myb_DNA-bind_4	1	950	0.00105263	0.000154741	0.0124404	1	FALSE
2629	PF15047	DUF4533	1	432	0.00231482	0.000340286	0.01845	1	FALSE
2633	PF09377	SBDS_C	1	121	0.00826446	0.00121491	0.0348767	0.0686145	TRUE
2634	PF05192	MutS_III	1	3222	0.000310366	4.5625e-05	0.00675478	0.634519	FALSE
2636	PF00488	MutS_V	2	2572	0.000777605	0.000114311	0.0106922	1	FALSE
2637	PF04139	Rad9	1	511	0.00195695	0.000287678	0.0169635	1	FALSE
2640	PF15489	CTC1	1	1115	0.000896861	0.000131842	0.011483	1	FALSE
2645	PF03359	GKAP	2	2542	0.000786782	0.00011566	0.0107551	1	FALSE
2647	PF04494	TFIID_90kDa	1	280	0.00357143	0.000525013	0.0229192	0.954115	FALSE
2653	PF10174	Cast	2	2120	0.000943396	0.000138683	0.0117772	1	FALSE
2660	PF12534	DUF3733	3	616	0.00487013	0.000715927	0.0267664	0.540449	FALSE
2662	PF02114	Phosducin	1	846	0.00118203	0.000173763	0.0131831	1	FALSE
2670	PF09127	Leuk-A4-hydro_C	1	580	0.00172414	0.000253455	0.0159223	1	FALSE
2672	PF06467	zf-FCS	1	1449	0.000690131	0.000101452	0.0100728	1	FALSE
2676	PF07888	CALCOCO1	1	1384	0.000722543	0.000106216	0.0103067	1	FALSE
2679	PF00342	PGI	1	685	0.00145985	0.000214604	0.0146509	1	FALSE
2681	PF02946	GTF2I	1	1950	0.000512821	7.53866e-05	0.00868287	0.889952	FALSE
2687	PF05653	Mg_trans_NIPA	3	1627	0.00184388	0.000271058	0.0164661	1	FALSE
2689	PF05334	DUF719	2	345	0.0057971	0.000852195	0.0292048	0.324433	FALSE
2690	PF13851	GAS	1	200	0.005	0.000735019	0.0271212	0.506158	FALSE
2691	PF04670	Gtr1_RagA	1	932	0.00107296	0.000157729	0.01256	1	FALSE
2692	PF15440	THRAP3_BCLAF1	5	2492	0.00200642	0.000294951	0.0171767	1	FALSE
2695	PF06617	M-inducer_phosp	1	708	0.00141243	0.000207632	0.0144109	1	FALSE
2697	PF03456	uDENN	3	1038	0.00289017	0.000424866	0.0206167	1	FALSE
2698	PF02141	DENN	1	3310	0.000302115	4.4412e-05	0.00666438	0.622811	FALSE
2699	PF03455	dDENN	1	1197	0.000835422	0.00012281	0.0110827	1	FALSE
2700	PF04668	Tsg	1	139	0.00719425	0.00105758	0.0325377	0.138032	FALSE
2705	PF05672	MAP7	1	680	0.00147059	0.000216182	0.0147047	1	FALSE
2713	PF15020	CATSPERD	2	1736	0.00115207	0.000169359	0.0130149	1	FALSE
2715	PF14523	Syntaxin_2	1	302	0.00331126	0.000486767	0.0220682	0.99423	FALSE
2723	PF12424	ATP_Ca_trans_C	6	328	0.0182927	0.00268909	0.0519263	1.1592e-05	TRUE
2730	PF13905	Thioredoxin_8	2	566	0.00353357	0.000519448	0.0227973	0.959859	FALSE
2740	PF01148	CTP_transf_1	1	660	0.00151515	0.000222733	0.0149259	1	FALSE
2741	PF04621	ETS_PEA3_N	2	1114	0.00179533	0.00026392	0.0162478	1	FALSE
2744	PF09738	DUF2051	1	1295	0.000772201	0.000113516	0.010655	1	FALSE
2747	PF10263	SprT-like	1	156	0.00641026	0.000942331	0.0307119	0.225689	FALSE
2749	PF03151	TPT	2	1315	0.00152091	0.00022358	0.0149543	1	FALSE
2765	PF14672	LCE	1	1409	0.000709723	0.000104332	0.0102148	1	FALSE
2768	PF05625	PAXNEB	2	397	0.00503778	0.000740573	0.0272235	0.496266	FALSE
2769	PF01992	vATP-synt_AC39	1	505	0.0019802	0.000291096	0.017064	1	FALSE
2773	PF04382	SAB	2	196	0.0102041	0.00150004	0.0387594	0.0171477	TRUE
2774	PF05902	4_1_CTD	3	332	0.00903615	0.00132835	0.0364707	0.0403127	TRUE
2775	PF05827	ATP-synt_S1	2	810	0.00246914	0.000362972	0.0190553	1	FALSE
2776	PF03364	Polyketide_cyc	1	258	0.00387597	0.000569782	0.0238769	0.879849	FALSE
2778	PF00654	Voltage_CLC	1	4410	0.000226757	3.33341e-05	0.00577367	0.518217	FALSE
2782	PF04928	PAP_central	1	1114	0.000897666	0.00013196	0.0114882	1	FALSE
2786	PF15613	WHIM2	1	106	0.00943396	0.00138683	0.037266	0.0301078	TRUE
2788	PF08337	Plexin_cytopl	4	7340	0.000544959	8.0111e-05	0.00895083	0.926685	FALSE
2790	PF00452	Bcl-2	4	1001	0.003996	0.000587427	0.024244	0.83393	FALSE
2792	PF12569	NARP1	1	1022	0.000978474	0.000143839	0.0119942	1	FALSE
2802	PF04734	Ceramidase_alk	2	1450	0.00137931	0.000202764	0.014241	1	FALSE
2805	PF13419	HAD_2	2	1207	0.001657	0.000243585	0.0156091	1	FALSE
2810	PF01454	MAGE	2	8985	0.000222593	3.2722e-05	0.00572041	0.512279	FALSE
2812	PF13519	VWA_2	3	2263	0.00132567	0.000194879	0.0139613	1	FALSE
2814	PF15250	Raftlin	1	923	0.00108342	0.000159267	0.0126211	1	FALSE
2816	PF09334	tRNA-synt_1g	2	919	0.00217628	0.000319921	0.0178892	1	FALSE
2821	PF12820	BRCT_assoc	1	164	0.00609756	0.000896364	0.0299528	0.270498	FALSE
2823	PF02005	TRM	2	1314	0.00152207	0.00022375	0.0149599	1	FALSE
2826	PF02922	CBM_48	1	86	0.0116279	0.00170935	0.0413796	0.00575072	TRUE
2834	PF05715	zf-piccolo	5	181	0.0276243	0.00406088	0.0638548	1.6836e-10	TRUE
2838	PF05282	AAR2	2	357	0.00560224	0.00082355	0.0287094	0.362853	FALSE
2846	PF03360	Glyco_transf_43	1	632	0.00158228	0.000232601	0.015253	1	FALSE
2851	PF03820	Mtc	1	1453	0.000688231	0.000101173	0.010059	1	FALSE
2853	PF02894	GFO_IDH_MocA_C	1	78	0.0128205	0.00188466	0.0434537	0.00211065	TRUE
2856	PF03803	Scramblase	1	1479	0.000676133	9.93941e-05	0.00997015	1	FALSE
2864	PF02450	LCAT	2	1026	0.00194932	0.000286557	0.0169304	1	FALSE
2871	PF06461	DUF1086	1	467	0.00214133	0.000314783	0.0177449	1	FALSE
2872	PF08074	CHDCT2	1	516	0.00193798	0.000284891	0.0168811	1	FALSE
2876	PF07412	Geminin	1	291	0.00343643	0.000505167	0.0224816	0.974741	FALSE
2882	PF02064	MAS20	1	240	0.00416667	0.000612515	0.0247566	0.769813	FALSE
2891	PF14921	APCDDC	1	845	0.00118343	0.000173969	0.0131909	1	FALSE
2892	PF08487	VIT	1	935	0.00106952	0.000157223	0.0125399	1	FALSE
2893	PF14360	PAP2_C	1	219	0.00456621	0.00067125	0.0259172	0.634442	FALSE
2895	PF01624	MutS_I	1	347	0.00288184	0.000423642	0.0205869	1	FALSE
2907	PF01504	PIP5K	3	2373	0.00126422	0.000185845	0.0136338	1	FALSE
2913	PF01965	DJ-1_PfpI	1	727	0.00137552	0.000202206	0.0142214	1	FALSE
2916	PF05197	TRIC	2	632	0.00316456	0.000465202	0.0215736	1	FALSE
2920	PF14798	Ca_hom_mod	1	1260	0.000793651	0.00011667	0.010802	1	FALSE
2921	PF01042	Ribonuc_L-PSP	2	118	0.0169492	0.00249159	0.0499781	4.23263e-05	TRUE
2925	PF08709	Ins145_P3_rec	3	1296	0.00231482	0.000340286	0.01845	1	FALSE
2926	PF01365	RYDR_ITPR	1	2385	0.000419287	6.16367e-05	0.00785115	0.776519	FALSE
2927	PF08454	RIH_assoc	1	790	0.00126582	0.000186081	0.0136424	1	FALSE
2928	PF09794	Avl9	3	784	0.00382653	0.000562514	0.0237241	0.898967	FALSE
2930	PF15277	Sec3-PIP2_bind	1	183	0.00546448	0.000803299	0.0283539	0.390418	FALSE
2934	PF13898	DUF4205	2	997	0.00200602	0.000294892	0.017175	1	FALSE
2944	PF00111	Fer2	1	308	0.00324675	0.000477285	0.0218521	1	FALSE
2949	PF02738	Ald_Xan_dh_C2	3	1164	0.00257732	0.000378876	0.0194684	1	FALSE
2951	PF09431	DUF2013	2	140	0.0142857	0.00210005	0.0458745	0.00059212	TRUE
2953	PF15328	GCOM2	3	902	0.00332594	0.000488926	0.0221171	0.991925	FALSE
2954	PF09177	Syntaxin-6_N	1	196	0.00510204	0.000750019	0.0273967	0.479526	FALSE
2955	PF10996	Beta-Casp	1	488	0.00204918	0.000301237	0.0173588	1	FALSE
2960	PF04153	NOT2_3_5	1	359	0.00278552	0.000409481	0.0202398	1	FALSE
2961	PF04749	PLAC8	2	248	0.00806452	0.00118551	0.0344517	0.0771369	TRUE
2963	PF02824	TGS	1	327	0.0030581	0.000449553	0.0212074	1	FALSE
2966	PF09335	SNARE_assoc	1	500	0.002	0.000294007	0.0171492	1	FALSE
2967	PF04499	SAPS	1	1043	0.000958773	0.000140943	0.0118728	1	FALSE
2968	PF12166	DUF3595	1	1103	0.000906618	0.000133276	0.0115453	1	FALSE
2973	PF03403	PAF-AH_p_II	1	884	0.00113122	0.000166294	0.0128966	1	FALSE
2977	PF05693	Glycogen_syn	1	1321	0.000757002	0.000111282	0.0105496	1	FALSE
2978	PF12004	DUF3498	4	2204	0.00181488	0.000266794	0.016336	1	FALSE
2979	PF15504	DUF4647	2	453	0.00441501	0.000649023	0.0254842	0.68365	FALSE
2980	PF03736	EPTP	1	1328	0.000753012	0.000110696	0.0105218	1	FALSE
2982	PF03096	Ndr	3	1690	0.00177515	0.000260953	0.0161562	1	FALSE
2983	PF10580	Neuromodulin_N	1	30	0.0333333	0.00490012	0.070173	8.11763e-14	TRUE
2984	PF06614	Neuromodulin	2	171	0.0116959	0.00171934	0.0415006	0.00545021	TRUE
2986	PF15355	Chisel	1	85	0.0117647	0.00172946	0.0416227	0.00514705	TRUE
2991	PF02866	Ldh_1_C	1	1666	0.00060024	8.82375e-05	0.0093939	0.987421	FALSE
3001	PF00996	GDI	4	2538	0.00157604	0.000231684	0.0152229	1	FALSE
3006	PF01564	Spermine_synth	1	1115	0.000896861	0.000131842	0.011483	1	FALSE
3011	PF03015	Sterile	1	128	0.0078125	0.00114847	0.0339085	0.0929528	TRUE
3015	PF05456	eIF_4EBP	3	335	0.00895522	0.00131645	0.0363068	0.0424158	TRUE
3016	PF06309	Torsin	1	527	0.00189753	0.000278944	0.016704	1	FALSE
3031	PF13891	zf-C3Hc3H	3	263	0.0114068	0.00167685	0.0409837	0.00673376	TRUE
3032	PF12335	SBF2	1	450	0.00222222	0.000326675	0.0180771	1	FALSE
3033	PF11969	DcpS_C	2	346	0.00578035	0.000849732	0.0291626	0.327711	FALSE
3034	PF01612	DNA_pol_A_exo1	2	914	0.00218818	0.000321671	0.0179381	1	FALSE
3038	PF08506	Cse1	1	568	0.00176056	0.000258809	0.0160896	1	FALSE
3045	PF04857	CAF1	1	2007	0.000498256	7.32455e-05	0.00855867	0.872926	FALSE
3051	PF10595	UPF0564	1	733	0.00136426	0.000200551	0.014163	1	FALSE
3056	PF14954	LIX1	1	816	0.00122549	0.000180152	0.0134233	1	FALSE
3070	PF00656	Peptidase_C14	7	3192	0.00219298	0.000322376	0.0179577	1	FALSE
3072	PF03600	CitMHS	4	418	0.00956938	0.00140673	0.0375329	0.026743	TRUE
3074	PF00694	Aconitase_C	1	388	0.00257732	0.000378876	0.0194684	1	FALSE
3076	PF13918	PLDc_3	1	539	0.00185529	0.000272734	0.0165169	1	FALSE
3079	PF12037	DUF3523	1	705	0.00141844	0.000208516	0.0144416	1	FALSE
3083	PF01667	Ribosomal_S27e	1	108	0.00925926	0.00136115	0.0369188	0.0345624	TRUE
3092	PF02602	HEM4	1	236	0.00423729	0.000622897	0.0249657	0.743665	FALSE
3099	PF04072	LCM	3	386	0.00777202	0.00114252	0.0338204	0.0955902	TRUE
3100	PF00962	A_deaminase	1	2468	0.000405186	5.95638e-05	0.00771799	0.759273	FALSE
3107	PF00261	Tropomyosin	3	2052	0.00146199	0.000214918	0.0146616	1	FALSE
3115	PF00349	Hexokinase_1	2	1905	0.00104987	0.000154335	0.0124241	1	FALSE
3116	PF03727	Hexokinase_2	3	2151	0.0013947	0.000205026	0.0143202	1	FALSE
3121	PF01070	FMN_dh	2	682	0.00293255	0.000431096	0.0207673	1	FALSE
3123	PF13838	Clathrin_H_link	1	195	0.00512821	0.000753865	0.027467	0.47274	FALSE
3125	PF08695	Coa1	1	116	0.00862069	0.00126727	0.0356214	0.0536817	TRUE
3128	PF15492	Nbas_N	1	379	0.00263852	0.000387873	0.0196983	1	FALSE
3130	PF03155	Alg6_Alg8	1	1929	0.000518403	7.62072e-05	0.00873	0.896413	FALSE
3141	PF07757	AdoMet_MTase	1	111	0.00900901	0.00132436	0.0364158	0.0410169	TRUE
3142	PF11911	DUF3429	1	141	0.0070922	0.00104258	0.0323058	0.147976	FALSE
3147	PF15549	PGC7_Stella	1	846	0.00118203	0.000173763	0.0131831	1	FALSE
3148	PF07763	FEZ	1	691	0.00144718	0.000212741	0.0145872	1	FALSE
3151	PF14913	DPCD	1	296	0.00337838	0.000496634	0.0222908	0.983735	FALSE
3153	PF11977	RNase_Zc3h12a	1	1281	0.00078064	0.000114757	0.0107131	1	FALSE
3154	PF06068	TIP49	1	1229	0.00081367	0.000119613	0.0109374	1	FALSE
3158	PF01470	Peptidase_C15	1	328	0.00304878	0.000448182	0.0211751	1	FALSE
3159	PF03061	4HBT	1	762	0.00131234	0.000192918	0.0138908	1	FALSE
3160	PF12448	Milton	1	662	0.00151057	0.00022206	0.0149033	1	FALSE
3163	PF04774	HABP4_PAI-RBP1	2	1804	0.00110865	0.000162975	0.0127672	1	FALSE
3164	PF01599	Ribosomal_S27	1	46	0.0217391	0.00319573	0.0566214	2.57141e-07	TRUE
3165	PF05147	LANC_like	1	1559	0.000641437	9.42936e-05	0.00971095	1	FALSE
3168	PF12931	Sec16_C	1	838	0.00119332	0.000175422	0.0132459	1	FALSE
3169	PF12932	Sec16	1	203	0.00492611	0.000724156	0.0269199	0.525614	FALSE
3172	PF01858	RB_A	2	585	0.0034188	0.000502577	0.0224239	0.977464	FALSE
3185	PF03071	GNT-I	1	754	0.00132626	0.000194965	0.0139644	1	FALSE
3186	PF03164	Mon1	2	789	0.00253485	0.000372633	0.0193073	1	FALSE
3193	PF11629	Mst1_SARAH	1	96	0.0104167	0.00153129	0.0391617	0.0142749	TRUE
3206	PF07778	CENP-I	2	521	0.00383877	0.000564314	0.023762	0.894222	FALSE
3207	PF03154	Atrophin-1	2	2181	0.000917011	0.000134804	0.0116113	1	FALSE
3209	PF11527	ARL2_Bind_BART	1	120	0.00833333	0.00122503	0.0350219	0.0657029	TRUE
3211	PF04177	TAP42	1	318	0.00314465	0.000462276	0.0215056	1	FALSE
3217	PF00131	Metallothio	1	670	0.00149254	0.000219408	0.0148141	1	FALSE
3219	PF01347	Vitellogenin_N	1	1646	0.000607533	8.93096e-05	0.0094508	0.995221	FALSE
3223	PF13911	AhpC-TSA_2	1	358	0.0027933	0.000410625	0.020268	1	FALSE
3224	PF09271	LAG1-DNAbind	2	269	0.00743494	0.00109296	0.0330781	0.117824	FALSE
3235	PF15254	CCDC14	2	1300	0.00153846	0.00022616	0.0150403	1	FALSE
3236	PF06278	DUF1032	1	329	0.00303951	0.00044682	0.0211428	1	FALSE
3240	PF02017	CIDE-N	2	395	0.00506329	0.000744323	0.0272924	0.489608	FALSE
3242	PF10237	N6-adenineMlase	1	337	0.00296736	0.000436213	0.0208903	1	FALSE
3243	PF06859	Bin3	1	202	0.0049505	0.000727741	0.0269865	0.519177	FALSE
3249	PF01425	Amidase	1	1377	0.000726216	0.000106756	0.0103329	1	FALSE
3255	PF15028	PTCRA	1	153	0.00653595	0.000960809	0.0310118	0.207985	FALSE
3269	PF05817	Ribophorin_II	1	935	0.00106952	0.000157223	0.0125399	1	FALSE
3275	PF01263	Aldose_epim	1	716	0.00139665	0.000205312	0.0143302	1	FALSE
3276	PF02295	z-alpha	2	241	0.00829875	0.00121995	0.0349491	0.0671633	TRUE
3277	PF12721	RHIM	1	198	0.00505051	0.000742443	0.0272579	0.492943	FALSE
3279	PF13886	DUF4203	1	484	0.00206612	0.000303727	0.0174304	1	FALSE
3281	PF13423	UCH_1	1	381	0.00262467	0.000385837	0.0196465	1	FALSE
3282	PF12248	Methyltransf_FA	1	103	0.00970874	0.00142722	0.0378056	0.0246097	TRUE
3288	PF13306	LRR_5	1	1244	0.000803859	0.00011817	0.0108713	1	FALSE
3290	PF04880	NUDE_C	1	710	0.00140845	0.000207048	0.0143906	1	FALSE
3293	PF02515	CoA_transf_3	2	191	0.0104712	0.00153931	0.0392642	0.0138104	TRUE
3300	PF08662	eIF2A	1	601	0.00166389	0.000244599	0.0156416	1	FALSE
3302	PF00791	ZU5	1	1288	0.000776398	0.000114133	0.0106839	1	FALSE
3314	PF13862	BCIP	1	202	0.0049505	0.000727741	0.0269865	0.519177	FALSE
3315	PF02245	Pur_DNA_glyco	1	197	0.00507614	0.000746212	0.0273271	0.48626	FALSE
3319	PF04275	P-mevalo_kinase	5	115	0.0434783	0.00639147	0.0802034	2.1e-19	TRUE
3322	PF02782	FGGY_C	7	802	0.00872818	0.00128307	0.035843	0.0492364	TRUE
3334	PF07264	EI24	1	355	0.0028169	0.000414095	0.0203535	1	FALSE
3338	PF04658	TAFII55_N	1	345	0.00289855	0.000426098	0.0206465	1	FALSE
3341	PF07915	PRKCSH	1	565	0.00176991	0.000260184	0.0161323	1	FALSE
3342	PF06583	Neogenin_C	1	299	0.00334448	0.000491651	0.0221787	0.989022	FALSE
3345	PF03666	NPR3	1	469	0.0021322	0.000313441	0.017707	1	FALSE
3357	PF06979	DUF1301	1	134	0.00746269	0.00109704	0.0331398	0.115976	FALSE
3359	PF08216	CTNNBL	2	110	0.0181818	0.00267279	0.0517683	1.25756e-05	TRUE
3361	PF01929	Ribosomal_L14e	1	76	0.0131579	0.00193426	0.0440228	0.00155854	TRUE
3362	PF15361	RIC3	1	265	0.00377358	0.000554731	0.0235593	0.919579	FALSE
3365	PF07458	SPAN-X	1	1742	0.000574053	8.43879e-05	0.00918668	0.959015	FALSE
3369	PF07228	SpoIIE	1	228	0.00438597	0.000644753	0.0254002	0.693199	FALSE
3370	PF05903	Peptidase_C97	1	371	0.00269542	0.000396236	0.0199096	1	FALSE
3387	PF00994	MoCF_biosynth	11	466	0.0236051	0.00347004	0.0590096	2.93735e-08	TRUE
3388	PF01507	PAPS_reduct	1	237	0.00421941	0.000620269	0.0249129	0.750264	FALSE
3392	PF06419	COG6	1	721	0.00138696	0.000203889	0.0142804	1	FALSE
3396	PF09173	eIF2_C	1	182	0.00549451	0.000807713	0.0284318	0.384381	FALSE
3399	PF08539	HbrB	3	360	0.00833333	0.00122503	0.0350219	0.0657029	TRUE
3400	PF14909	SPATA6	2	278	0.00719425	0.00105758	0.0325377	0.138032	FALSE
3401	PF02158	Neuregulin	2	1129	0.00177148	0.000260414	0.0161394	1	FALSE
3408	PF10300	DUF3808	2	988	0.00202429	0.000297578	0.017253	1	FALSE
3416	PF00491	Arginase	1	573	0.0017452	0.000256551	0.0160193	1	FALSE
3424	PF05557	MAD	2	1611	0.00124146	0.0001825	0.0135105	1	FALSE
3425	PF06484	Ten_N	3	1356	0.00221239	0.000325229	0.0180371	1	FALSE
3429	PF00639	Rotamase	1	104	0.00961539	0.0014135	0.0376231	0.026037	TRUE
3430	PF00398	RrnaAD	1	537	0.0018622	0.00027375	0.0165477	1	FALSE
3433	PF08917	ecTbetaR2	2	118	0.0169492	0.00249159	0.0499781	4.23263e-05	TRUE
3434	PF02221	E1_DerP2_DerF2	1	655	0.00152672	0.000224433	0.0149828	1	FALSE
3435	PF03474	DMA	1	76	0.0131579	0.00193426	0.0440228	0.00155854	TRUE
3440	PF12998	ING	1	504	0.00198413	0.000291674	0.017081	1	FALSE
3442	PF15433	MRP-S31	1	295	0.00338983	0.000498318	0.0223286	0.981954	FALSE
3443	PF12456	hSac2	1	225	0.00444444	0.00065335	0.0255691	0.674006	FALSE
3444	PF01329	Pterin_4a	1	98	0.0102041	0.00150004	0.0387594	0.0171477	TRUE
3445	PF03435	Saccharop_dh	3	848	0.00353774	0.00052006	0.0228108	0.959226	FALSE
3450	PF00310	GATase_2	1	677	0.00147711	0.00021714	0.0147373	1	FALSE
3451	PF00156	Pribosyltran	1	617	0.00162075	0.000238256	0.0154374	1	FALSE
3452	PF02516	STT3	3	1032	0.00290698	0.000427336	0.0206765	1	FALSE
3461	PF00870	P53	122	518	0.235521	0.0346225	0.189378	3.22771e-151	TRUE
3464	PF09814	HECT_2	1	553	0.00180832	0.000265829	0.0163064	1	FALSE
3465	PF00755	Carn_acyltransf	4	4155	0.000962696	0.00014152	0.0118971	1	FALSE
3466	PF02755	RPEL	4	474	0.00843882	0.00124054	0.0352431	0.0612664	TRUE
3470	PF04912	Dynamitin	1	766	0.00130548	0.000191911	0.0138545	1	FALSE
3474	PF05731	TROVE	1	646	0.00154799	0.00022756	0.0150868	1	FALSE
3477	PF08357	SEFIR	1	883	0.0011325	0.000166482	0.0129039	1	FALSE
3481	PF12053	DUF3534	1	287	0.00348432	0.000512208	0.0226378	0.967378	FALSE
3486	PF00637	Clathrin	3	2497	0.00120144	0.000176616	0.0132909	1	FALSE
3492	PF14680	FANCI_HD2	1	234	0.0042735	0.000628221	0.0250722	0.730471	FALSE
3493	PF14677	FANCI_S3	1	229	0.00436681	0.000641938	0.0253446	0.699513	FALSE
3499	PF14642	FAM47	3	3144	0.000954198	0.000140271	0.0118444	1	FALSE
3501	PF00365	PFK	2	2166	0.000923361	0.000135737	0.0116514	1	FALSE
3502	PF05676	NDUF_B7	1	65	0.0153846	0.0022616	0.0476101	0.0002176	TRUE
3505	PF00857	Isochorismatase	3	163	0.0184049	0.00270559	0.0520858	1.05993e-05	TRUE
3517	PF09230	DFF40	1	225	0.00444444	0.00065335	0.0255691	0.674006	FALSE
3519	PF10267	Tmemb_cc2	1	2265	0.000441501	6.49023e-05	0.00805646	0.804081	FALSE
3521	PF15165	REC114-like	2	240	0.00833333	0.00122503	0.0350219	0.0657029	TRUE
3525	PF12251	zf-SNAP50_C	2	299	0.00668896	0.000983302	0.0313731	0.187987	FALSE
3527	PF15298	AJAP1_PANP_C	1	377	0.00265252	0.00038993	0.0197505	1	FALSE
3531	PF04503	SSDP	1	984	0.00101626	0.000149394	0.0122236	1	FALSE
3534	PF15146	FANCAA	1	534	0.00187266	0.000275288	0.0165941	1	FALSE
3548	PF03747	ADP_ribosyl_GH	1	958	0.00104384	0.000153448	0.0123884	1	FALSE
3549	PF04801	Sin_N	1	644	0.0015528	0.000228267	0.0151102	1	FALSE
3557	PF11573	Med23	1	1362	0.000734214	0.000107932	0.0103896	1	FALSE
3558	PF06789	UPF0258	1	302	0.00331126	0.000486767	0.0220682	0.99423	FALSE
3567	PF14813	NADH_B2	1	72	0.0138889	0.00204172	0.0452316	0.00080212	TRUE
3568	PF03676	UPF0183	2	174	0.0114943	0.0016897	0.0411407	0.00634394	TRUE
3569	PF13892	DBINO	1	275	0.00363636	0.000534559	0.0231267	0.944332	FALSE
3578	PF02263	GBP	4	2937	0.00136193	0.000200209	0.014151	1	FALSE
3580	PF08840	BAAT_C	1	821	0.00121803	0.000179054	0.0133823	1	FALSE
3587	PF12347	HJURP_C	1	318	0.00314465	0.000462276	0.0215056	1	FALSE
3590	PF04790	Sarcoglycan_1	1	1045	0.000956938	0.000140673	0.0118614	1	FALSE
3592	PF01025	GrpE	1	359	0.00278552	0.000409481	0.0202398	1	FALSE
3594	PF15223	DUF4584	1	544	0.00183823	0.000270227	0.0164408	1	FALSE
3595	PF10044	Ret_tiss	1	94	0.0106383	0.00156387	0.0395767	0.0123949	TRUE
3597	PF10268	Tmemb_161AB	2	1855	0.00107817	0.000158495	0.0125905	1	FALSE
3603	PF04756	OST3_OST6	2	595	0.00336134	0.00049413	0.0222345	0.986388	FALSE
3607	PF09402	MSC	1	821	0.00121803	0.000179054	0.0133823	1	FALSE
3609	PF12940	RAG1	1	440	0.00227273	0.000334099	0.0182814	1	FALSE
3610	PF13863	DUF4200	1	585	0.0017094	0.000251288	0.0158541	1	FALSE
3625	PF03328	HpcH_HpaI	4	363	0.0110193	0.00161988	0.0402803	0.00920806	TRUE
3629	PF01849	NAC	1	262	0.00381679	0.000561083	0.0236938	0.902747	FALSE
3630	PF02173	pKID	1	126	0.00793651	0.0011667	0.0341769	0.0849149	TRUE
3639	PF01213	CAP_N	1	710	0.00140845	0.000207048	0.0143906	1	FALSE
3643	PF12440	MAGE_N	2	2812	0.000711238	0.000104555	0.0102257	1	FALSE
3645	PF10475	DUF2450	2	457	0.00437637	0.000643342	0.0253724	0.696361	FALSE
3657	PF01991	vATP-synt_E	1	568	0.00176056	0.000258809	0.0160896	1	FALSE
3662	PF01112	Asparaginase_2	9	1462	0.00615595	0.000904948	0.030096	0.262045	FALSE
3665	PF01823	MACPF	2	2122	0.000942507	0.000138552	0.0117716	1	FALSE
3670	PF03781	FGE-sulfatase	1	280	0.00357143	0.000525013	0.0229192	0.954115	FALSE
3674	PF08758	Cadherin_pro	8	621	0.0128824	0.00189377	0.0435587	0.00197569	TRUE
3678	PF02258	SLT_beta	1	67	0.0149254	0.00219409	0.0468925	0.000305339	TRUE
3684	PF05918	API5	1	1247	0.000801925	0.000117886	0.0108582	1	FALSE
3693	PF08631	SPO22	2	258	0.00775194	0.00113956	0.0337767	0.0969013	TRUE
3696	PF09495	DUF2462	2	181	0.0110497	0.00162435	0.040336	0.00895583	TRUE
3698	PF12496	BNIP2	1	497	0.00201207	0.000295782	0.0172009	1	FALSE
3701	PF12922	Cnd1_N	1	168	0.00595238	0.000875022	0.0295937	0.294277	FALSE
3702	PF14738	PaaSYMP	1	153	0.00653595	0.000960809	0.0310118	0.207985	FALSE
3710	PF01028	Topoisom_I	1	237	0.00421941	0.000620269	0.0249129	0.750264	FALSE
3720	PF08377	MAP2_projctn	2	1128	0.00177305	0.000260645	0.0161466	1	FALSE
3726	PF05914	RIB43A	2	1474	0.00135685	0.000199462	0.0141245	1	FALSE
3733	PF04931	DNA_pol_phi	1	918	0.00108932	0.000160135	0.0126555	1	FALSE
3736	PF01275	Myelin_PLP	1	1420	0.000704225	0.000103524	0.0101752	1	FALSE
3743	PF00313	CSD	1	800	0.00125	0.000183755	0.0135569	1	FALSE
3751	PF10186	Atg14	3	624	0.00480769	0.000706749	0.0265941	0.557509	FALSE
3754	PF01432	Peptidase_M3	1	2382	0.000419815	6.17144e-05	0.00785609	0.777159	FALSE
3764	PF14438	SM-ATX	2	71	0.028169	0.00414095	0.0644839	8.72912e-11	TRUE
3770	PF11875	DUF3395	1	139	0.00719425	0.00105758	0.0325377	0.138032	FALSE
3773	PF01255	Prenyltransf	1	598	0.00167224	0.000245826	0.0156808	1	FALSE
3775	PF12474	PKK	1	560	0.00178571	0.000262507	0.0162042	1	FALSE
3776	PF09992	DUF2233	1	356	0.00280899	0.000412932	0.0203249	1	FALSE
3780	PF08604	Nup153	1	521	0.00191939	0.000282157	0.0167999	1	FALSE
3782	PF09531	Ndc1_Nup	1	649	0.00154083	0.000226508	0.0150519	1	FALSE
3783	PF09804	DUF2347	2	267	0.00749064	0.00110115	0.0332019	0.114117	FALSE
3787	PF03859	CG-1	6	237	0.0253165	0.00372161	0.0611189	3.07091e-09	TRUE
3788	PF00817	IMS	1	837	0.00119474	0.000175632	0.0132538	1	FALSE
3790	PF10363	DUF2435	2	93	0.0215054	0.00316137	0.0563151	3.05116e-07	TRUE
3792	PF00236	Hormone_6	1	93	0.0107527	0.00158068	0.0397893	0.0114322	TRUE
3793	PF15357	SEEK1	1	933	0.00107181	0.00015756	0.0125533	1	FALSE
3797	PF15075	DUF4542	1	134	0.00746269	0.00109704	0.0331398	0.115976	FALSE
3798	PF00238	Ribosomal_L14	1	235	0.00425532	0.000625548	0.0250188	0.737024	FALSE
3799	PF07111	HCR	1	6295	0.000158856	2.33524e-05	0.00483249	0.413296	FALSE
3806	PF00287	Na_K-ATPase	1	1905	0.000524934	7.71672e-05	0.00878483	0.903928	FALSE
3807	PF07706	TAT_ubiq	1	39	0.025641	0.00376933	0.0615109	2.35743e-09	TRUE
3814	PF04858	TH1	1	579	0.00172712	0.000253892	0.015936	1	FALSE
3825	PF06012	DUF908	1	281	0.00355872	0.000523145	0.0228783	0.95604	FALSE
3827	PF03285	Paralemmin	2	1047	0.00191022	0.000280809	0.0167597	1	FALSE
3829	PF12473	DUF3694	3	860	0.00348837	0.000512804	0.022651	0.966758	FALSE
3846	PF02781	G6PD_C	1	767	0.00130378	0.000191661	0.0138455	1	FALSE
3851	PF05076	SUFU	1	179	0.00558659	0.00082125	0.0286692	0.365967	FALSE
3861	PF00476	DNA_pol_A	1	1488	0.000672043	9.87928e-05	0.00993995	1	FALSE
3864	PF12632	Vezatin	1	295	0.00338983	0.000498318	0.0223286	0.981954	FALSE
3866	PF15113	TMEM117	8	571	0.0140105	0.0020596	0.0454296	0.000719364	TRUE
3872	PF01591	6PF2K	5	867	0.00576701	0.000847772	0.0291289	0.330323	FALSE
3873	PF13393	tRNA-synt_His	1	982	0.00101833	0.000149698	0.012236	1	FALSE
3875	PF10278	Med19	1	171	0.00584795	0.000859671	0.0293328	0.314514	FALSE
3879	PF13094	CENP-Q	1	150	0.00666667	0.000980025	0.0313207	0.190234	FALSE
3882	PF13692	Glyco_trans_1_4	1	246	0.00406504	0.000597576	0.0244527	0.807832	FALSE
3883	PF06021	Gly_acyl_tr_N	1	837	0.00119474	0.000175632	0.0132538	1	FALSE
3889	PF00074	RnaseA	4	1830	0.00218579	0.00032132	0.0179283	1	FALSE
3897	PF08555	DUF1754	1	71	0.0140845	0.00207047	0.0455496	0.000685029	TRUE
3912	PF07001	BAT2_N	1	1695	0.000589971	8.67279e-05	0.00931319	0.976357	FALSE
3917	PF15265	FAM196	1	1012	0.000988142	0.000145261	0.0120533	1	FALSE
3926	PF15065	NCU-G1	1	492	0.00203252	0.000298788	0.0172881	1	FALSE
3927	PF00769	ERM	1	1220	0.000819672	0.000120495	0.0109777	1	FALSE
3936	PF00909	Ammonium_transp	3	2653	0.00113079	0.000166231	0.0128941	1	FALSE
3945	PF04573	SPC22	1	174	0.00574713	0.000844849	0.0290786	0.334225	FALSE
3951	PF10240	DUF2464	4	897	0.00445931	0.000655535	0.0256118	0.669147	FALSE
3953	PF13925	Katanin_con80	1	496	0.00201613	0.000296378	0.0172182	1	FALSE
3954	PF07177	Neuralized	1	752	0.00132979	0.000195484	0.0139829	1	FALSE
3955	PF01875	Memo	1	284	0.00352113	0.000517619	0.0227571	0.961754	FALSE
3963	PF14737	DUF4470	1	128	0.0078125	0.00114847	0.0339085	0.0929528	TRUE
3964	PF01267	F-actin_cap_A	1	538	0.00185874	0.000273241	0.0165323	1	FALSE
3969	PF12443	AKNA	2	212	0.00943396	0.00138683	0.037266	0.0301078	TRUE
3976	PF02270	TFIIF_beta	1	243	0.00411523	0.000604953	0.0246032	0.788999	FALSE
3977	PF08022	FAD_binding_8	1	853	0.00117233	0.000172337	0.0131289	1	FALSE
3978	PF08030	NAD_binding_6	3	1219	0.00246103	0.000361781	0.019024	1	FALSE
3981	PF01121	CoaE	1	357	0.00280112	0.000411775	0.0202964	1	FALSE
3982	PF03836	RasGAP_C	1	392	0.00255102	0.000375009	0.0193688	1	FALSE
3985	PF00393	6PGD	1	290	0.00344828	0.000506909	0.0225204	0.972915	FALSE
3986	PF09755	DUF2046	4	339	0.0117994	0.00173456	0.0416842	0.00499446	TRUE
3991	PF03660	PHF5	2	105	0.0190476	0.00280007	0.0529899	4.97128e-06	TRUE
3996	PF12490	BCAS3	1	259	0.003861	0.000567582	0.0238307	0.885623	FALSE
4008	PF10265	DUF2217	1	1157	0.000864304	0.000127056	0.0112726	1	FALSE
4019	PF12934	FTO_CTD	1	171	0.00584795	0.000859671	0.0293328	0.314514	FALSE
4020	PF15344	FAM217	1	456	0.00219298	0.000322376	0.0179577	1	FALSE
4023	PF04209	HgmA	1	846	0.00118203	0.000173763	0.0131831	1	FALSE
4026	PF10505	NARG2_C	1	213	0.00469484	0.000690158	0.0262799	0.593217	FALSE
4028	PF00570	HRDC	2	200	0.01	0.00147004	0.0383693	0.0201997	TRUE
4029	PF13679	Methyltransf_32	3	390	0.00769231	0.0011308	0.0336464	0.100804	FALSE
4030	PF09765	WD-3	1	292	0.00342466	0.000503437	0.0224431	0.976558	FALSE
4031	PF11793	FANCL_C	1	120	0.00833333	0.00122503	0.0350219	0.0657029	TRUE
4049	PF15292	Treslin_N	2	797	0.00250941	0.000368893	0.0192101	1	FALSE
4057	PF02019	WIF	1	263	0.00380228	0.000558949	0.0236487	0.90839	FALSE
4058	PF05604	DUF776	1	182	0.00549451	0.000807713	0.0284318	0.384381	FALSE
4066	PF07114	DUF1370	2	271	0.00738007	0.0010849	0.0329557	0.121491	FALSE
4067	PF14910	MMS22L_N	3	1115	0.00269058	0.000395526	0.0198918	1	FALSE
4069	PF00750	tRNA-synt_1d	1	348	0.00287356	0.000422424	0.0205573	1	FALSE
4070	PF03332	PMM	7	439	0.0159453	0.00234402	0.048472	0.00011578	TRUE
4075	PF05199	GMC_oxred_C	1	138	0.00724638	0.00106524	0.0326555	0.132979	FALSE
4078	PF08737	Rgp1	1	313	0.00319489	0.00046966	0.0216767	1	FALSE
4089	PF03731	Ku_N	1	454	0.00220264	0.000323797	0.0179973	1	FALSE
4097	PF04300	FBA	3	1399	0.00214439	0.000315233	0.0177576	1	FALSE
4100	PF15371	DUF4599	1	796	0.00125628	0.000184678	0.0135909	1	FALSE
4101	PF14650	FAM75	2	3624	0.000551876	8.11278e-05	0.00900746	0.934448	FALSE
4103	PF07962	Swi3	1	83	0.0120482	0.00177113	0.0421221	0.00390708	TRUE
4109	PF07947	YhhN	1	357	0.00280112	0.000411775	0.0202964	1	FALSE
4115	PF05236	TAF4	2	495	0.0040404	0.000593954	0.0243784	0.81712	FALSE
4116	PF13847	Methyltransf_31	1	975	0.00102564	0.000150773	0.0122799	1	FALSE
4118	PF10191	COG7	1	912	0.00109649	0.000161188	0.012697	1	FALSE
4123	PF04184	ST7	3	1725	0.00173913	0.000255659	0.0159914	1	FALSE
4127	PF06396	AGTRAP	1	158	0.00632911	0.000930403	0.0305167	0.23721	FALSE
4148	PF14727	PHTB1_N	3	866	0.0034642	0.000509251	0.0225723	0.970465	FALSE
4149	PF14728	PHTB1_C	1	380	0.00263158	0.000386852	0.0196724	1	FALSE
4154	PF03055	RPE65	1	1314	0.000761035	0.000111875	0.0105777	1	FALSE
4163	PF00212	ANP	1	96	0.0104167	0.00153129	0.0391617	0.0142749	TRUE
4169	PF00202	Aminotran_3	1	2062	0.000484966	7.12918e-05	0.00844375	0.857172	FALSE
4179	PF12705	PDDEXK_1	1	194	0.00515464	0.000757751	0.0275377	0.465902	FALSE
4185	PF14750	INTS2	1	1107	0.000903342	0.000132795	0.0115244	1	FALSE
4186	PF05187	ETF_QO	1	109	0.00917431	0.00134866	0.0367489	0.0367435	TRUE
4194	PF15247	SLBP_RNA_bind	1	73	0.0136986	0.00201375	0.0449201	0.000997053	TRUE
4195	PF07034	ORC3_N	1	330	0.0030303	0.000445466	0.0211108	1	FALSE
4212	PF15112	DUF4559	1	306	0.00326797	0.000480404	0.0219234	1	FALSE
4213	PF15576	DUF4661	1	1743	0.000573723	8.43394e-05	0.00918404	0.958653	FALSE
4218	PF02218	HS1_rep	1	303	0.00330033	0.000485161	0.0220317	0.995949	FALSE
4220	PF09191	CD4-extracel	1	111	0.00900901	0.00132436	0.0364158	0.0410169	TRUE
4227	PF01566	Nramp	2	878	0.0022779	0.00033486	0.0183023	1	FALSE
4230	PF13290	CHB_HEX_C_1	1	77	0.012987	0.00190914	0.0437355	0.00174857	TRUE
4231	PF03172	Sp100	2	517	0.00386847	0.00056868	0.0238538	0.88274	FALSE
4236	PF01296	Galanin	1	43	0.0232558	0.00341869	0.0585698	4.63933e-08	TRUE
4237	PF06540	GMAP	1	61	0.0163934	0.0024099	0.04915	8.27144e-05	TRUE
4240	PF15002	ERK-JNK_inhib	2	207	0.00966184	0.00142033	0.037714	0.0253259	TRUE
4242	PF10744	Med1	1	470	0.00212766	0.000312774	0.0176882	1	FALSE
4245	PF11597	Med13_N	1	852	0.00117371	0.00017254	0.0131366	1	FALSE
4254	PF05856	ARPC4	2	305	0.00655738	0.000963959	0.0310627	0.204984	FALSE
4261	PF03638	TCR	1	150	0.00666667	0.000980025	0.0313207	0.190234	FALSE
4266	PF12851	Tet_JBP	1	1799	0.000555864	8.17141e-05	0.00903995	0.938901	FALSE
4268	PF04078	Rcd1	1	322	0.00310559	0.000456533	0.0213715	1	FALSE
4273	PF03152	UFD1	1	244	0.00409836	0.000602474	0.0245527	0.795315	FALSE
4276	PF11262	Tho2	1	546	0.0018315	0.000269238	0.0164107	1	FALSE
4282	PF15078	DUF4545	3	564	0.00531915	0.000781935	0.027974	0.423731	FALSE
4283	PF05808	Podoplanin	2	161	0.0124224	0.00182613	0.0427723	0.00298609	TRUE
4284	PF09783	Vac_ImportDeg	1	172	0.00581395	0.000854673	0.0292473	0.321141	FALSE
4287	PF04538	BEX	2	1844	0.0010846	0.00015944	0.012628	1	FALSE
4298	PF04180	LTV	1	438	0.00228311	0.000335625	0.0183231	1	FALSE
4300	PF10037	MRP-S27	1	610	0.00163934	0.00024099	0.0155257	1	FALSE
4304	PF04053	Coatomer_WDAD	2	1039	0.00192493	0.000282972	0.0168241	1	FALSE
4307	PF00719	Pyrophosphatase	2	583	0.00343053	0.000504301	0.0224623	0.975651	FALSE
4312	PF06668	ITI_HC_C	1	1099	0.000909918	0.000133761	0.0115663	1	FALSE
4316	PF06087	Tyr-DNA_phospho	3	469	0.00639659	0.000940322	0.0306791	0.227624	FALSE
4318	PF09817	DUF2352	2	556	0.00359712	0.00052879	0.0230015	0.950234	FALSE
4325	PF03823	Neurokinin_B	1	54	0.0185185	0.00272229	0.0522467	9.59746e-06	TRUE
4333	PF09302	XLF	1	162	0.00617284	0.00090743	0.0301373	0.259608	FALSE
4335	PF15236	CCDC66	1	314	0.00318471	0.000468165	0.0216422	1	FALSE
4341	PF06553	BNIP3	1	579	0.00172712	0.000253892	0.015936	1	FALSE
4342	PF09801	SYS1	2	143	0.013986	0.002056	0.0453898	0.000730749	TRUE
4377	PF09730	BicD	1	1443	0.000693001	0.000101874	0.0100938	1	FALSE
4391	PF01180	DHO_dh	2	606	0.00330033	0.000485161	0.0220317	0.995949	FALSE
4403	PF00312	Ribosomal_S15	1	168	0.00595238	0.000875022	0.0295937	0.294277	FALSE
4406	PF05835	Synaphin	1	654	0.00152905	0.000224776	0.0149942	1	FALSE
4410	PF10574	UPF0552	1	223	0.00448431	0.000659209	0.0256835	0.660996	FALSE
4423	PF06758	DUF1220	4	17534	0.000228128	3.35357e-05	0.0057911	0.520159	FALSE
4436	PF01650	Peptidase_C13	4	567	0.00705467	0.00103706	0.0322202	0.151651	FALSE
4440	PF09310	PD-C2-AF1	2	379	0.00527705	0.000775745	0.027863	0.434461	FALSE
4442	PF01175	Urocanase	2	578	0.00346021	0.000508663	0.0225593	0.971079	FALSE
4447	PF14640	TMEM223	2	321	0.00623053	0.000915911	0.0302779	0.251307	FALSE
4452	PF08526	PAD_N	1	447	0.00223714	0.000328867	0.0181377	1	FALSE
4453	PF08527	PAD_M	2	634	0.00315457	0.000463734	0.0215395	1	FALSE
4455	PF01122	Cobalamin_bind	1	958	0.00104384	0.000153448	0.0123884	1	FALSE
4462	PF04083	Abhydro_lipase	2	373	0.00536193	0.000788224	0.0280864	0.412872	FALSE
4465	PF01401	Peptidase_M2	1	2525	0.00039604	5.82193e-05	0.00763038	0.747926	FALSE
4471	PF01127	Sdh_cyt	2	119	0.0168067	0.00247065	0.0497672	5.26144e-05	TRUE
4477	PF15398	DUF4619	1	362	0.00276243	0.000406088	0.0201557	1	FALSE
4478	PF02267	Rib_hydrolayse	2	646	0.00309597	0.00045512	0.0213384	1	FALSE
4481	PF15554	FSIP1	1	393	0.00254453	0.000374055	0.0193441	1	FALSE
4483	PF12360	Pax7	1	86	0.0116279	0.00170935	0.0413796	0.00575072	TRUE
4484	PF15177	IL28A	1	481	0.002079	0.000305621	0.0174847	1	FALSE
4487	PF12745	HGTP_anticodon2	2	255	0.00784314	0.00115297	0.033975	0.0909611	TRUE
4488	PF09764	Nt_Gln_amidase	1	179	0.00558659	0.00082125	0.0286692	0.365967	FALSE
4499	PF05300	DUF737	2	365	0.00547945	0.0008055	0.0283928	0.387405	FALSE
4509	PF10609	ParA	2	220	0.00909091	0.0013364	0.0365812	0.0388948	TRUE
4513	PF13536	EmrE	1	101	0.00990099	0.00145548	0.0381786	0.0216915	TRUE
4521	PF03159	XRN_N	1	254	0.00393701	0.000578755	0.0240643	0.856411	FALSE
4522	PF09170	STN1_2	1	177	0.00564972	0.000830529	0.0288309	0.353431	FALSE
4536	PF08311	Mad3_BUB1_I	1	138	0.00724638	0.00106524	0.0326555	0.132979	FALSE
4540	PF05024	Gpi1	1	236	0.00423729	0.000622897	0.0249657	0.743665	FALSE
4541	PF13402	M60-like	1	598	0.00167224	0.000245826	0.0156808	1	FALSE
4548	PF09786	CytochromB561_N	1	554	0.00180505	0.00026535	0.0162917	1	FALSE
4549	PF08569	Mo25	1	664	0.00150602	0.000221391	0.0148809	1	FALSE
4566	PF08806	Sep15_SelM	1	153	0.00653595	0.000960809	0.0310118	0.207985	FALSE
4573	PF13017	Maelstrom	1	200	0.005	0.000735019	0.0271212	0.506158	FALSE
4574	PF04158	Sof1	1	87	0.0114943	0.0016897	0.0411407	0.00634394	TRUE
4576	PF15067	FAM124	1	465	0.00215054	0.000316137	0.0177831	1	FALSE
4579	PF01531	Glyco_transf_11	1	629	0.00158983	0.00023371	0.0152894	1	FALSE
4590	PF07942	N2227	1	265	0.00377358	0.000554731	0.0235593	0.919579	FALSE
4593	PF05177	RCSD	1	103	0.00970874	0.00142722	0.0378056	0.0246097	TRUE
4596	PF13460	NAD_binding_10	2	491	0.00407332	0.000598793	0.0244776	0.804717	FALSE
4599	PF15302	P33MONOX	1	291	0.00343643	0.000505167	0.0224816	0.974741	FALSE
4610	PF04987	PigN	1	701	0.00142653	0.000209706	0.0144827	1	FALSE
4612	PF01770	Folate_carrier	1	1428	0.00070028	0.000102944	0.0101466	1	FALSE
4616	PF14713	DUF4464	2	224	0.00892857	0.00131253	0.0362527	0.0431105	TRUE
4618	PF01262	AlaDh_PNT_C	1	407	0.002457	0.000361188	0.0190084	1	FALSE
4622	PF09315	DUF1973	1	530	0.00188679	0.000277365	0.0166566	1	FALSE
4627	PF14704	DERM	1	156	0.00641026	0.000942331	0.0307119	0.225689	FALSE
4635	PF15005	IZUMO	1	630	0.0015873	0.000233339	0.0152772	1	FALSE
4638	PF00245	Alk_phosphatase	2	1744	0.00114679	0.000168582	0.012985	1	FALSE
4652	PF03088	Str_synth	1	88	0.0113636	0.0016705	0.0409059	0.006927	TRUE
4660	PF02841	GBP_C	1	2530	0.000395257	5.81042e-05	0.00762284	0.746949	FALSE
4661	PF14868	DUF4487	1	552	0.00181159	0.000266311	0.0163212	1	FALSE
4664	PF00931	NB-ARC	1	285	0.00350877	0.000515802	0.0227171	0.963639	FALSE
4667	PF08147	DBP10CT	1	61	0.0163934	0.0024099	0.04915	8.27144e-05	TRUE
4670	PF15294	Leu_zip	1	906	0.00110375	0.000162256	0.012739	1	FALSE
4677	PF02567	PhzC-PhzF	1	276	0.00362319	0.000532622	0.0230848	0.94631	FALSE
4683	PF13543	KSR1-SAM	1	255	0.00392157	0.000576485	0.024017	0.862322	FALSE
4685	PF09606	Med15	2	1674	0.00119474	0.000175632	0.0132538	1	FALSE
4689	PF00579	tRNA-synt_1b	1	1237	0.000808407	0.000118839	0.010902	1	FALSE
4691	PF00464	SHMT	1	1031	0.000969932	0.000142584	0.0119417	1	FALSE
4692	PF15442	DUF4629	1	150	0.00666667	0.000980025	0.0313207	0.190234	FALSE
4693	PF00743	FMO-like	2	3535	0.000565771	8.31704e-05	0.00912016	0.949897	FALSE
4701	PF13232	Complex1_LYR_1	1	60	0.0166667	0.00245006	0.0495588	6.27733e-05	TRUE
4707	PF15360	Apelin	1	54	0.0185185	0.00272229	0.0522467	9.59746e-06	TRUE
4713	PF09468	RNase_H2-Ydr279	1	287	0.00348432	0.000512208	0.0226378	0.967378	FALSE
4716	PF15162	DUF4580	1	167	0.00598802	0.000880262	0.0296823	0.28741	FALSE
4718	PF08568	Kinetochor_Ybp2	1	1096	0.000912409	0.000134128	0.0115821	1	FALSE
4742	PF01712	dNK	3	691	0.00434153	0.000638222	0.0252711	0.707867	FALSE
4747	PF15385	SARG	1	391	0.00255755	0.000375969	0.0193936	1	FALSE
4750	PF02540	NAD_synthase	3	428	0.00700935	0.0010304	0.0321164	0.156103	FALSE
4755	PF04922	DIE2_ALG10	1	399	0.00250627	0.00036843	0.0191981	1	FALSE
4762	PF02833	DHHA2	6	297	0.020202	0.00296977	0.0545767	1.37844e-06	TRUE
4765	PF11768	DUF3312	3	396	0.00757576	0.00111366	0.0333902	0.108476	FALSE
4769	PF08698	Fcf2	1	96	0.0104167	0.00153129	0.0391617	0.0142749	TRUE
4770	PF08696	Dna2	1	216	0.00462963	0.000680573	0.0260967	0.614045	FALSE
4771	PF10559	Plug_translocon	1	87	0.0114943	0.0016897	0.0411407	0.00634394	TRUE
4772	PF00344	SecY	2	1036	0.0019305	0.000283791	0.0168485	1	FALSE
4787	PF04615	Utp14	3	1437	0.00208768	0.000306897	0.0175212	1	FALSE
4791	PF06159	DUF974	2	235	0.00851064	0.0012511	0.035393	0.0582617	TRUE
4795	PF11229	DUF3028	1	588	0.00170068	0.000250006	0.0158136	1	FALSE
4815	PF12417	DUF3669	1	469	0.0021322	0.000313441	0.017707	1	FALSE
4825	PF12257	DUF3608	1	57	0.0175439	0.00257901	0.0508496	2.64703e-05	TRUE
4828	PF15358	TSKS	1	566	0.00176678	0.000259724	0.016118	1	FALSE
4837	PF14443	DBC1	1	296	0.00337838	0.000496634	0.0222908	0.983735	FALSE
4845	PF04597	Ribophorin_I	1	428	0.00233645	0.000343467	0.018536	1	FALSE
4846	PF10266	Strumpellin	1	1080	0.000925926	0.000136115	0.0116676	1	FALSE
4857	PF05206	TRM13	1	305	0.00327869	0.000481979	0.0219593	0.999361	FALSE
4860	PF15324	TALPID3	1	1243	0.000804505	0.000118265	0.0108756	1	FALSE
4863	PF01137	RTC	1	463	0.00215983	0.000317503	0.0178214	1	FALSE
4870	PF15173	FAM180	2	277	0.00722022	0.0010614	0.0325964	0.135512	FALSE
4871	PF15114	UPF0640	1	68	0.0147059	0.00216182	0.0465457	0.000400178	TRUE
4873	PF14721	AIF_C	1	130	0.00769231	0.0011308	0.0336464	0.100804	FALSE
4882	PF15334	AIB	1	324	0.00308642	0.000453715	0.0213054	1	FALSE
4884	PF03105	SPX	4	175	0.0228571	0.00336008	0.0580639	6.59721e-08	TRUE
4885	PF03124	EXS	4	351	0.011396	0.00167526	0.0409642	0.00678217	TRUE
4888	PF15066	CAGE1	1	595	0.00168067	0.000247065	0.0157202	1	FALSE
4906	PF12739	TRAPPC-Trs85	6	859	0.00698487	0.0010268	0.0320602	0.158513	FALSE
4909	PF01231	IDO	2	783	0.00255428	0.000375488	0.0193812	1	FALSE
4910	PF06699	PIG-F	3	247	0.0121457	0.00178547	0.0422926	0.00360254	TRUE
4934	PF04048	Sec8_exocyst	1	120	0.00833333	0.00122503	0.0350219	0.0657029	TRUE
4939	PF14838	INTS5_C	1	709	0.00141044	0.000207339	0.0144008	1	FALSE
4945	PF12129	Phtf-FEM1B_bdg	3	162	0.0185185	0.00272229	0.0522467	9.59746e-06	TRUE
4963	PF15089	DUF4552	3	423	0.0070922	0.00104258	0.0323058	0.147976	FALSE
4973	PF13096	CENP-P	2	176	0.0113636	0.0016705	0.0409059	0.006927	TRUE
4975	PF15389	DUF4612	1	117	0.00854701	0.00125644	0.0354686	0.0567448	TRUE
4982	PF14631	FancD2	1	2153	0.000464468	6.82785e-05	0.00826336	0.832445	FALSE
4988	PF08547	CIA30	1	173	0.00578035	0.000849732	0.0291626	0.327711	FALSE
4989	PF09440	eIF3_N	1	266	0.0037594	0.000552645	0.0235149	0.925127	FALSE
5004	PF02178	AT_hook	2	24	0.0833333	0.0122503	0.111365	3.20213e-44	TRUE
5010	PF10243	MIP-T3	1	636	0.00157233	0.000231138	0.015205	1	FALSE
5011	PF01765	RRF	1	163	0.00613497	0.000901863	0.0300446	0.265078	FALSE
5020	PF08645	PNK3P	1	162	0.00617284	0.00090743	0.0301373	0.259608	FALSE
5022	PF10156	Med17	1	596	0.00167785	0.00024665	0.015707	1	FALSE
5027	PF09637	Med18	1	208	0.00480769	0.000706749	0.0265941	0.557509	FALSE
5031	PF02678	Pirin	2	97	0.0206186	0.003031	0.0551382	9.44717e-07	TRUE
5034	PF00163	Ribosomal_S4	1	409	0.00244499	0.000359422	0.0189618	1	FALSE
5038	PF03847	TFIID_20kDa	1	67	0.0149254	0.00219409	0.0468925	0.000305339	TRUE
5042	PF08324	PUL	2	323	0.00619195	0.00091024	0.0301839	0.256854	FALSE
5046	PF05179	CDC73	1	292	0.00342466	0.000503437	0.0224431	0.976558	FALSE
5051	PF05337	CSF-1	1	532	0.0018797	0.000276323	0.0166253	1	FALSE
5074	PF02109	DAD	1	112	0.00892857	0.00131253	0.0362527	0.0431105	TRUE
5075	PF06937	EURL	1	290	0.00344828	0.000506909	0.0225204	0.972915	FALSE
5082	PF15350	ETAA1	1	838	0.00119332	0.000175422	0.0132459	1	FALSE
5089	PF13383	Methyltransf_22	1	230	0.00434783	0.000639147	0.0252894	0.705785	FALSE
5099	PF15095	IL33	1	263	0.00380228	0.000558949	0.0236487	0.90839	FALSE
5102	PF04643	Motilin_assoc	1	114	0.00877193	0.00128951	0.0359329	0.047435	TRUE
5103	PF01201	Ribosomal_S8e	1	447	0.00223714	0.000328867	0.0181377	1	FALSE
5106	PF09787	Golgin_A5	2	948	0.0021097	0.000310134	0.0176134	1	FALSE
5116	PF03378	CAS_CSE1	1	435	0.00229885	0.00033794	0.0183862	1	FALSE
5118	PF13328	HD_4	1	284	0.00352113	0.000517619	0.0227571	0.961754	FALSE
5134	PF01212	Beta_elim_lyase	1	156	0.00641026	0.000942331	0.0307119	0.225689	FALSE
5140	PF12842	DUF3819	1	216	0.00462963	0.000680573	0.0260967	0.614045	FALSE
5146	PF01951	Archease	1	136	0.00735294	0.00108091	0.032895	0.123309	FALSE
5163	PF09445	Methyltransf_15	1	154	0.00649351	0.000954569	0.0309109	0.213944	FALSE
5168	PF04421	Mss4	1	106	0.00943396	0.00138683	0.037266	0.0301078	TRUE
5175	PF15339	Afaf	1	197	0.00507614	0.000746212	0.0273271	0.48626	FALSE
5182	PF01125	G10	1	143	0.00699301	0.001028	0.0320789	0.157711	FALSE
5184	PF10206	WRW	1	92	0.0108696	0.00159787	0.0400053	0.0104538	TRUE
5191	PF03561	Allantoicase	2	333	0.00600601	0.000882905	0.0297268	0.283954	FALSE
5194	PF11894	DUF3414	1	1717	0.000582411	8.56166e-05	0.00925332	0.96815	FALSE
5214	PF01154	HMG_CoA_synt_N	1	346	0.00289017	0.000424866	0.0206167	1	FALSE
5215	PF08540	HMG_CoA_synt_C	1	564	0.00177305	0.000260645	0.0161466	1	FALSE
5220	PF03153	TFIIA	2	929	0.00215285	0.000316477	0.0177926	1	FALSE
5226	PF02404	SCF	1	295	0.00338983	0.000498318	0.0223286	0.981954	FALSE
5233	PF00748	Calpain_inhib	2	560	0.00357143	0.000525013	0.0229192	0.954115	FALSE
5237	PF15352	K1377	1	1097	0.000911577	0.000134005	0.0115768	1	FALSE
5244	PF10512	Borealin	1	114	0.00877193	0.00128951	0.0359329	0.047435	TRUE
5250	PF03662	Glyco_hydro_79n	1	637	0.00156986	0.000230775	0.015193	1	FALSE
5263	PF09789	DUF2353	1	392	0.00255102	0.000375009	0.0193688	1	FALSE
5265	PF15557	CAF1-p150_N	2	228	0.00877193	0.00128951	0.0359329	0.047435	TRUE
5281	PF01144	CoA_trans	1	627	0.0015949	0.000234456	0.0153137	1	FALSE
5282	PF01715	IPPT	2	426	0.00469484	0.000690158	0.0262799	0.593217	FALSE
5295	PF10158	LOH1CR12	1	130	0.00769231	0.0011308	0.0336464	0.100804	FALSE
5308	PF15351	JCAD	1	1347	0.00074239	0.000109134	0.0104473	1	FALSE
5313	PF01165	Ribosomal_S21	1	110	0.00909091	0.0013364	0.0365812	0.0388948	TRUE
5314	PF07994	NAD_binding_5	1	519	0.00192678	0.000283244	0.0168322	1	FALSE
5324	PF02284	COX5A	1	107	0.00934579	0.00137387	0.0370912	0.0323507	TRUE
5329	PF10504	DUF2452	1	159	0.00628931	0.000924552	0.0304205	0.242889	FALSE
5330	PF06098	Radial_spoke_3	1	289	0.00346021	0.000508663	0.0225593	0.971079	FALSE
5356	PF05327	RRN3	1	619	0.00161551	0.000237486	0.0154124	1	FALSE
5364	PF05705	DUF829	1	235	0.00425532	0.000625548	0.0250188	0.737024	FALSE
5366	PF02777	Sod_Fe_C	1	107	0.00934579	0.00137387	0.0370912	0.0323507	TRUE
5367	PF03517	Voldacs	1	130	0.00769231	0.0011308	0.0336464	0.100804	FALSE
5368	PF06463	Mob_synth_C	1	127	0.00787402	0.00115751	0.0340419	0.0889576	TRUE
5372	PF03516	Filaggrin	2	1205	0.00165975	0.00024399	0.0156221	1	FALSE
5383	PF05422	SIN1	1	677	0.00147711	0.00021714	0.0147373	1	FALSE
5394	PF05770	Ins134_P3_kin	2	641	0.00312013	0.00045867	0.0214215	1	FALSE
5395	PF02970	TBCA	1	85	0.0117647	0.00172946	0.0416227	0.00514705	TRUE
5405	PF08626	TRAPPC9-Trs120	1	1107	0.000903342	0.000132795	0.0115244	1	FALSE
5406	PF14776	UNC-79	1	534	0.00187266	0.000275288	0.0165941	1	FALSE
5413	PF12297	EVC2_like	3	424	0.00707547	0.00104012	0.0322677	0.149613	FALSE
5416	PF08612	Med20	1	336	0.00297619	0.000437511	0.0209213	1	FALSE
5420	PF02423	OCD_Mu_crystall	1	89	0.011236	0.00165173	0.0406751	0.00750018	TRUE
5424	PF00766	ETF_alpha	1	182	0.00549451	0.000807713	0.0284318	0.384381	FALSE
5426	PF05219	DREV	2	478	0.0041841	0.000615078	0.0248084	0.763338	FALSE
5432	PF14986	DUF4514	2	60	0.0333333	0.00490012	0.070173	8.11763e-14	TRUE
5438	PF15376	DUF4603	1	1279	0.000781861	0.000114936	0.0107215	1	FALSE
5442	PF10521	DUF2454	1	251	0.00398406	0.000585672	0.0242078	0.838466	FALSE
5449	PF04762	IKI3	2	953	0.00209864	0.000308507	0.0175671	1	FALSE
5453	PF08161	NUC173	1	198	0.00505051	0.000742443	0.0272579	0.492943	FALSE
5455	PF15424	ODAM	2	541	0.00369686	0.000543452	0.0233184	0.935297	FALSE
5459	PF00997	Casein_kappa	1	161	0.00621118	0.000913066	0.0302308	0.254087	FALSE
5460	PF15367	CABS1	1	394	0.00253807	0.000373106	0.0193196	1	FALSE
5463	PF14664	RICTOR_N	1	382	0.0026178	0.000384826	0.0196208	1	FALSE
5470	PF05111	Amelin	2	195	0.0102564	0.00150773	0.0388588	0.01637	TRUE
5474	PF15362	Enamelin	1	902	0.00110865	0.000162975	0.0127672	1	FALSE
5481	PF07593	UnbV_ASPIC	1	68	0.0147059	0.00216182	0.0465457	0.000400178	TRUE
5482	PF10181	PIG-H	1	70	0.0142857	0.00210005	0.0458745	0.00059212	TRUE
5483	PF09773	Meckelin	1	1167	0.000856898	0.000125967	0.0112242	1	FALSE
5496	PF02628	COX15-CtaA	1	329	0.00303951	0.00044682	0.0211428	1	FALSE
5499	PF02233	PNTB	3	462	0.00649351	0.000954569	0.0309109	0.213944	FALSE

## Sheet: Breast_cancer
Node no	Pfam_id	Pfam_name	Mutation_count	Domain_length	Normalized_score	Success propability(P)	Normalized score (Z)	locfdr values	<0.1
0	PF06268	Fascin	4	1318	0.0030349	0.000164411	0.0128234	1	FALSE
1	PF00001	7tm_1	236	85356	0.00276489	0.000149784	0.0122395	1	FALSE
2	PF00169	PH	86	22189	0.00387579	0.000209966	0.0144917	1	FALSE
3	PF01412	ArfGap	10	3738	0.00267523	0.000144927	0.0120394	1	FALSE
4	PF00191	Annexin	11	4373	0.00251544	0.00013627	0.0116743	1	FALSE
5	PF00096	zf-C2H2	17	9788	0.00173682	9.40898e-05	0.00970045	1	FALSE
8	PF00688	TGFb_propeptide	15	7064	0.00212344	0.000115035	0.010726	1	FALSE
9	PF00019	TGF_beta	14	3945	0.0035488	0.000192251	0.0138668	1	FALSE
10	PF00102	Y_phosphatase	46	13277	0.00346464	0.000187692	0.0137014	1	FALSE
11	PF00168	C2	82	17792	0.00460881	0.000249676	0.0158031	1	FALSE
12	PF15235	GRIN_C	1	511	0.00195695	0.000106015	0.0102969	1	FALSE
13	PF12796	Ank_2	123	57388	0.0021433	0.000116111	0.0107761	1	FALSE
14	PF05825	PSP94	1	267	0.00374532	0.000202897	0.0142456	1	FALSE
16	PF13900	GVQW	9	9345	0.000963082	5.21736e-05	0.00722332	0.74299	FALSE
17	PF02466	Tim17	2	1519	0.00131666	7.1328e-05	0.00844589	1	FALSE
18	PF15255	CAP-ZIP_m	2	594	0.003367	0.000182403	0.0135069	1	FALSE
19	PF00248	Aldo_ket_red	17	6074	0.00279882	0.000151622	0.0123144	1	FALSE
20	PF00129	MHC_I	18	12322	0.0014608	7.91369e-05	0.00889624	1	FALSE
21	PF07654	C1-set	33	18949	0.00174152	9.43442e-05	0.00971355	1	FALSE
23	PF00069	Pkinase	397	112746	0.00352119	0.000190755	0.0138127	1	FALSE
25	PF00026	Asp	9	4098	0.00219619	0.000118976	0.0109082	1	FALSE
26	PF01223	Endonuclease_NS	4	1430	0.0027972	0.000151535	0.0123109	1	FALSE
27	PF01352	KRAB	48	15948	0.00300978	0.000163051	0.0127702	1	FALSE
28	PF13465	zf-H2C2_2	391	131003	0.00298466	0.00016169	0.0127168	1	FALSE
29	PF10630	DUF2476	2	1547	0.00129283	7.0037e-05	0.0083691	0.986356	FALSE
31	PF03900	Porphobil_deamC	1	166	0.0060241	0.000326347	0.018068	1	FALSE
32	PF00784	MyTH4	4	1220	0.00327869	0.000177618	0.0133285	1	FALSE
33	PF09379	FERM_N	11	3061	0.0035936	0.000194678	0.0139541	1	FALSE
34	PF00373	FERM_M	14	5802	0.00241296	0.000130719	0.011434	1	FALSE
35	PF00063	Myosin_head	88	29062	0.00302801	0.000164038	0.0128088	1	FALSE
36	PF00612	IQ	13	1980	0.00656566	0.000355685	0.018863	0.860301	FALSE
37	PF01471	PG_binding_1	2	1105	0.00180996	9.80518e-05	0.00990259	1	FALSE
38	PF00413	Peptidase_M10	7	3986	0.00175615	9.51368e-05	0.00975427	1	FALSE
39	PF00045	Hemopexin	7	3621	0.00193317	0.000104727	0.0102341	1	FALSE
40	PF00146	NADHdh	17	308	0.0551948	0.0029901	0.0547638	4.55824e-17	TRUE
41	PF00361	Oxidored_q1	34	785	0.0433121	0.00234637	0.0484963	9.05765e-12	TRUE
42	PF06444	NADH_dehy_S2_C	1	55	0.0181818	0.000984974	0.0313998	0.00359947	TRUE
43	PF00115	COX1	19	449	0.0423163	0.00229242	0.0479342	4.48436e-11	TRUE
44	PF02790	COX2_TM	1	82	0.0121951	0.000660654	0.0257117	0.0808658	TRUE
45	PF00116	COX2	5	119	0.0420168	0.0022762	0.0477639	5.63776e-11	TRUE
46	PF00895	ATP-synt_8	1	54	0.0185185	0.00100321	0.0316895	0.00288223	TRUE
47	PF00119	ATP-synt_A	8	213	0.0375587	0.00203469	0.0451535	3.57798e-09	TRUE
48	PF00510	COX3	10	255	0.0392157	0.00212445	0.0461408	6.84171e-10	TRUE
49	PF00507	Oxidored_q4	6	101	0.0594059	0.00321823	0.056821	1.20704e-19	TRUE
50	PF00420	Oxidored_q2	4	95	0.0421053	0.00228099	0.0478143	5.29663e-11	TRUE
51	PF01059	Oxidored_q5_N	8	108	0.0740741	0.00401286	0.0634746	9.87992e-27	TRUE
52	PF00662	Oxidored_q1_N	2	61	0.0327869	0.00177618	0.0421823	1.88616e-07	TRUE
53	PF06455	NADH5_C	9	180	0.05	0.00270868	0.0521156	1.68926e-14	TRUE
54	PF00499	Oxidored_q3	4	169	0.0236686	0.00128222	0.035831	0.000128755	TRUE
55	PF13631	Cytochrom_B_N_2	11	165	0.0666667	0.00361157	0.0602052	5.38452e-23	TRUE
56	PF00032	Cytochrom_B_C	1	101	0.00990099	0.000536372	0.0231659	0.234728	FALSE
57	PF00735	Septin	10	4381	0.00228258	0.000123656	0.0111207	1	FALSE
59	PF00059	Lectin_C	40	12861	0.00311018	0.00016849	0.0129814	1	FALSE
60	PF02140	Gal_Lectin	4	488	0.00819672	0.000444046	0.0210771	0.479093	FALSE
61	PF02010	REJ	4	2403	0.00166459	9.01766e-05	0.00949656	1	FALSE
62	PF00046	Homeobox	47	14493	0.00324295	0.000175682	0.0132557	1	FALSE
64	PF01603	B56	6	2111	0.00284226	0.000153975	0.0124096	1	FALSE
65	PF14948	RESP18	1	211	0.00473934	0.000256747	0.0160254	1	FALSE
66	PF11548	Receptor_IA-2	3	180	0.0166667	0.000902893	0.0300618	0.0082116	TRUE
67	PF00804	Syntaxin	3	1019	0.00294406	0.00015949	0.01263	1	FALSE
68	PF05739	SNARE	4	1352	0.00295858	0.000160277	0.0126611	1	FALSE
69	PF10255	Paf67	2	400	0.005	0.000270868	0.0164603	1	FALSE
70	PF00232	Glyco_hydro_1	19	4331	0.00438698	0.000237658	0.015418	1	FALSE
71	PF13705	TRC8_N	1	997	0.00100301	5.43366e-05	0.00737154	0.774472	FALSE
72	PF13639	zf-RING_2	8	3391	0.00235919	0.000127806	0.0113058	1	FALSE
73	PF00412	LIM	27	9853	0.00274028	0.000148451	0.0121849	1	FALSE
74	PF00595	PDZ	75	19877	0.0037732	0.000204408	0.0142986	1	FALSE
75	PF07714	Pkinase_Tyr	117	36204	0.00323169	0.000175072	0.0132326	1	FALSE
76	PF00406	ADK	15	2390	0.00627615	0.000340002	0.0184423	0.936805	FALSE
78	PF00057	Ldl_recept_a	18	7702	0.00233706	0.000126607	0.0112527	1	FALSE
79	PF14670	FXa_inhibition	7	2863	0.00244499	0.000132454	0.0115096	1	FALSE
80	PF07645	EGF_CA	40	15016	0.00266382	0.000144309	0.0120137	1	FALSE
81	PF00058	Ldl_recept_b	17	4753	0.00357669	0.000193762	0.0139212	1	FALSE
82	PF04201	TPD52	5	620	0.00806452	0.000436884	0.0209063	0.502094	FALSE
83	PF01094	ANF_receptor	69	15770	0.0043754	0.000237031	0.0153976	1	FALSE
84	PF10613	Lig_chan-Glu_bd	2	643	0.00311042	0.000168503	0.012982	1	FALSE
85	PF00060	Lig_chan	16	4937	0.00324084	0.000175568	0.0132514	1	FALSE
86	PF00497	SBP_bac_3	17	3726	0.00456253	0.000247169	0.0157235	1	FALSE
87	PF03915	AIP3	3	193	0.015544	0.000842077	0.0290308	0.0142841	TRUE
88	PF08393	DHC_N2	25	7183	0.00348044	0.000188548	0.0137326	1	FALSE
89	PF12774	AAA_6	4	4099	0.000975848	5.28652e-05	0.00727104	0.753126	FALSE
90	PF07728	AAA_5	9	3272	0.00275061	0.00014901	0.0122079	1	FALSE
91	PF12775	AAA_7	12	4530	0.00264901	0.000143506	0.0119803	1	FALSE
92	PF12780	AAA_8	13	3872	0.00335744	0.000181884	0.0134877	1	FALSE
93	PF03028	Dynein_heavy	36	10815	0.00332871	0.000180328	0.0134298	1	FALSE
94	PF00397	WW	3	2323	0.00129143	6.99616e-05	0.0083646	0.985399	FALSE
95	PF00632	HECT	39	9915	0.00393343	0.000213088	0.0145991	1	FALSE
97	PF09768	Peptidase_M76	3	172	0.0174419	0.000944888	0.0307536	0.00519937	TRUE
98	PF01369	Sec7	9	3529	0.0025503	0.000138159	0.0117549	1	FALSE
99	PF00400	WD40	93	31993	0.00290689	0.000157476	0.01255	1	FALSE
100	PF06229	FRG1	40	861	0.0464576	0.00251678	0.0502307	5.15115e-13	TRUE
101	PF07653	SH3_2	15	3665	0.00409277	0.00022172	0.0148919	1	FALSE
102	PF14429	DOCK-C2	9	2103	0.0042796	0.000231841	0.0152281	1	FALSE
103	PF06920	Ded_cyto	6	2021	0.00296883	0.000160832	0.012683	1	FALSE
104	PF10208	Armet	1	304	0.00328947	0.000178203	0.0133504	1	FALSE
105	PF00076	RRM_1	82	20304	0.00403861	0.000218786	0.014793	1	FALSE
106	PF07744	SPOC	3	707	0.00424328	0.000229874	0.0151633	1	FALSE
107	PF00176	SNF2_N	23	11792	0.00195047	0.000105664	0.0102799	1	FALSE
108	PF00271	Helicase_C	32	10743	0.00297868	0.000161366	0.012704	1	FALSE
109	PF02985	HEAT	2	467	0.00428265	0.000232007	0.0152335	1	FALSE
110	PF13646	HEAT_2	4	2576	0.0015528	8.41205e-05	0.00917211	1	FALSE
111	PF03901	Glyco_transf_22	5	1828	0.00273523	0.000148177	0.0121737	1	FALSE
112	PF10354	DUF2431	1	170	0.00588235	0.000318668	0.0178541	1	FALSE
114	PF06608	DUF1143	1	150	0.00666667	0.000361157	0.0190076	0.834006	FALSE
116	PF00011	HSP20	2	926	0.00215983	0.000117006	0.0108175	1	FALSE
117	PF15147	DUF4578	1	122	0.00819672	0.000444046	0.0210771	0.479093	FALSE
118	PF00307	CH	33	11832	0.00278905	0.000151093	0.0122929	1	FALSE
120	PF00364	Biotin_lipoyl	1	697	0.00143472	7.77239e-05	0.00881646	1	FALSE
121	PF02817	E3_binding	1	114	0.00877193	0.000475207	0.0218044	0.381108	FALSE
124	PF08190	PIH1	1	1927	0.000518941	2.81129e-05	0.00530223	0.399258	FALSE
125	PF00017	SH2	30	8608	0.00348513	0.000188802	0.0137418	1	FALSE
126	PF13513	HEAT_EZ	2	560	0.00357143	0.000193477	0.013911	1	FALSE
127	PF00053	Laminin_EGF	29	10027	0.00289219	0.00015668	0.0125182	1	FALSE
128	PF12661	hEGF	2	816	0.00245098	0.000132778	0.0115237	1	FALSE
130	PF12701	LSM14	2	275	0.00727273	0.00039399	0.0198531	0.683255	FALSE
131	PF09532	FDF	2	316	0.00632911	0.000342871	0.0185199	0.922679	FALSE
133	PF06546	Vert_HS_TF	1	886	0.00112867	6.1144e-05	0.0078197	0.869663	FALSE
134	PF03062	MBOAT	6	6946	0.000863807	4.67955e-05	0.00684089	0.66741	FALSE
135	PF03148	Tektin	4	3519	0.00113669	6.15784e-05	0.00784743	0.875553	FALSE
137	PF06963	FPN1	5	509	0.00982318	0.000532157	0.0230747	0.243389	FALSE
139	PF12937	F-box-like	12	2183	0.00549702	0.000297793	0.0172593	1	FALSE
140	PF03109	ABC1	2	885	0.00225989	0.000122426	0.0110653	1	FALSE
141	PF13537	GATase_7	1	225	0.00444444	0.000240772	0.0155187	1	FALSE
142	PF00733	Asn_synthase	1	546	0.0018315	9.9219e-05	0.00996137	1	FALSE
143	PF03178	CPSF_A	2	1628	0.0012285	6.65523e-05	0.00815823	0.941567	FALSE
144	PF10433	MMS1_N	4	2668	0.00149925	8.12198e-05	0.00901257	1	FALSE
145	PF00023	Ank	13	5414	0.00240118	0.000130081	0.011406	1	FALSE
146	PF00514	Arm	8	4047	0.00197677	0.000107089	0.0103489	1	FALSE
147	PF00435	Spectrin	101	25761	0.00392066	0.000212396	0.0145754	1	FALSE
148	PF07679	I-set	220	64802	0.00339496	0.000183917	0.0135628	1	FALSE
149	PF02535	Zip	11	8218	0.00133852	7.25127e-05	0.00851575	1	FALSE
150	PF03997	VPS28	1	604	0.00165563	8.96914e-05	0.00947098	1	FALSE
151	PF13716	CRAL_TRIO_2	8	2190	0.00365297	0.000197894	0.0140689	1	FALSE
152	PF00814	Peptidase_M22	1	757	0.001321	7.15635e-05	0.00845983	1	FALSE
153	PF13414	TPR_11	34	9638	0.0035277	0.000191108	0.0138255	1	FALSE
154	PF13516	LRR_6	2	931	0.00214823	0.000116377	0.0107885	1	FALSE
155	PF00085	Thioredoxin	14	4840	0.00289256	0.0001567	0.012519	1	FALSE
157	PF04061	ORMDL	3	405	0.00740741	0.000401286	0.0200361	0.651421	FALSE
160	PF12874	zf-met	3	1361	0.00220426	0.000119413	0.0109283	1	FALSE
161	PF13853	7tm_4	225	61762	0.00364302	0.000197355	0.0140497	1	FALSE
162	PF01477	PLAT	18	3953	0.0045535	0.00024668	0.015708	1	FALSE
163	PF00305	Lipoxygenase	5	3561	0.0014041	7.60651e-05	0.00872187	1	FALSE
165	PF07647	SAM_2	9	2702	0.00333087	0.000180445	0.0134342	1	FALSE
166	PF13589	HATPase_c_3	7	1357	0.00515844	0.000279451	0.0167191	1	FALSE
167	PF01119	DNA_mis_repair	2	371	0.00539084	0.000292041	0.0170917	1	FALSE
168	PF00505	HMG_box	16	3442	0.00464846	0.000251824	0.015871	1	FALSE
169	PF02518	HATPase_c	4	1512	0.0026455	0.000143316	0.0119723	1	FALSE
170	PF00153	Mito_carr	42	15087	0.00278385	0.000150811	0.0122815	1	FALSE
171	PF12906	RINGv	1	573	0.0017452	9.45438e-05	0.00972382	1	FALSE
172	PF07859	Abhydrolase_3	5	2026	0.00246792	0.000133696	0.0115635	1	FALSE
173	PF02854	MIF4G	2	2367	0.000844951	4.5774e-05	0.00676581	0.653461	FALSE
174	PF02847	MA3	1	661	0.00151286	8.1957e-05	0.00905338	1	FALSE
176	PF01108	Tissue_fac	4	1246	0.00321027	0.000173912	0.0131887	1	FALSE
177	PF09294	Interfer-bind	5	1001	0.00499501	0.000270597	0.0164521	1	FALSE
178	PF01390	SEA	17	4079	0.00416769	0.000225779	0.0150276	1	FALSE
179	PF00089	Trypsin	83	32534	0.00255118	0.000138206	0.0117569	1	FALSE
181	PF12414	Fox-1_C	1	407	0.002457	0.000133105	0.0115379	1	FALSE
182	PF00651	BTB	47	15676	0.00299821	0.000162424	0.0127456	1	FALSE
183	PF07707	BACK	17	6028	0.00282017	0.000152779	0.0123613	1	FALSE
184	PF01344	Kelch_1	33	9477	0.00348212	0.000188639	0.0137359	1	FALSE
185	PF06017	Myosin_TH1	5	1687	0.00296384	0.000160562	0.0126723	1	FALSE
186	PF14604	SH3_9	21	5633	0.00372803	0.000201961	0.0142127	1	FALSE
187	PF00201	UDPGT	29	9160	0.00316594	0.00017151	0.0130973	1	FALSE
188	PF00233	PDEase_I	26	5458	0.00476365	0.000258064	0.0160664	1	FALSE
189	PF01019	G_glu_transpept	5	3099	0.00161342	8.7405e-05	0.00934947	1	FALSE
190	PF05986	ADAM_spacer1	8	2744	0.00291545	0.000157941	0.0125684	1	FALSE
191	PF00090	TSP_1	33	10668	0.00309336	0.000167579	0.0129463	1	FALSE
193	PF01562	Pep_M12B_propep	16	5438	0.00294226	0.000159393	0.0126261	1	FALSE
194	PF01421	Reprolysin	24	7807	0.00307416	0.000166539	0.0129061	1	FALSE
195	PF00010	HLH	17	5844	0.00290897	0.000157589	0.0125544	1	FALSE
197	PF05255	UPF0220	2	313	0.00638978	0.000346157	0.0186085	0.906573	FALSE
198	PF00240	ubiquitin	13	5062	0.00256815	0.000139126	0.011796	1	FALSE
200	PF07648	Kazal_2	9	2363	0.00380872	0.000206332	0.0143657	1	FALSE
201	PF00050	Kazal_1	4	995	0.0040201	0.000217783	0.0147591	1	FALSE
202	PF00008	EGF	17	9614	0.00176826	9.57927e-05	0.00978784	1	FALSE
203	PF00054	Laminin_G_1	8	2883	0.00277489	0.000150326	0.0122617	1	FALSE
205	PF00179	UQ_con	20	5888	0.00339674	0.000184014	0.0135664	1	FALSE
206	PF13499	EF-hand_7	33	10028	0.00329079	0.000178274	0.0133531	1	FALSE
207	PF13405	EF-hand_6	3	1414	0.00212164	0.000114937	0.0107215	1	FALSE
208	PF01663	Phosphodiest	17	3500	0.00485714	0.000263129	0.0162234	1	FALSE
209	PF00067	p450	96	31392	0.0030581	0.000165668	0.0128723	1	FALSE
210	PF13517	VCBS	1	420	0.00238095	0.000128985	0.0113579	1	FALSE
211	PF08441	Integrin_alpha2	23	8836	0.00260299	0.000141013	0.0118757	1	FALSE
212	PF00091	Tubulin	24	7500	0.0032	0.000173356	0.0131676	1	FALSE
213	PF03953	Tubulin_C	4	3874	0.00103253	5.59356e-05	0.00747922	0.797344	FALSE
214	PF00018	SH3_1	17	5571	0.00305152	0.000165312	0.0128584	1	FALSE
215	PF00787	PX	24	5912	0.00405954	0.00021992	0.0148313	1	FALSE
216	PF00564	PB1	1	1141	0.000876424	4.7479e-05	0.00689067	0.676659	FALSE
220	PF00385	Chromo	5	1973	0.00253421	0.000137287	0.0117178	1	FALSE
221	PF00439	Bromodomain	13	5622	0.00231234	0.000125268	0.011193	1	FALSE
222	PF00855	PWWP	3	2313	0.00129702	7.02641e-05	0.00838266	0.989236	FALSE
224	PF00378	ECH	7	4826	0.00145048	7.85776e-05	0.00886475	1	FALSE
225	PF00501	AMP-binding	45	17828	0.00252412	0.000136741	0.0116944	1	FALSE
226	PF13193	AMP-binding_C	5	1397	0.0035791	0.000193893	0.0139259	1	FALSE
227	PF00226	DnaJ	6	3141	0.00191022	0.000103483	0.0101732	1	FALSE
228	PF09350	DUF1992	2	214	0.00934579	0.000506295	0.0225067	0.297299	FALSE
229	PF03133	TTL	11	4185	0.00262844	0.000142392	0.0119337	1	FALSE
230	PF02375	JmjN	2	368	0.00543478	0.000294422	0.0171612	1	FALSE
231	PF02373	JmjC	5	2747	0.00182017	9.8605e-05	0.00993049	1	FALSE
232	PF00328	His_Phos_2	9	3410	0.0026393	0.00014298	0.0119583	1	FALSE
233	PF08443	RimK	3	604	0.00496689	0.000269074	0.0164057	1	FALSE
234	PF00781	DAGK_cat	7	1851	0.00378174	0.00020487	0.0143148	1	FALSE
235	PF00022	Actin	43	13458	0.00319513	0.000173091	0.0131576	1	FALSE
236	PF00611	FCH	5	2143	0.00233318	0.000126397	0.0112433	1	FALSE
237	PF00020	TNFR_c6	3	1342	0.00223547	0.000121103	0.0110054	1	FALSE
238	PF00551	Formyl_trans_N	2	890	0.00224719	0.000121738	0.0110342	1	FALSE
240	PF01071	GARS_A	1	644	0.0015528	8.41205e-05	0.00917211	1	FALSE
243	PF02769	AIRS_C	1	1164	0.000859107	4.65409e-05	0.00682225	0.663948	FALSE
244	PF09240	IL6Ra-bind	4	1170	0.0034188	0.000185209	0.0136104	1	FALSE
245	PF00041	fn3	196	67519	0.00290289	0.00015726	0.0125413	1	FALSE
246	PF01762	Galactosyl_T	6	3799	0.00157936	8.55598e-05	0.00925025	1	FALSE
247	PF00214	Calc_CGRP_IAPP	2	524	0.00381679	0.000206769	0.014381	1	FALSE
248	PF00459	Inositol_P	1	1571	0.000636537	3.44835e-05	0.00587237	0.487471	FALSE
249	PF02259	FAT	8	2266	0.00353045	0.000191257	0.0138309	1	FALSE
250	PF00454	PI3_PI4_kinase	22	4927	0.00446519	0.000241896	0.0155549	1	FALSE
251	PF15400	TEX33	2	138	0.0144928	0.000785125	0.0280311	0.0250546	TRUE
252	PF00151	Lipase	12	3874	0.00309757	0.000167807	0.0129551	1	FALSE
253	PF00858	ASC	15	4456	0.00336625	0.000182362	0.0135054	1	FALSE
254	PF00581	Rhodanese	4	3148	0.00127065	6.88356e-05	0.00829701	0.971043	FALSE
256	PF07690	MFS_1	56	28735	0.00194884	0.000105576	0.0102756	1	FALSE
260	PF12533	Neuro_bHLH	6	491	0.01222	0.000661999	0.0257379	0.0799012	TRUE
261	PF14722	KRAP_IP3R_bind	3	476	0.00630252	0.00034143	0.018481	0.929764	FALSE
262	PF14723	SSFA2_C	1	337	0.00296736	0.000160753	0.0126798	1	FALSE
263	PF02191	OLF	8	3291	0.00243087	0.000131689	0.0114763	1	FALSE
264	PF02793	HRM	3	1499	0.00200133	0.000108419	0.010413	1	FALSE
265	PF12003	DUF3497	9	2901	0.00310238	0.000168067	0.0129652	1	FALSE
266	PF01825	GPS	3	1568	0.00191326	0.000103648	0.0101813	1	FALSE
267	PF00002	7tm_2	48	12609	0.0038068	0.000206228	0.0143621	1	FALSE
268	PF02354	Latrophilin	7	1867	0.00374933	0.000203115	0.0142533	1	FALSE
271	PF02214	BTB_2	12	4846	0.00247627	0.000134148	0.011583	1	FALSE
272	PF01569	PAP2	8	3092	0.00258732	0.000140165	0.0118399	1	FALSE
273	PF13894	zf-C2H2_4	6	1912	0.00313808	0.000170001	0.0130395	1	FALSE
274	PF10250	O-FucT	2	969	0.00206398	0.000111813	0.0105748	1	FALSE
278	PF00664	ABC_membrane	34	15473	0.00219738	0.00011904	0.0109112	1	FALSE
279	PF00005	ABC_tran	39	16213	0.00240548	0.000130313	0.0114162	1	FALSE
280	PF03917	GSH_synth_ATP	2	468	0.0042735	0.000231511	0.0152172	1	FALSE
282	PF01416	PseudoU_synth_1	3	678	0.00442478	0.000239706	0.0154843	1	FALSE
283	PF00903	Glyoxalase	1	491	0.00203666	0.000110333	0.0105045	1	FALSE
284	PF00431	CUB	50	16773	0.00298098	0.00016149	0.0127089	1	FALSE
285	PF13885	Keratin_B2_2	21	5360	0.00391791	0.000212247	0.0145703	1	FALSE
286	PF01230	HIT	1	193	0.00518135	0.000280692	0.0167562	1	FALSE
288	PF00093	VWC	9	3120	0.00288462	0.00015627	0.0125018	1	FALSE
290	PF00021	UPAR_LY6	2	1903	0.00105097	5.69349e-05	0.00754574	0.811473	FALSE
295	PF02750	Synapsin_C	1	404	0.00247525	0.000134093	0.0115806	1	FALSE
297	PF02736	Myosin_N	1	538	0.00185874	0.000100694	0.0100352	1	FALSE
298	PF01576	Myosin_tail_1	53	13153	0.0040295	0.000218292	0.0147763	1	FALSE
299	PF00071	Ras	80	23769	0.00336573	0.000182334	0.0135043	1	FALSE
300	PF05395	DARPP-32	2	425	0.00470588	0.000254935	0.0159687	1	FALSE
301	PF00225	Kinesin	42	15209	0.00276152	0.000149602	0.0122321	1	FALSE
302	PF00025	Arf	16	5708	0.00280308	0.000151853	0.0123238	1	FALSE
303	PF14915	CCDC144C	11	4278	0.00257129	0.000139296	0.0118032	1	FALSE
304	PF07686	V-set	138	58150	0.00237317	0.000128563	0.0113393	1	FALSE
305	PF15330	SIT	2	294	0.00680272	0.000368528	0.0192006	0.798902	FALSE
306	PF08372	PRT_C	2	154	0.012987	0.000703553	0.0265339	0.0531502	TRUE
308	PF13855	LRR_8	69	24349	0.00283379	0.000153517	0.0123911	1	FALSE
310	PF07353	Uroplakin_II	1	183	0.00546448	0.000296031	0.0172081	1	FALSE
311	PF03179	V-ATPase_G	2	1052	0.00190114	0.000102992	0.010149	1	FALSE
313	PF12463	DUF3689	2	311	0.00643087	0.000348383	0.0186683	0.895706	FALSE
315	PF02865	STAT_int	4	729	0.00548697	0.000297249	0.0172435	1	FALSE
316	PF01017	STAT_alpha	5	1051	0.00475737	0.000257724	0.0160559	1	FALSE
317	PF02864	STAT_bind	9	1575	0.00571429	0.000309563	0.0175971	1	FALSE
319	PF13919	ASXH	4	395	0.0101266	0.000548593	0.0234285	0.209805	FALSE
321	PF15015	NYD-SP12_N	1	567	0.00176367	9.55442e-05	0.00977514	1	FALSE
322	PF13895	Ig_2	103	41863	0.00246041	0.000133289	0.0115459	1	FALSE
323	PF00250	Fork_head	19	4898	0.00387913	0.000210147	0.014498	1	FALSE
324	PF00038	Filament	72	25859	0.00278433	0.000150837	0.0122825	1	FALSE
325	PF14874	PapD-like	2	273	0.00732601	0.000396876	0.0199257	0.670626	FALSE
327	PF14968	CCDC84	2	319	0.00626959	0.000339646	0.0184326	0.938558	FALSE
328	PF00389	2-Hacid_dh	1	1451	0.00068918	3.73354e-05	0.00611038	0.531692	FALSE
329	PF07160	DUF1395	1	324	0.00308642	0.000167202	0.0129318	1	FALSE
331	PF04959	ARS2	3	319	0.00940439	0.00050947	0.0225772	0.29061	FALSE
333	PF00173	Cyt-b5	5	1244	0.00401929	0.00021774	0.0147576	1	FALSE
334	PF01391	Collagen	102	43309	0.00235517	0.000127588	0.0112962	1	FALSE
335	PF00386	C1q	9	4028	0.00223436	0.000121043	0.0110026	1	FALSE
336	PF00652	Ricin_B_lectin	14	3338	0.00419413	0.000227211	0.0150752	1	FALSE
337	PF00535	Glycos_transf_2	13	4883	0.0026623	0.000144226	0.0120103	1	FALSE
338	PF00135	COesterase	22	10524	0.00209046	0.000113248	0.0106424	1	FALSE
340	PF02318	FYVE_2	6	1395	0.00430107	0.000233005	0.0152663	1	FALSE
343	PF00685	Sulfotransfer_1	32	9454	0.00338481	0.000183367	0.0135426	1	FALSE
344	PF01532	Glyco_hydro_47	15	3783	0.00396511	0.000214804	0.0146578	1	FALSE
348	PF00230	MIP	18	3871	0.00464996	0.000251905	0.0158735	1	FALSE
349	PF01501	Glyco_transf_8	13	2779	0.00467794	0.000253421	0.0159212	1	FALSE
350	PF13896	Glyco_transf_49	2	937	0.00213447	0.000115632	0.0107539	1	FALSE
352	PF01007	IRK	20	5701	0.00350816	0.000190049	0.0137872	1	FALSE
354	PF03221	HTH_Tnp_Tc5	1	827	0.00120919	6.55062e-05	0.00809385	0.927893	FALSE
355	PF03184	DDE_1	4	2501	0.00159936	8.66431e-05	0.00930863	1	FALSE
356	PF04212	MIT	1	831	0.00120337	6.51908e-05	0.00807435	0.92375	FALSE
358	PF00167	FGF	6	2808	0.00213675	0.000115756	0.0107596	1	FALSE
359	PF13424	TPR_12	8	2986	0.00267917	0.00014514	0.0120483	1	FALSE
361	PF02188	GoLoco	1	843	0.00118624	6.42629e-05	0.00801667	0.911499	FALSE
362	PF03348	Serinc	5	2439	0.00205002	0.000111057	0.0105389	1	FALSE
366	PF12662	cEGF	1	642	0.00155763	8.43825e-05	0.00918638	1	FALSE
367	PF12260	PIP49_C	4	962	0.004158	0.000225254	0.0150102	1	FALSE
368	PF14875	PIP49_N	1	460	0.00217391	0.000117769	0.0108528	1	FALSE
369	PF04547	Anoctamin	18	6295	0.00285941	0.000154905	0.012447	1	FALSE
370	PF01546	Peptidase_M20	8	1709	0.0046811	0.000253592	0.0159266	1	FALSE
373	PF01414	DSL	1	248	0.00403226	0.000218442	0.0147814	1	FALSE
374	PF04389	Peptidase_M28	11	2059	0.0053424	0.000289417	0.0170147	1	FALSE
375	PF13302	Acetyltransf_3	1	149	0.00671141	0.000363581	0.0190713	0.822423	FALSE
376	PF03301	Trp_dioxygenase	1	410	0.00243902	0.000132131	0.0114956	1	FALSE
377	PF08059	SEP	1	147	0.00680272	0.000368528	0.0192006	0.798902	FALSE
379	PF01392	Fz	8	2866	0.00279135	0.000151217	0.012298	1	FALSE
380	PF01759	NTR	2	2669	0.000749344	4.05947e-05	0.00637152	0.580208	FALSE
381	PF03134	TB2_DP1_HVA22	3	560	0.00535714	0.000290216	0.0170382	1	FALSE
382	PF07842	GCFC	2	484	0.00413223	0.000223858	0.0149636	1	FALSE
383	PF09735	Nckap1	11	1119	0.00983021	0.000532538	0.0230829	0.242606	FALSE
384	PF04387	PTPLA	2	842	0.0023753	0.000128678	0.0113444	1	FALSE
386	PF02536	mTERF	4	1618	0.00247219	0.000133927	0.0115735	1	FALSE
387	PF07258	HCaRG	6	1797	0.0033389	0.00018088	0.0134504	1	FALSE
388	PF01433	Peptidase_M1	14	5642	0.00248139	0.000134426	0.011595	1	FALSE
389	PF01426	BAH	3	2042	0.00146915	7.9589e-05	0.00892162	1	FALSE
391	PF04099	Sybindin	2	134	0.0149254	0.000808561	0.0284467	0.0205767	TRUE
392	PF00474	SSF	17	5269	0.00322642	0.000174787	0.0132218	1	FALSE
393	PF00122	E1-E2_ATPase	56	10567	0.00529952	0.000287094	0.0169463	1	FALSE
394	PF00702	Hydrolase	31	7924	0.00391217	0.000211936	0.0145596	1	FALSE
395	PF13347	MFS_2	5	3226	0.00154991	8.3964e-05	0.00916357	1	FALSE
396	PF00145	DNA_methylase	3	1626	0.00184502	9.99513e-05	0.00999806	1	FALSE
397	PF02492	cobW	3	839	0.00357568	0.000193708	0.0139192	1	FALSE
399	PF02434	Fringe	3	1164	0.00257732	0.000139623	0.011817	1	FALSE
400	PF03568	Peptidase_C50	1	353	0.00283286	0.000153466	0.0123891	1	FALSE
401	PF00790	VHS	7	1437	0.00487126	0.000263894	0.0162469	1	FALSE
402	PF01363	FYVE	8	2022	0.00395648	0.000214337	0.0146418	1	FALSE
405	PF03441	FAD_binding_7	2	552	0.00362319	0.000196281	0.0140114	1	FALSE
408	PF05296	TAS2R	28	8594	0.00325809	0.000176502	0.0132866	1	FALSE
409	PF02809	UIM	1	254	0.00393701	0.000213282	0.0146057	1	FALSE
412	PF00112	Peptidase_C1	12	2940	0.00408163	0.000221117	0.0148716	1	FALSE
414	PF03399	SAC3_GANP	1	1525	0.000655738	3.55237e-05	0.00596028	0.503805	FALSE
415	PF01399	PCI	7	1888	0.00370763	0.000200855	0.0141738	1	FALSE
416	PF04280	Tim44	2	296	0.00675676	0.000366038	0.0191356	0.810722	FALSE
417	PF00619	CARD	14	2432	0.00575658	0.000311855	0.0176622	1	FALSE
418	PF00782	DSPc	33	5684	0.00580577	0.000314519	0.0177375	1	FALSE
419	PF01490	Aa_trans	15	8455	0.0017741	9.61093e-05	0.009804	1	FALSE
421	PF15240	Pro-rich	12	1642	0.00730816	0.000395909	0.0199014	0.674851	FALSE
422	PF05172	Nup35_RRM	2	85	0.0235294	0.00127467	0.0357253	0.000145008	TRUE
423	PF04253	TFR_dimer	3	609	0.00492611	0.000266865	0.0163382	1	FALSE
424	PF02225	PA	4	1862	0.00214823	0.000116377	0.0107885	1	FALSE
425	PF12697	Abhydrolase_6	13	6111	0.00212731	0.000115244	0.0107358	1	FALSE
426	PF07289	DUF1448	6	334	0.0179641	0.000973178	0.031211	0.00406685	TRUE
428	PF07894	DUF1669	3	2373	0.00126422	6.84875e-05	0.008276	0.966581	FALSE
429	PF13912	zf-C2H2_6	3	1102	0.00272232	0.000147478	0.0121449	1	FALSE
430	PF05875	Ceramidase	5	642	0.00778816	0.000421913	0.0205448	0.562953	FALSE
431	PF10493	Rod_C	5	209	0.0239234	0.00129602	0.0360236	9.91326e-05	TRUE
437	PF13656	RNA_pol_L_2	2	304	0.00657895	0.000356405	0.0188821	0.85683	FALSE
438	PF00822	PMP22_Claudin	25	6921	0.00361219	0.000195686	0.0139901	1	FALSE
439	PF12171	zf-C2H2_jaz	1	388	0.00257732	0.000139623	0.011817	1	FALSE
440	PF00031	Cystatin	8	1955	0.00409207	0.000221682	0.0148906	1	FALSE
442	PF00047	ig	7	3731	0.00187617	0.000101639	0.0100821	1	FALSE
443	PF13927	Ig_3	33	13966	0.00236288	0.000128006	0.0113147	1	FALSE
444	PF00520	Ion_trans	170	36934	0.0046028	0.00024935	0.0157928	1	FALSE
446	PF00012	HSP70	22	17778	0.00123748	6.7039e-05	0.00818801	0.947892	FALSE
447	PF00013	KH_1	13	5711	0.00227631	0.000123316	0.0111055	1	FALSE
448	PF01189	Nol1_Nop2_Fmu	5	1853	0.00269833	0.000146178	0.0120913	1	FALSE
449	PF03127	GAT	2	608	0.00328947	0.000178203	0.0133504	1	FALSE
450	PF05602	CLPTM1	2	1196	0.00167224	9.05913e-05	0.00951838	1	FALSE
451	PF15390	DUF4613	1	670	0.00149254	8.08561e-05	0.00899237	1	FALSE
452	PF01336	tRNA_anti-codon	3	823	0.0036452	0.000197474	0.0140539	1	FALSE
453	PF00254	FKBP_C	3	2615	0.00114723	6.21495e-05	0.00788374	0.883264	FALSE
454	PF10565	NMDAR2_C	8	1358	0.00589102	0.000319138	0.0178673	1	FALSE
455	PF06743	FAST_1	1	422	0.00236967	0.000128373	0.0113309	1	FALSE
456	PF08368	FAST_2	2	533	0.00375234	0.000203278	0.014259	1	FALSE
457	PF08373	RAP	1	342	0.00292398	0.000158402	0.0125868	1	FALSE
458	PF00786	PBD	3	1016	0.00295276	0.000159961	0.0126486	1	FALSE
460	PF00227	Proteasome	10	7122	0.0014041	7.60651e-05	0.00872187	1	FALSE
461	PF13920	zf-C3HC4_3	6	1863	0.00322061	0.000174472	0.0132099	1	FALSE
462	PF00100	Zona_pellucida	14	4437	0.00315528	0.000170933	0.0130753	1	FALSE
463	PF00177	Ribosomal_S7	5	155	0.0322581	0.00174754	0.0418401	2.50668e-07	TRUE
464	PF06990	Gal-3-0_sulfotr	3	1605	0.00186916	0.000101259	0.0100633	1	FALSE
465	PF08356	EF_assoc_2	1	88	0.0113636	0.000615609	0.0248191	0.11809	FALSE
467	PF08477	Miro	2	1660	0.00120482	6.52694e-05	0.00807921	0.924783	FALSE
468	PF00337	Gal-bind_lectin	17	2872	0.00591922	0.000320665	0.01791	1	FALSE
469	PF04326	AAA_4	2	931	0.00214823	0.000116377	0.0107885	1	FALSE
470	PF00642	zf-CCCH	8	1606	0.00498132	0.000269856	0.0164295	1	FALSE
471	PF02037	SAP	2	609	0.00328407	0.00017791	0.0133395	1	FALSE
473	PF04046	PSP	1	100	0.01	0.000541736	0.0232815	0.223755	FALSE
475	PF00003	7tm_3	9	6886	0.001307	7.08049e-05	0.00841486	0.996075	FALSE
476	PF15237	PTRF_SDPR	2	970	0.00206186	0.000111698	0.0105693	1	FALSE
477	PF12706	Lactamase_B_2	2	1215	0.00164609	8.91747e-05	0.00944366	1	FALSE
478	PF00211	Guanylate_cyc	19	5353	0.00354941	0.000192284	0.013868	1	FALSE
479	PF13450	NAD_binding_8	1	592	0.00168919	9.15094e-05	0.00956649	1	FALSE
480	PF00160	Pro_isomerase	9	4708	0.00191164	0.00010356	0.010177	1	FALSE
481	PF01582	TIR	9	2843	0.00316567	0.000171496	0.0130968	1	FALSE
483	PF08205	C2-set_2	13	5605	0.00231936	0.000125648	0.01121	1	FALSE
484	PF02878	PGM_PMM_I	3	884	0.00339367	0.000183847	0.0135603	1	FALSE
485	PF02879	PGM_PMM_II	4	546	0.00732601	0.000396876	0.0199257	0.670626	FALSE
486	PF02880	PGM_PMM_III	2	544	0.00367647	0.000199168	0.0141141	1	FALSE
487	PF01839	FG-GAP	2	757	0.00264201	0.000143127	0.0119644	1	FALSE
489	PF10189	DUF2356	1	552	0.00181159	9.81406e-05	0.00990708	1	FALSE
490	PF13909	zf-H2C2_5	1	707	0.00141443	7.66246e-05	0.00875388	1	FALSE
493	PF00170	bZIP_1	8	1982	0.00403633	0.000218662	0.0147889	1	FALSE
495	PF03185	CaKB	2	829	0.00241254	0.000130696	0.011433	1	FALSE
496	PF07525	SOCS_box	4	1418	0.00282087	0.000152817	0.0123629	1	FALSE
498	PF01207	Dus	4	1295	0.0030888	0.000167332	0.0129368	1	FALSE
499	PF00415	RCC1	14	5502	0.00254453	0.000137846	0.0117416	1	FALSE
500	PF06701	MIB_HERC2	3	384	0.0078125	0.000423231	0.0205769	0.557372	FALSE
501	PF11515	Cul7	1	228	0.00438597	0.000237603	0.0154162	1	FALSE
502	PF00569	ZZ	1	830	0.00120482	6.52694e-05	0.00807921	0.924783	FALSE
503	PF03256	APC10	2	975	0.00205128	0.000111125	0.0105422	1	FALSE
504	PF08240	ADH_N	3	1446	0.00207469	0.000112393	0.0106022	1	FALSE
505	PF00107	ADH_zinc_N	6	2208	0.00271739	0.000147211	0.0121339	1	FALSE
506	PF00270	DEAD	28	16129	0.001736	9.40455e-05	0.00969816	1	FALSE
509	PF00062	Lys	4	1078	0.00371057	0.000201015	0.0141794	1	FALSE
511	PF02055	Glyco_hydro_30	1	986	0.0010142	5.49428e-05	0.00741255	0.783182	FALSE
512	PF01404	Ephrin_lbd	5	2772	0.00180375	9.77157e-05	0.00988561	1	FALSE
513	PF14575	EphA2_TM	4	1150	0.00347826	0.00018843	0.0137283	1	FALSE
514	PF00536	SAM_1	7	4791	0.00146107	7.91516e-05	0.00889707	1	FALSE
516	PF13868	Trichoplein	5	1750	0.00285714	0.000154782	0.0124421	1	FALSE
518	PF12756	zf-C2H2_2	2	507	0.00394477	0.000213703	0.0146201	1	FALSE
519	PF00027	cNMP_binding	22	4033	0.005455	0.000295517	0.0171931	1	FALSE
520	PF00618	RasGEF_N	7	2591	0.00270166	0.000146359	0.0120988	1	FALSE
521	PF00788	RA	11	3875	0.00283871	0.000153783	0.0124019	1	FALSE
522	PF00617	RasGEF	14	7005	0.00199857	0.00010827	0.0104058	1	FALSE
523	PF09848	DUF2075	5	431	0.0116009	0.000628464	0.0250771	0.10424	FALSE
524	PF10242	L_HGMIC_fpl	4	1083	0.00369344	0.000200087	0.0141466	1	FALSE
526	PF02244	Propep_M14	1	608	0.00164474	8.91013e-05	0.00943977	1	FALSE
527	PF00246	Peptidase_M14	22	7787	0.00282522	0.000153052	0.0123724	1	FALSE
528	PF13637	Ank_4	3	2530	0.00118577	6.42375e-05	0.00801509	0.911163	FALSE
529	PF06954	Resistin	2	177	0.0112994	0.000612131	0.0247489	0.122407	FALSE
530	PF06888	Put_Phosphatase	2	473	0.00422833	0.000229064	0.0151366	1	FALSE
531	PF00040	fn2	2	929	0.00215285	0.000116628	0.0108001	1	FALSE
532	PF13848	Thioredoxin_6	1	1838	0.00054407	2.94742e-05	0.0054291	0.416767	FALSE
533	PF13899	Thioredoxin_7	2	319	0.00626959	0.000339646	0.0184326	0.938558	FALSE
535	PF02192	PI3K_p85B	9	231	0.038961	0.00211066	0.0459905	7.77361e-10	TRUE
536	PF00794	PI3K_rbd	2	744	0.00268817	0.000145628	0.0120685	1	FALSE
537	PF00792	PI3K_C2	20	1145	0.0174672	0.000946264	0.030776	0.00514393	TRUE
538	PF00613	PI3Ka	98	1522	0.064389	0.00348818	0.0591641	1.0227e-21	TRUE
539	PF15227	zf-C3HC4_4	6	3448	0.00174014	9.42696e-05	0.00970971	1	FALSE
540	PF00643	zf-B_box	15	4790	0.00313152	0.000169646	0.0130259	1	FALSE
541	PF00048	IL8	11	3270	0.00336391	0.000182235	0.0135007	1	FALSE
542	PF08423	Rad51	9	2000	0.0045	0.000243781	0.0156154	1	FALSE
543	PF10577	UPF0560	15	2451	0.00611995	0.00033154	0.0182113	0.978814	FALSE
544	PF07738	Sad1_UNC	1	813	0.00123001	6.66342e-05	0.00816325	0.942632	FALSE
545	PF12777	MT	19	5253	0.00361698	0.000195945	0.0139994	1	FALSE
546	PF12781	AAA_9	12	3549	0.00338123	0.000183174	0.0135354	1	FALSE
548	PF00628	PHD	9	4510	0.00199556	0.000108107	0.010398	1	FALSE
549	PF00856	SET	22	6395	0.00344019	0.000186367	0.0136529	1	FALSE
551	PF10436	BCDHK_Adom3	5	646	0.00773994	0.0004193	0.0204811	0.574036	FALSE
552	PF04434	SWIM	1	153	0.00653595	0.000354076	0.0188202	0.868073	FALSE
553	PF01253	SUI1	1	533	0.00187617	0.000101639	0.0100821	1	FALSE
554	PF04427	Brix	2	1172	0.00170648	9.24464e-05	0.00961535	1	FALSE
555	PF15410	PH_9	3	1083	0.00277008	0.000150065	0.012251	1	FALSE
556	PF00620	RhoGAP	35	10671	0.00327992	0.000177685	0.013331	1	FALSE
558	PF12295	Symplekin_C	1	182	0.00549451	0.000297657	0.0172553	1	FALSE
560	PF03114	BAR	7	4214	0.00166113	8.99894e-05	0.0094867	1	FALSE
563	PF01161	PBP	2	437	0.00457666	0.000247934	0.0157479	1	FALSE
565	PF02376	CUT	4	1024	0.00390625	0.000211616	0.0145486	1	FALSE
567	PF00675	Peptidase_M16	1	811	0.00123305	6.67985e-05	0.00817331	0.94477	FALSE
568	PF05193	Peptidase_M16_C	6	1665	0.0036036	0.00019522	0.0139735	1	FALSE
569	PF11357	Spy1	1	1141	0.000876424	4.7479e-05	0.00689067	0.676659	FALSE
570	PF00109	ketoacyl-synt	2	488	0.00409836	0.000222023	0.0149021	1	FALSE
571	PF02801	Ketoacyl-synt_C	1	232	0.00431035	0.000233507	0.0152827	1	FALSE
572	PF00698	Acyl_transf_1	3	632	0.00474683	0.000257153	0.0160381	1	FALSE
575	PF08659	KR	2	180	0.0111111	0.000601929	0.0245416	0.135142	FALSE
576	PF00550	PP-binding	1	335	0.00298507	0.000161712	0.0127176	1	FALSE
577	PF00975	Thioesterase	1	489	0.00204499	0.000110784	0.010526	1	FALSE
579	PF01273	LBP_BPI_CETP	5	2040	0.00245098	0.000132778	0.0115237	1	FALSE
580	PF02886	LBP_BPI_CETP_C	6	2171	0.0027637	0.00014972	0.0122369	1	FALSE
581	PF05383	La	2	347	0.00576369	0.00031224	0.0176731	1	FALSE
582	PF08777	RRM_3	1	201	0.00497512	0.00026952	0.0164193	1	FALSE
583	PF13923	zf-C3HC4_2	1	1680	0.000595238	3.22462e-05	0.00567866	0.451484	FALSE
586	PF02996	Prefoldin	1	689	0.00145138	7.86264e-05	0.0088675	1	FALSE
589	PF00648	Peptidase_C2	11	5281	0.00208294	0.00011284	0.0106232	1	FALSE
590	PF01067	Calpain_III	6	2102	0.00285442	0.000154634	0.0124362	1	FALSE
591	PF13833	EF-hand_8	9	2462	0.00365556	0.000198035	0.0140739	1	FALSE
592	PF13765	PRY	6	3811	0.00157439	8.52904e-05	0.00923567	1	FALSE
593	PF00622	SPRY	39	16926	0.00230415	0.000124824	0.0111732	1	FALSE
594	PF00014	Kunitz_BPTI	5	1383	0.00361533	0.000195855	0.0139962	1	FALSE
595	PF07884	VKOR	1	145	0.00689655	0.000373611	0.0193326	0.774895	FALSE
596	PF07773	DUF1619	1	1085	0.000921659	4.99296e-05	0.00706626	0.709632	FALSE
597	PF01102	Glycophorin_A	2	198	0.010101	0.000547208	0.0233989	0.212616	FALSE
598	PF08615	RNase_H2_suC	1	129	0.00775194	0.00041995	0.020497	0.571275	FALSE
600	PF07970	COPIIcoated_ERV	2	871	0.00229621	0.000124394	0.0111539	1	FALSE
602	PF02453	Reticulon	12	1282	0.00936037	0.000507085	0.0225243	0.295633	FALSE
605	PF03357	Snf7	4	1983	0.00201715	0.000109276	0.0104541	1	FALSE
606	PF03986	Autophagy_N	1	186	0.00537634	0.000291256	0.0170687	1	FALSE
609	PF07910	Peptidase_C78	2	526	0.00380228	0.000205983	0.0143536	1	FALSE
610	PF00640	PID	16	4514	0.00354453	0.00019202	0.0138585	1	FALSE
611	PF08674	AChE_tetra	1	73	0.0136986	0.000742104	0.0272517	0.03839	TRUE
612	PF01384	PHO4	3	1324	0.00226586	0.00012275	0.0110799	1	FALSE
613	PF05175	MTS	3	328	0.00914634	0.00049549	0.0222651	0.32023	FALSE
615	PF00097	zf-C3HC4	5	2819	0.00177368	9.60866e-05	0.00980285	1	FALSE
616	PF00554	RHD	6	1685	0.00356083	0.000192903	0.0138903	1	FALSE
618	PF01126	Heme_oxygenase	1	205	0.00487805	0.000264261	0.0162583	1	FALSE
619	PF13489	Methyltransf_23	2	1299	0.00153965	8.34082e-05	0.00913319	1	FALSE
620	PF00610	DEP	9	1803	0.00499168	0.000270417	0.0164466	1	FALSE
622	PF01753	zf-MYND	3	780	0.00384615	0.00020836	0.0144362	1	FALSE
624	PF15070	GOLGA2L5	26	9032	0.00287865	0.000155947	0.0124888	1	FALSE
625	PF00689	Cation_ATPase_C	9	3489	0.00257954	0.000139743	0.0118221	1	FALSE
626	PF02115	Rho_GDI	1	478	0.00209205	0.000113334	0.0106464	1	FALSE
628	PF03815	LCCL	1	790	0.00126582	6.85742e-05	0.00828124	0.967693	FALSE
629	PF00754	F5_F8_type_C	19	5198	0.00365525	0.000198018	0.0140733	1	FALSE
630	PF00219	IGFBP	2	925	0.00216216	0.000117132	0.0108234	1	FALSE
631	PF00007	Cys_knot	1	1590	0.000628931	3.40715e-05	0.00583718	0.480933	FALSE
633	PF13344	Hydrolase_6	2	603	0.00331675	0.00017968	0.0134057	1	FALSE
634	PF00092	VWA	42	18210	0.00230642	0.000124947	0.0111787	1	FALSE
635	PF03798	TRAM_LAG1_CLN8	6	3624	0.00165563	8.96914e-05	0.00947098	1	FALSE
637	PF14551	MCM_N	5	907	0.00551268	0.000298642	0.0172838	1	FALSE
638	PF00493	MCM	4	2902	0.00137836	7.46707e-05	0.00864154	1	FALSE
639	PF01410	COLFI	4	3378	0.00118413	6.41487e-05	0.00800955	0.909986	FALSE
641	PF03966	Trm112p	3	269	0.0111524	0.000604166	0.0245872	0.13234	FALSE
642	PF00917	MATH	3	1862	0.00161117	8.72829e-05	0.00934294	1	FALSE
643	PF09805	Nop25	3	146	0.0205479	0.00111316	0.0333826	0.00085004	TRUE
644	PF01496	V_ATPase_I	5	4524	0.00110522	5.98736e-05	0.00773803	0.852316	FALSE
645	PF15295	CCDC50_N	1	130	0.00769231	0.00041672	0.020418	0.585017	FALSE
646	PF00487	FA_desaturase	4	2267	0.00176445	9.55864e-05	0.0097773	1	FALSE
647	PF04103	CD20	6	3561	0.00168492	9.12782e-05	0.0095544	1	FALSE
648	PF07651	ANTH	5	1802	0.0027747	0.000150315	0.0122612	1	FALSE
649	PF01608	I_LWEQ	3	769	0.00390117	0.00021134	0.0145391	1	FALSE
652	PF10358	NT-C2	1	703	0.00142248	7.70606e-05	0.00877875	1	FALSE
653	PF12130	DUF3585	4	1136	0.00352113	0.000190752	0.0138126	1	FALSE
654	PF10914	DUF2781	1	437	0.00228833	0.000123967	0.0111347	1	FALSE
655	PF00566	RabGAP-TBC	30	10863	0.00276167	0.000149609	0.0122324	1	FALSE
656	PF04757	Pex2_Pex12	2	695	0.0028777	0.000155895	0.0124868	1	FALSE
657	PF06312	Neurexophilin	4	1778	0.00224972	0.000121875	0.0110404	1	FALSE
658	PF05761	5_nucleotid	6	2903	0.00206683	0.000111967	0.0105821	1	FALSE
659	PF00241	Cofilin_ADF	5	1535	0.00325733	0.000176461	0.013285	1	FALSE
660	PF02138	Beach	9	2482	0.00362611	0.000196439	0.0140171	1	FALSE
662	PF00088	Trefoil	2	560	0.00357143	0.000193477	0.013911	1	FALSE
663	PF01055	Glyco_hydro_31	16	4764	0.00335852	0.000181943	0.0134899	1	FALSE
664	PF15297	CKAP2_C	4	668	0.00598802	0.000324393	0.0180138	1	FALSE
666	PF10607	CLTH	4	1261	0.00317209	0.000171843	0.01311	1	FALSE
669	PF03189	Otopetrin	4	1138	0.00351494	0.000190417	0.0138005	1	FALSE
672	PF13865	FoP_duplication	1	142	0.00704225	0.000381504	0.0195359	0.738423	FALSE
673	PF01423	LSM	5	1790	0.0027933	0.000151323	0.0123023	1	FALSE
674	PF04178	Got1	1	597	0.00167504	9.0743e-05	0.00952635	1	FALSE
675	PF01669	Myelin_MBP	2	352	0.00568182	0.000307805	0.0175471	1	FALSE
678	PF10254	Pacs-1	6	562	0.0106762	0.000578366	0.0240562	0.164972	FALSE
680	PF05049	IIGP	2	621	0.00322061	0.000174472	0.0132099	1	FALSE
681	PF12722	Hid1	1	1019	0.000981354	5.31635e-05	0.00729152	0.757477	FALSE
685	PF01210	NAD_Gly3P_dh_N	1	168	0.00595238	0.000322462	0.0179601	1	FALSE
686	PF07479	NAD_Gly3P_dh_C	1	300	0.00333333	0.000180579	0.0134392	1	FALSE
688	PF10220	DUF2146	7	544	0.0128676	0.000697087	0.0264116	0.0556652	TRUE
689	PF02758	PYRIN	4	3212	0.00124533	6.7464e-05	0.00821392	0.953396	FALSE
690	PF00616	RasGAP	10	2803	0.00356761	0.00019327	0.0139035	1	FALSE
691	PF03477	ATP-cone	1	88	0.0113636	0.000615609	0.0248191	0.11809	FALSE
692	PF00317	Ribonuc_red_lgN	1	72	0.0138889	0.000752411	0.0274404	0.0345089	TRUE
694	PF03792	PBC	1	1969	0.000507872	2.75133e-05	0.00524538	0.391412	FALSE
695	PF05920	Homeobox_KN	2	1085	0.00184332	9.98592e-05	0.00999345	1	FALSE
696	PF00030	Crystall	15	3427	0.00437701	0.000237118	0.0154005	1	FALSE
698	PF00515	TPR_1	5	2772	0.00180375	9.77157e-05	0.00988561	1	FALSE
699	PF14931	IFT20	1	119	0.00840336	0.00045524	0.0213412	0.443509	FALSE
701	PF10629	DUF2475	3	289	0.0103806	0.000562356	0.0237207	0.185588	FALSE
702	PF07002	Copine	6	1354	0.00443131	0.00024006	0.0154957	1	FALSE
703	PF08598	Sds3	1	339	0.00294985	0.000159804	0.0126424	1	FALSE
704	PF01871	AMMECR1	1	348	0.00287356	0.000155671	0.0124778	1	FALSE
705	PF01749	IBB	2	725	0.00275862	0.000149444	0.0122257	1	FALSE
706	PF01602	Adaptin_N	25	8780	0.00284738	0.000154253	0.0124208	1	FALSE
707	PF09066	B2-adapt-app_C	3	335	0.00895522	0.000485137	0.0220312	0.350563	FALSE
708	PF13593	DUF4137	1	314	0.00318471	0.000172527	0.0131361	1	FALSE
709	PF06320	GCN5L1	3	234	0.0128205	0.000694533	0.0263632	0.0568698	TRUE
710	PF04579	Keratin_matx	2	576	0.00347222	0.000188103	0.0137163	1	FALSE
712	PF00340	IL1	7	1225	0.00571429	0.000309563	0.0175971	1	FALSE
714	PF08385	DHC_N1	17	5339	0.00318412	0.000172495	0.0131349	1	FALSE
716	PF03281	Mab-21	9	2983	0.0030171	0.000163447	0.0127857	1	FALSE
717	PF00320	GATA	25	819	0.030525	0.00165365	0.0406988	1.07299e-06	TRUE
718	PF09422	WTX	2	1324	0.00151057	8.18332e-05	0.00904654	1	FALSE
720	PF02197	RIIa	1	325	0.00307692	0.000166688	0.0129118	1	FALSE
721	PF01500	Keratin_B2	7	1980	0.00353535	0.000191523	0.0138405	1	FALSE
722	PF04144	SCAMP	1	984	0.00101626	5.50545e-05	0.00742007	0.784781	FALSE
723	PF00621	RhoGEF	34	13717	0.00247868	0.000134279	0.0115887	1	FALSE
724	PF12736	CABIT	2	1717	0.00116482	6.31026e-05	0.00794396	0.896056	FALSE
726	PF00106	adh_short	18	11336	0.00158786	8.60202e-05	0.00927511	1	FALSE
727	PF00350	Dynamin_N	8	2675	0.00299065	0.000162014	0.0127295	1	FALSE
728	PF04799	Fzo_mitofusin	1	340	0.00294118	0.000159334	0.0126238	1	FALSE
733	PF00481	PP2C	18	5414	0.00332471	0.000180112	0.0134218	1	FALSE
735	PF00605	IRF	5	983	0.00508647	0.000275552	0.0166021	1	FALSE
736	PF07719	TPR_2	4	1106	0.00361664	0.000195926	0.0139987	1	FALSE
738	PF07200	Mod_r	2	745	0.00268456	0.000145432	0.0120604	1	FALSE
739	PF00631	G-gamma	2	1101	0.00181653	9.8408e-05	0.00992057	1	FALSE
740	PF00042	Globin	9	1410	0.00638298	0.000345789	0.0185986	0.908374	FALSE
742	PF12763	EF-hand_4	4	1507	0.00265428	0.000143792	0.0119922	1	FALSE
743	PF14049	Dppa2_A	1	133	0.0075188	0.00040732	0.0201863	0.625309	FALSE
745	PF12409	P5-ATPase	1	636	0.00157233	8.51786e-05	0.00922962	1	FALSE
746	PF00690	Cation_ATPase_N	2	1286	0.00155521	8.42513e-05	0.00917924	1	FALSE
747	PF12710	HAD	31	7592	0.00408325	0.000221204	0.0148746	1	FALSE
748	PF00082	Peptidase_S8	6	4080	0.00147059	7.9667e-05	0.00892599	1	FALSE
749	PF01483	P_proprotein	2	613	0.00326264	0.000176749	0.0132959	1	FALSE
751	PF02737	3HCDH_N	1	723	0.00138313	7.49289e-05	0.00865647	1	FALSE
752	PF00725	3HCDH	2	570	0.00350877	0.000190083	0.0137884	1	FALSE
753	PF01822	WSC	4	589	0.00679117	0.000367902	0.0191843	0.801868	FALSE
756	PF00995	Sec1	26	6473	0.00401668	0.000217598	0.0147528	1	FALSE
758	PF02770	Acyl-CoA_dh_M	4	813	0.00492005	0.000266537	0.0163281	1	FALSE
759	PF01756	ACOX	2	917	0.00218103	0.000118154	0.0108705	1	FALSE
760	PF01938	TRAM	1	135	0.00740741	0.000401286	0.0200361	0.651421	FALSE
762	PF04055	Radical_SAM	3	1574	0.00190597	0.000103253	0.0101619	1	FALSE
764	PF01467	CTP_transf_2	3	1212	0.00247525	0.000134093	0.0115806	1	FALSE
765	PF01284	MARVEL	10	4693	0.00213083	0.000115435	0.0107447	1	FALSE
766	PF07885	Ion_trans_2	14	2920	0.00479452	0.000259736	0.0161184	1	FALSE
767	PF00335	Tetraspannin	19	9169	0.0020722	0.000112259	0.0105958	1	FALSE
768	PF00627	UBA	1	1225	0.000816327	4.42234e-05	0.00665021	0.631985	FALSE
769	PF02262	Cbl_N	4	396	0.010101	0.000547208	0.0233989	0.212616	FALSE
770	PF02761	Cbl_N2	1	331	0.00302115	0.000163666	0.0127943	1	FALSE
771	PF02762	Cbl_N3	2	255	0.00784314	0.000424891	0.0206173	0.55036	FALSE
772	PF00125	Histone	36	6889	0.00522572	0.000283096	0.0168278	1	FALSE
773	PF00560	LRR_1	1	151	0.00662252	0.000358766	0.0189445	0.845475	FALSE
775	PF12872	OST-HTH	3	632	0.00474683	0.000257153	0.0160381	1	FALSE
776	PF00567	TUDOR	8	4441	0.0018014	9.75881e-05	0.00987915	1	FALSE
779	PF00266	Aminotran_5	5	2932	0.00170532	9.23834e-05	0.00961207	1	FALSE
780	PF12698	ABC2_membrane_3	25	8823	0.0028335	0.000153501	0.0123905	1	FALSE
781	PF00538	Linker_histone	4	1026	0.00389864	0.000211203	0.0145344	1	FALSE
782	PF02023	SCAN	20	5569	0.00359131	0.000194554	0.0139496	1	FALSE
785	PF00155	Aminotran_1_2	18	6551	0.00274767	0.000148851	0.0122014	1	FALSE
786	PF10497	zf-4CXXC_R1	2	200	0.01	0.000541736	0.0232815	0.223755	FALSE
788	PF00625	Guanylate_kin	15	4062	0.00369276	0.00020005	0.0141453	1	FALSE
789	PF04142	Nuc_sug_transp	5	1574	0.00317662	0.000172089	0.0131194	1	FALSE
790	PF00568	WH1	8	1408	0.00568182	0.000307805	0.0175471	1	FALSE
792	PF09325	Vps5	6	1053	0.00569801	0.000308681	0.017572	1	FALSE
794	PF02902	Peptidase_C48	5	1784	0.00280269	0.000151832	0.0123229	1	FALSE
795	PF05461	ApoL	5	1958	0.00255363	0.000138339	0.0117626	1	FALSE
796	PF00503	G-alpha	16	6907	0.00231649	0.000125493	0.0112031	1	FALSE
797	PF00615	RGS	26	4659	0.0055806	0.000302321	0.01739	1	FALSE
798	PF00066	Notch	5	1117	0.00447628	0.000242496	0.0155742	1	FALSE
800	PF07684	NODP	3	634	0.00473186	0.000256342	0.0160127	1	FALSE
801	PF00362	Integrin_beta	12	3401	0.00352837	0.000191145	0.0138268	1	FALSE
802	PF07974	EGF_2	2	859	0.00232829	0.000126132	0.0112315	1	FALSE
803	PF13857	Ank_5	2	1235	0.00161943	8.77305e-05	0.00936687	1	FALSE
804	PF14944	TCRP1	2	437	0.00457666	0.000247934	0.0157479	1	FALSE
805	PF06427	UDP-g_GGTase	1	206	0.00485437	0.000262979	0.0162187	1	FALSE
806	PF06027	DUF914	4	816	0.00490196	0.000265557	0.0162981	1	FALSE
808	PF00282	Pyridoxal_deC	7	2831	0.00247262	0.000133951	0.0115745	1	FALSE
809	PF00887	ACBP	2	603	0.00331675	0.00017968	0.0134057	1	FALSE
810	PF01734	Patatin	3	1482	0.00202429	0.000109663	0.0104726	1	FALSE
811	PF00658	PABP	3	357	0.00840336	0.00045524	0.0213412	0.443509	FALSE
812	PF09311	Rab5-bind	5	1049	0.00476644	0.000258215	0.0160712	1	FALSE
813	PF13374	TPR_10	1	282	0.0035461	0.000192105	0.0138615	1	FALSE
815	PF00049	Insulin	5	982	0.00509165	0.000275833	0.0166105	1	FALSE
816	PF13778	DUF4174	2	642	0.00311526	0.000168765	0.0129921	1	FALSE
817	PF00249	Myb_DNA-binding	2	1161	0.00172265	9.33223e-05	0.0096608	1	FALSE
818	PF06522	B12D	1	143	0.00699301	0.000378836	0.0194674	0.750387	FALSE
821	PF14916	CCDC92	3	185	0.0162162	0.000878491	0.0296524	0.0103948	TRUE
822	PF00255	GSHPx	1	775	0.00129032	6.99014e-05	0.008361	0.984635	FALSE
823	PF01593	Amino_oxidase	8	4175	0.00191617	0.000103806	0.010189	1	FALSE
824	PF04505	Dispanin	5	1680	0.00297619	0.000161231	0.0126987	1	FALSE
826	PF04042	DNA_pol_E_B	1	680	0.00147059	7.9667e-05	0.00892599	1	FALSE
827	PF06602	Myotub-related	16	6569	0.00243568	0.00013195	0.0114877	1	FALSE
828	PF07748	Glyco_hydro_38C	6	2664	0.00225225	0.000122013	0.0110466	1	FALSE
829	PF08430	Fork_head_N	2	294	0.00680272	0.000368528	0.0192006	0.798902	FALSE
830	PF09354	HNF_C	2	175	0.0114286	0.000619127	0.02489	0.113736	FALSE
833	PF01074	Glyco_hydro_38	3	1792	0.00167411	9.06924e-05	0.00952369	1	FALSE
834	PF09261	Alpha-mann_mid	1	413	0.00242131	0.000131171	0.0114537	1	FALSE
835	PF01900	RNase_P_Rpp14	2	110	0.0181818	0.000984974	0.0313998	0.00359947	TRUE
837	PF15490	Ten1_2	1	116	0.00862069	0.000467014	0.0216155	0.406552	FALSE
838	PF13873	Myb_DNA-bind_5	1	543	0.00184162	9.97672e-05	0.00998885	1	FALSE
840	PF00638	Ran_BP1	3	2653	0.00113079	6.12592e-05	0.00782707	0.871227	FALSE
842	PF02146	SIR2	2	1152	0.00173611	9.40514e-05	0.00969846	1	FALSE
843	PF14636	FNIP_N	4	248	0.016129	0.000873768	0.0295725	0.0108208	TRUE
847	PF15108	TMEM37	2	181	0.0110497	0.000598603	0.0244737	0.139316	FALSE
848	PF00213	OSCP	5	343	0.0145773	0.000789703	0.0281127	0.0241748	TRUE
851	PF01545	Cation_efflux	12	3014	0.00398142	0.000215688	0.0146879	1	FALSE
854	PF03250	Tropomodulin	2	974	0.00205339	0.000111239	0.0105476	1	FALSE
855	PF08007	Cupin_4	1	420	0.00238095	0.000128985	0.0113579	1	FALSE
858	PF00681	Plectin	16	5142	0.00311163	0.000168568	0.0129845	1	FALSE
859	PF01302	CAP_GLY	4	1259	0.00317712	0.000172116	0.0131204	1	FALSE
860	PF01393	Chromo_shadow	2	171	0.0116959	0.000633609	0.0251796	0.100465	FALSE
861	PF00433	Pkinase_C	2	1568	0.00127551	6.9099e-05	0.00831287	0.974411	FALSE
862	PF00780	CNH	9	4874	0.00184653	0.000100033	0.0100022	1	FALSE
863	PF01529	zf-DHHC	7	4519	0.00154901	8.39157e-05	0.00916094	1	FALSE
865	PF11717	Tudor-knot	1	374	0.0026738	0.000144849	0.0120362	1	FALSE
866	PF01853	MOZ_SAS	3	939	0.00319489	0.000173079	0.0131571	1	FALSE
867	PF05253	zf-U11-48K	1	130	0.00769231	0.00041672	0.020418	0.585017	FALSE
868	PF01926	MMR_HSR1	7	2783	0.00251527	0.000136261	0.0116739	1	FALSE
870	PF14617	CMS1	1	440	0.00227273	0.000123122	0.0110967	1	FALSE
871	PF08149	BING4CT	1	390	0.0025641	0.000138907	0.0117867	1	FALSE
874	PF14712	Snapin_Pallidin	1	181	0.00552486	0.000299302	0.0173029	1	FALSE
875	PF00108	Thiolase_N	2	1676	0.00119332	6.46463e-05	0.00804055	0.916571	FALSE
876	PF02803	Thiolase_C	3	754	0.00397878	0.000215545	0.014683	1	FALSE
878	PF14291	DUF4371	3	837	0.00358423	0.000194171	0.0139359	1	FALSE
879	PF05699	Dimer_Tnp_hAT	1	675	0.00148148	8.02572e-05	0.008959	1	FALSE
880	PF02732	ERCC4	1	915	0.0010929	5.92061e-05	0.00769478	0.843129	FALSE
882	PF00534	Glycos_transf_1	5	1000	0.005	0.000270868	0.0164603	1	FALSE
883	PF01145	Band_7	4	3161	0.00126542	6.85525e-05	0.00827993	0.967415	FALSE
885	PF04495	GRASP55_65	1	272	0.00367647	0.000199168	0.0141141	1	FALSE
886	PF00079	Serpin	42	14751	0.00284726	0.000154247	0.0124206	1	FALSE
888	PF05250	UPF0193	1	216	0.00462963	0.000250804	0.0158388	1	FALSE
889	PF13324	GCIP	1	126	0.00793651	0.000429949	0.0207397	0.529071	FALSE
890	PF03024	Folate_rec	2	1363	0.00146735	7.94917e-05	0.00891617	1	FALSE
891	PF07995	GSDH	1	952	0.00105042	5.6905e-05	0.00754376	0.811052	FALSE
895	PF11721	Malectin	1	261	0.00383142	0.000207562	0.0144085	1	FALSE
896	PF06565	DUF1126	1	162	0.00617284	0.000334405	0.0182898	0.964531	FALSE
897	PF01192	RNA_pol_Rpb6	2	56	0.0357143	0.00193477	0.0440286	1.68124e-08	TRUE
898	PF03131	bZIP_Maf	6	1195	0.00502092	0.000272001	0.0164947	1	FALSE
899	PF00969	MHC_II_beta	5	3641	0.00137325	7.43938e-05	0.00862551	1	FALSE
901	PF01979	Amidohydro_1	7	2785	0.00251346	0.000136163	0.0116697	1	FALSE
902	PF06294	DUF1042	3	458	0.00655022	0.000354849	0.0188408	0.864338	FALSE
903	PF05783	DLIC	3	1580	0.00189873	0.000102861	0.0101426	1	FALSE
904	PF03451	HELP	2	669	0.00298954	0.000161954	0.0127271	1	FALSE
906	PF04124	Dor1	3	668	0.00449102	0.000243295	0.0155998	1	FALSE
909	PF14748	P5CR_dimer	1	419	0.00238663	0.000129293	0.0113714	1	FALSE
910	PF01842	ACT	2	193	0.0103627	0.000561384	0.0237002	0.186848	FALSE
911	PF00351	Biopterin_H	2	1371	0.00145879	7.90278e-05	0.00889011	1	FALSE
913	PF14259	RRM_6	17	4488	0.00378788	0.000205203	0.0143264	1	FALSE
914	PF01920	Prefoldin_2	4	1035	0.00386473	0.000209367	0.014471	1	FALSE
915	PF06941	NT5C	1	484	0.00206612	0.000111929	0.0105802	1	FALSE
916	PF00728	Glyco_hydro_20	2	1511	0.00132363	7.17056e-05	0.00846822	1	FALSE
917	PF01250	Ribosomal_S6	2	94	0.0212766	0.00115263	0.03397	0.000600833	TRUE
918	PF07992	Pyr_redox_2	4	3264	0.00122549	6.63892e-05	0.00814823	0.939442	FALSE
919	PF01510	Amidase_2	3	853	0.003517	0.000190528	0.0138045	1	FALSE
920	PF07531	TAFH	2	480	0.00416667	0.000225723	0.0150258	1	FALSE
922	PF00653	BIR	2	1241	0.0016116	8.73064e-05	0.0093442	1	FALSE
923	PF03619	Solute_trans_a	3	1256	0.00238853	0.000129396	0.011376	1	FALSE
924	PF01694	Rhomboid	1	1508	0.00066313	3.59241e-05	0.00599378	0.510029	FALSE
925	PF14653	IGFL	2	365	0.00547945	0.000296842	0.0172316	1	FALSE
926	PF00443	UCH	60	30839	0.00194559	0.000105399	0.010267	1	FALSE
927	PF00095	WAP	7	988	0.00708502	0.000383821	0.0195951	0.728119	FALSE
928	PF06423	GWT1	1	162	0.00617284	0.000334405	0.0182898	0.964531	FALSE
931	PF03530	SK_channel	2	354	0.00564972	0.000306066	0.0174974	1	FALSE
933	PF05351	GMP_PDE_delta	3	549	0.00546448	0.000296031	0.0172081	1	FALSE
934	PF07742	BTG	2	694	0.00288184	0.00015612	0.0124958	1	FALSE
936	PF12624	Chorein_N	2	901	0.00221976	0.000120252	0.0109666	1	FALSE
937	PF03921	ICAM_N	2	452	0.00442478	0.000239706	0.0154843	1	FALSE
939	PF02771	Acyl-CoA_dh_N	2	1320	0.00151515	8.20812e-05	0.00906024	1	FALSE
940	PF00441	Acyl-CoA_dh_1	5	2200	0.00227273	0.000123122	0.0110967	1	FALSE
941	PF09088	MIF4G_like	1	133	0.0075188	0.00040732	0.0201863	0.625309	FALSE
943	PF04930	FUN14	1	203	0.00492611	0.000266865	0.0163382	1	FALSE
947	PF00035	dsrm	7	2130	0.00328639	0.000178035	0.0133442	1	FALSE
948	PF02137	A_deamin	4	2196	0.00182149	9.86769e-05	0.00993411	1	FALSE
949	PF05640	NKAIN	5	1165	0.00429184	0.000232505	0.0152499	1	FALSE
950	PF09668	Asp_protease	1	483	0.00207039	0.000112161	0.0105912	1	FALSE
952	PF09667	DUF2028	2	132	0.0151515	0.000820812	0.0286616	0.0182618	TRUE
953	PF04089	BRICHOS	4	863	0.00463499	0.000251094	0.0158479	1	FALSE
955	PF03577	Peptidase_C69	2	464	0.00431035	0.000233507	0.0152827	1	FALSE
956	PF13431	TPR_17	1	66	0.0151515	0.000820812	0.0286616	0.0182618	TRUE
957	PF06456	Arfaptin	1	1143	0.000874891	4.7396e-05	0.00688464	0.675539	FALSE
958	PF14917	CCDC74_C	2	240	0.00833333	0.000451447	0.0212521	0.455518	FALSE
959	PF01160	Opiods_neuropep	1	143	0.00699301	0.000378836	0.0194674	0.750387	FALSE
960	PF00498	FHA	6	3060	0.00196078	0.000106223	0.010307	1	FALSE
961	PF15229	POM121	6	2164	0.00277264	0.000150204	0.0122567	1	FALSE
962	PF13202	EF-hand_5	2	360	0.00555556	0.000300964	0.0173509	1	FALSE
964	PF04258	Peptidase_A22B	4	1565	0.00255591	0.000138463	0.0117678	1	FALSE
965	PF07732	Cu-oxidase_3	3	1605	0.00186916	0.000101259	0.0100633	1	FALSE
966	PF07731	Cu-oxidase_2	3	760	0.00394737	0.000213843	0.0146249	1	FALSE
968	PF05041	Pecanex_C	4	902	0.00443459	0.000240238	0.0155015	1	FALSE
969	PF00157	Pou	2	1636	0.00122249	6.62269e-05	0.00813826	0.937325	FALSE
971	PF00024	PAN_1	2	999	0.002002	0.000108456	0.0104148	1	FALSE
972	PF02060	ISK_Channel	1	294	0.00340136	0.000184264	0.0135756	1	FALSE
974	PF01023	S_100	3	1054	0.0028463	0.000154194	0.0124185	1	FALSE
975	PF01044	Vinculin	32	4287	0.00746443	0.000404375	0.0201131	0.63803	FALSE
977	PF15053	Njmu-R1	1	608	0.00164474	8.91013e-05	0.00943977	1	FALSE
978	PF08266	Cadherin_2	20	5262	0.00380084	0.000205905	0.0143509	1	FALSE
979	PF00028	Cadherin	321	63636	0.00504431	0.000273269	0.0165331	1	FALSE
981	PF03283	PAE	1	549	0.00182149	9.86769e-05	0.00993411	1	FALSE
983	PF01841	Transglut_core	7	1256	0.00557325	0.000301923	0.0173786	1	FALSE
984	PF00927	Transglut_C	4	1496	0.0026738	0.000144849	0.0120362	1	FALSE
985	PF09380	FERM_C	10	2266	0.00441306	0.000239071	0.0154638	1	FALSE
986	PF08736	FA	1	595	0.00168067	9.1048e-05	0.00954234	1	FALSE
987	PF03311	Cornichon	2	584	0.00342466	0.000185526	0.0136221	1	FALSE
988	PF00162	PGK	3	1173	0.00255755	0.000138551	0.0117716	1	FALSE
989	PF00188	CAP	5	1848	0.00270563	0.000146574	0.0121076	1	FALSE
991	PF05185	PRMT5	5	1608	0.00310945	0.00016845	0.0129799	1	FALSE
993	PF03567	Sulfotransfer_2	17	3036	0.00559947	0.000303344	0.0174194	1	FALSE
994	PF10320	7TM_GPCR_Srsx	10	2076	0.00481696	0.000260952	0.0161561	1	FALSE
996	PF00117	GATase	4	1110	0.0036036	0.00019522	0.0139735	1	FALSE
997	PF00289	CPSase_L_chain	5	1027	0.00486855	0.000263747	0.0162424	1	FALSE
998	PF02786	CPSase_L_D2	11	1840	0.00597826	0.000323864	0.0179991	1	FALSE
999	PF02787	CPSase_L_D3	1	246	0.00406504	0.000220218	0.0148414	1	FALSE
1000	PF02142	MGS	1	193	0.00518135	0.000280692	0.0167562	1	FALSE
1001	PF13147	Amidohydro_4	5	937	0.00533618	0.00028908	0.0170048	1	FALSE
1002	PF02729	OTCace_N	1	284	0.00352113	0.000190752	0.0138126	1	FALSE
1006	PF11976	Rad60-SLD	2	490	0.00408163	0.000221117	0.0148716	1	FALSE
1007	PF01217	Clat_adaptor_s	6	2463	0.00243605	0.00013197	0.0114886	1	FALSE
1011	PF09279	EF-hand_like	2	1236	0.00161812	8.76595e-05	0.00936308	1	FALSE
1012	PF00388	PI-PLC-X	8	2542	0.00314713	0.000170491	0.0130583	1	FALSE
1013	PF00387	PI-PLC-Y	6	1737	0.00345423	0.000187128	0.0136808	1	FALSE
1014	PF00878	CIMR	2	2071	0.000965717	5.23164e-05	0.00723319	0.745088	FALSE
1015	PF01833	TIG	15	6492	0.00231054	0.00012517	0.0111886	1	FALSE
1016	PF13903	Claudin_2	4	2436	0.00164204	8.8955e-05	0.00943202	1	FALSE
1017	PF00531	Death	3	2816	0.00106534	5.77134e-05	0.00759715	0.822393	FALSE
1018	PF00292	PAX	2	1134	0.00176367	9.55442e-05	0.00977514	1	FALSE
1019	PF12403	Pax2_C	3	440	0.00681818	0.000369365	0.0192224	0.794935	FALSE
1020	PF03547	Mem_trans	2	335	0.00597015	0.000323424	0.0179869	1	FALSE
1021	PF00646	F-box	2	783	0.00255428	0.000138374	0.0117641	1	FALSE
1022	PF00134	Cyclin_N	16	4673	0.00342392	0.000185486	0.0136206	1	FALSE
1023	PF02984	Cyclin_C	10	2160	0.00462963	0.000250804	0.0158388	1	FALSE
1025	PF02931	Neur_chan_LBD	31	10686	0.00290099	0.000157157	0.0125372	1	FALSE
1029	PF13841	Defensin_beta_2	5	913	0.00547645	0.000296679	0.0172269	1	FALSE
1031	PF00004	AAA	21	7055	0.00297661	0.000161254	0.0126996	1	FALSE
1032	PF08154	NLE	1	129	0.00775194	0.00041995	0.020497	0.571275	FALSE
1033	PF13964	Kelch_6	1	943	0.00106044	5.74481e-05	0.00757967	0.81868	FALSE
1034	PF00989	PAS	6	1765	0.00339943	0.00018416	0.0135718	1	FALSE
1035	PF14598	PAS_11	4	1702	0.00235018	0.000127317	0.0112842	1	FALSE
1037	PF12799	LRR_4	8	3389	0.00236058	0.000127881	0.0113092	1	FALSE
1038	PF01061	ABC2_membrane	2	1058	0.00189036	0.000102408	0.0101202	1	FALSE
1039	PF04516	CP2	8	1466	0.00545703	0.000295627	0.0171963	1	FALSE
1042	PF03081	Exo70	2	383	0.00522193	0.000282891	0.0168217	1	FALSE
1043	PF04794	YdjC	1	283	0.00353357	0.000191426	0.013837	1	FALSE
1044	PF03645	Tctex-1	1	534	0.00187266	0.000101449	0.0100727	1	FALSE
1045	PF01222	ERG4_ERG24	2	2952	0.000677507	3.6703e-05	0.00605841	0.522036	FALSE
1046	PF12455	Dynactin	2	279	0.00716846	0.000388341	0.0197102	0.708104	FALSE
1047	PF09727	CortBP2	2	617	0.00324149	0.000175603	0.0132527	1	FALSE
1048	PF02121	IP_trans	5	1984	0.00252016	0.000136526	0.0116852	1	FALSE
1049	PF02862	DDHD	1	1336	0.000748503	4.05491e-05	0.00636795	0.579544	FALSE
1050	PF08235	LNS2	1	861	0.00116144	6.29194e-05	0.00793242	0.893605	FALSE
1051	PF02205	WH2	1	471	0.00212314	0.000115018	0.0107253	1	FALSE
1055	PF01764	Lipase_3	1	275	0.00363636	0.000196995	0.0140369	1	FALSE
1056	PF02544	Steroid_dh	2	303	0.00660066	0.000357581	0.0189132	0.851166	FALSE
1057	PF01403	Sema	48	14633	0.00328026	0.000177703	0.0133317	1	FALSE
1058	PF01437	PSI	7	2504	0.00279553	0.000151444	0.0123072	1	FALSE
1059	PF04814	HNF-1_N	4	393	0.0101781	0.000551385	0.0234881	0.204151	FALSE
1060	PF04812	HNF-1B_C	6	496	0.0120968	0.000655326	0.0256077	0.0846947	TRUE
1063	PF01266	DAO	11	3872	0.00284091	0.000153902	0.0124067	1	FALSE
1064	PF00084	Sushi	90	21370	0.00421151	0.000228153	0.0151064	1	FALSE
1065	PF09014	Sushi_2	1	84	0.0119048	0.000644924	0.0254035	0.0922153	TRUE
1070	PF00171	Aldedh	24	9355	0.00256547	0.000138981	0.0117898	1	FALSE
1073	PF12807	eIF3_p135	1	186	0.00537634	0.000291256	0.0170687	1	FALSE
1074	PF11712	Vma12	1	130	0.00769231	0.00041672	0.020418	0.585017	FALSE
1075	PF02932	Neur_chan_memb	26	9671	0.00268845	0.000145643	0.0120691	1	FALSE
1076	PF02145	Rap_GAP	5	1861	0.00268673	0.00014555	0.0120653	1	FALSE
1078	PF14982	UPF0731	1	152	0.00657895	0.000356405	0.0188821	0.85683	FALSE
1079	PF15246	NCKAP5	4	616	0.00649351	0.000351777	0.018759	0.879207	FALSE
1080	PF02892	zf-BED	1	440	0.00227273	0.000123122	0.0110967	1	FALSE
1081	PF05805	L6_membrane	3	1190	0.00252101	0.000136572	0.0116872	1	FALSE
1082	PF00884	Sulfatase	17	7370	0.00230665	0.000124959	0.0111792	1	FALSE
1083	PF14707	Sulfatase_C	2	1178	0.00169779	9.19756e-05	0.00959083	1	FALSE
1084	PF15380	DUF4607	2	264	0.00757576	0.000410406	0.0202626	0.612031	FALSE
1086	PF06371	Drf_GBD	6	1719	0.0034904	0.000189088	0.0137522	1	FALSE
1087	PF06367	Drf_FH3	4	1750	0.00228571	0.000123825	0.0111284	1	FALSE
1088	PF02181	FH2	14	5542	0.00252616	0.000136851	0.0116992	1	FALSE
1089	PF06345	Drf_DAD	1	42	0.0238095	0.00128985	0.0359376	0.000112357	TRUE
1090	PF14555	UBA_4	2	529	0.00378072	0.000204815	0.0143128	1	FALSE
1091	PF06959	RecQ5	1	204	0.00490196	0.000265557	0.0162981	1	FALSE
1092	PF02906	Fe_hyd_lg_C	2	618	0.00323625	0.000175319	0.013242	1	FALSE
1094	PF03299	TF_AP-2	5	1115	0.00448431	0.000242931	0.0155881	1	FALSE
1098	PF01064	Activin_recp	2	898	0.00222717	0.000120654	0.0109849	1	FALSE
1099	PF06008	Laminin_I	3	1323	0.00226757	0.000122843	0.0110841	1	FALSE
1100	PF06009	Laminin_II	1	850	0.00117647	6.37337e-05	0.00798359	0.904473	FALSE
1101	PF02210	Laminin_G_2	40	13026	0.00307078	0.000166355	0.012899	1	FALSE
1102	PF10257	RAI16-like	3	1467	0.00204499	0.000110784	0.010526	1	FALSE
1104	PF04847	Calcipressin	2	512	0.00390625	0.000211616	0.0145486	1	FALSE
1106	PF01142	TruD	1	828	0.00120773	6.5427e-05	0.00808896	0.926854	FALSE
1108	PF01746	tRNA_m1G_MT	1	507	0.00197239	0.000106851	0.0103374	1	FALSE
1110	PF02319	E2F_TDP	2	917	0.00218103	0.000118154	0.0108705	1	FALSE
1113	PF03982	DAGAT	10	2169	0.00461042	0.000249763	0.0158059	1	FALSE
1116	PF00428	Ribosomal_60s	2	273	0.00732601	0.000396876	0.0199257	0.670626	FALSE
1118	PF00916	Sulfate_transp	9	3145	0.00286169	0.000155028	0.012452	1	FALSE
1119	PF01740	STAS	5	1906	0.00262329	0.000142113	0.011922	1	FALSE
1120	PF03810	IBN_N	2	1193	0.00167645	9.08191e-05	0.00953034	1	FALSE
1121	PF03999	MAP65_ASE1	1	1247	0.000801925	4.34432e-05	0.00659129	0.621038	FALSE
1122	PF00403	HMA	2	1221	0.001638	8.87365e-05	0.00942042	1	FALSE
1123	PF00080	Sod_Cu	3	438	0.00684931	0.000371052	0.0192663	0.78696	FALSE
1124	PF00130	C1_1	14	3539	0.00395592	0.000214306	0.0146408	1	FALSE
1127	PF05923	APC_crr	1	276	0.00362319	0.000196281	0.0140114	1	FALSE
1130	PF05937	EB1_binding	1	173	0.00578035	0.000313142	0.0176986	1	FALSE
1131	PF08685	GON	1	399	0.00250627	0.000135773	0.011653	1	FALSE
1132	PF03031	NIF	1	1361	0.000734754	3.98043e-05	0.00630919	0.568627	FALSE
1133	PF12738	PTCB-BRCT	3	461	0.00650759	0.00035254	0.0187793	0.875508	FALSE
1135	PF02815	MIR	9	1793	0.00501952	0.000271925	0.0164924	1	FALSE
1136	PF05729	NACHT	21	7485	0.00280561	0.00015199	0.0123294	1	FALSE
1137	PF04641	Rtf2	4	677	0.00590842	0.00032008	0.0178937	1	FALSE
1139	PF00549	Ligase_CoA	2	568	0.00352113	0.000190752	0.0138126	1	FALSE
1140	PF15027	DUF4525	2	275	0.00727273	0.00039399	0.0198531	0.683255	FALSE
1141	PF15024	Glyco_transf_18	8	1147	0.00697472	0.000377845	0.0194419	0.755021	FALSE
1142	PF00009	GTP_EFTU	17	5519	0.00308027	0.000166869	0.0129189	1	FALSE
1143	PF13417	GST_N_3	3	1380	0.00217391	0.000117769	0.0108528	1	FALSE
1144	PF13410	GST_C_2	4	1598	0.00250313	0.000135603	0.0116457	1	FALSE
1146	PF00715	IL2	1	143	0.00699301	0.000378836	0.0194674	0.750387	FALSE
1147	PF11957	efThoc1	2	362	0.00552486	0.000299302	0.0173029	1	FALSE
1148	PF01835	A2M_N	2	1535	0.00130293	7.05845e-05	0.00840176	0.993291	FALSE
1149	PF07703	A2M_N_2	3	2349	0.00127714	6.91872e-05	0.00831817	0.975539	FALSE
1150	PF00207	A2M	3	1427	0.00210231	0.00011389	0.0106725	1	FALSE
1152	PF07678	A2M_comp	8	4217	0.00189708	0.000102772	0.0101382	1	FALSE
1153	PF07677	A2M_recep	2	1421	0.00140746	7.62472e-05	0.0087323	1	FALSE
1154	PF14724	mit_SMPDase	1	1827	0.000547345	2.96516e-05	0.00544541	0.419019	FALSE
1155	PF00333	Ribosomal_S5	1	133	0.0075188	0.00040732	0.0201863	0.625309	FALSE
1157	PF00224	PK	2	1059	0.00188857	0.000102311	0.0101154	1	FALSE
1158	PF02887	PK_C	2	360	0.00555556	0.000300964	0.0173509	1	FALSE
1160	PF14857	TMEM151	6	950	0.00631579	0.000342149	0.0185004	0.926228	FALSE
1161	PF01030	Recep_L_domain	11	1613	0.00681959	0.000369442	0.0192244	0.794574	FALSE
1162	PF00757	Furin-like	5	1119	0.00446827	0.000242063	0.0155602	1	FALSE
1163	PF14843	GF_recep_IV	6	1059	0.00566572	0.000306933	0.0175222	1	FALSE
1164	PF01419	Jacalin	1	123	0.00813008	0.000440436	0.0209912	0.490664	FALSE
1166	PF02372	IL15	3	266	0.0112782	0.00061098	0.0247256	0.123838	FALSE
1167	PF12074	DUF3554	1	343	0.00291545	0.000157941	0.0125684	1	FALSE
1168	PF05129	Elf1	1	80	0.0125	0.00067717	0.0260313	0.0690929	TRUE
1169	PF02204	VPS9	1	1043	0.000958773	5.19402e-05	0.00720714	0.739554	FALSE
1172	PF00753	Lactamase_B	2	2054	0.00097371	5.27494e-05	0.00726307	0.751433	FALSE
1173	PF00083	Sugar_tr	39	18816	0.0020727	0.000112286	0.0105971	1	FALSE
1175	PF08646	Rep_fac-A_C	1	262	0.00381679	0.000206769	0.014381	1	FALSE
1176	PF01699	Na_Ca_ex	6	2564	0.00234009	0.000126771	0.01126	1	FALSE
1177	PF10151	DUF2359	2	1096	0.00182482	9.8857e-05	0.00994317	1	FALSE
1179	PF08815	Nuc_rec_co-act	1	145	0.00689655	0.000373611	0.0193326	0.774895	FALSE
1180	PF07469	DUF1518	1	226	0.00442478	0.000239706	0.0154843	1	FALSE
1181	PF00801	PKD	4	1513	0.00264375	0.000143222	0.0119684	1	FALSE
1182	PF15347	PAG	2	431	0.00464037	0.000251386	0.0158571	1	FALSE
1183	PF11936	DUF3454	2	194	0.0103093	0.000558491	0.023639	0.190609	FALSE
1184	PF14580	LRR_9	4	2257	0.00177226	9.60099e-05	0.00979894	1	FALSE
1185	PF07565	Band_3_cyto	2	2471	0.000809389	4.38475e-05	0.00662189	0.626724	FALSE
1186	PF00955	HCO3_cotransp	20	5069	0.00394555	0.000213745	0.0146216	1	FALSE
1187	PF03051	Peptidase_C1_2	1	1317	0.000759301	4.11341e-05	0.00641372	0.588047	FALSE
1190	PF12947	EGF_3	1	742	0.00134771	7.30102e-05	0.00854492	1	FALSE
1191	PF02469	Fasciclin	8	2429	0.00329354	0.000178423	0.0133587	1	FALSE
1192	PF00193	Xlink	2	2257	0.000886132	4.8005e-05	0.00692873	0.68373	FALSE
1193	PF00061	Lipocalin	12	4345	0.0027618	0.000149616	0.0122327	1	FALSE
1195	PF00118	Cpn60_TCP1	24	7806	0.00307456	0.00016656	0.0129069	1	FALSE
1198	PF15080	DUF4547	1	195	0.00512821	0.000277813	0.01667	1	FALSE
1199	PF14651	Lipocalin_7	2	253	0.00790514	0.00042825	0.0206986	0.53621	FALSE
1200	PF00853	Runt	22	402	0.0547264	0.00296472	0.0545302	6.19383e-17	TRUE
1202	PF00293	NUDIX	20	3551	0.00563222	0.000305117	0.0174703	1	FALSE
1203	PF13561	adh_short_C2	5	2030	0.00246305	0.000133432	0.0115521	1	FALSE
1204	PF07810	TMC	5	919	0.0054407	0.000294742	0.0171706	1	FALSE
1205	PF01130	CD36	5	1353	0.00369549	0.000200198	0.0141506	1	FALSE
1206	PF03669	UPF0139	1	102	0.00980392	0.000531114	0.023052	0.245539	FALSE
1207	PF05529	Bap31	1	665	0.00150376	8.1464e-05	0.00902611	1	FALSE
1208	PF03171	2OG-FeII_Oxy	2	725	0.00275862	0.000149444	0.0122257	1	FALSE
1209	PF15319	RHINO	1	235	0.00425532	0.000230526	0.0151848	1	FALSE
1210	PF04437	RINT1_TIP1	2	481	0.004158	0.000225254	0.0150102	1	FALSE
1213	PF03414	Glyco_transf_6	1	933	0.00107181	5.80639e-05	0.00762019	0.827285	FALSE
1214	PF09068	EF-hand_2	4	810	0.00493827	0.000267524	0.0163583	1	FALSE
1215	PF09069	EF-hand_3	1	553	0.00180832	9.79631e-05	0.00989812	1	FALSE
1216	PF14821	Thr_synth_N	1	88	0.0113636	0.000615609	0.0248191	0.11809	FALSE
1217	PF00291	PALP	5	1626	0.00307503	0.000166585	0.0129079	1	FALSE
1218	PF00929	RNase_T	5	2903	0.00172236	9.33062e-05	0.00965996	1	FALSE
1219	PF14994	TSGA13	4	544	0.00735294	0.000398335	0.0199623	0.66426	FALSE
1220	PF04935	SURF6	1	432	0.00231482	0.000125402	0.011199	1	FALSE
1221	PF04628	Sedlin_N	3	398	0.00753769	0.000408344	0.0202116	0.6209	FALSE
1223	PF00999	Na_H_Exchanger	25	6583	0.00379766	0.000205733	0.0143449	1	FALSE
1224	PF12845	TBD	4	169	0.0236686	0.00128222	0.035831	0.000128755	TRUE
1226	PF13086	AAA_11	6	2882	0.00208189	0.000112783	0.0106205	1	FALSE
1227	PF13087	AAA_12	4	2558	0.00156372	8.47124e-05	0.00920433	1	FALSE
1228	PF04193	PQ-loop	1	581	0.00172117	9.3242e-05	0.00965664	1	FALSE
1231	PF05641	Agenet	1	249	0.00401606	0.000217565	0.0147517	1	FALSE
1232	PF12235	FXR1P_C	6	476	0.012605	0.00068286	0.0261405	0.06507	TRUE
1235	PF10513	EPL1	7	1617	0.004329	0.000234518	0.0153158	1	FALSE
1236	PF06752	E_Pc_C	1	484	0.00206612	0.000111929	0.0105802	1	FALSE
1237	PF12062	HSNSD	2	1954	0.00102354	5.54489e-05	0.00744661	0.790417	FALSE
1238	PF01448	ELM2	2	683	0.00292826	0.000158634	0.012596	1	FALSE
1239	PF01459	Porin_3	3	1358	0.00220913	0.000119677	0.0109403	1	FALSE
1240	PF00354	Pentaxin	9	1968	0.00457317	0.000247745	0.0157419	1	FALSE
1241	PF03650	MPC	2	206	0.00970874	0.000525957	0.0229398	0.256192	FALSE
1242	PF09781	NDUF_B5	3	309	0.00970874	0.000525957	0.0229398	0.256192	FALSE
1243	PF13908	Shisa	6	1355	0.00442804	0.000239883	0.01549	1	FALSE
1244	PF03637	Mob1_phocein	2	1225	0.00163265	8.84467e-05	0.00940503	1	FALSE
1245	PF07693	KAP_NTPase	2	513	0.00389864	0.000211203	0.0145344	1	FALSE
1247	PF00932	LTD	1	357	0.00280112	0.000151747	0.0123195	1	FALSE
1249	PF01167	Tub	3	1250	0.0024	0.000130017	0.0114032	1	FALSE
1251	PF01034	Syndecan	2	469	0.00426439	0.000231017	0.015201	1	FALSE
1252	PF00318	Ribosomal_S2	1	336	0.00297619	0.000161231	0.0126987	1	FALSE
1253	PF08641	Mis14	3	66	0.0454545	0.00246244	0.0496841	1.66739e-12	TRUE
1254	PF03234	CDC37_N	1	134	0.00746269	0.000404281	0.0201108	0.638438	FALSE
1255	PF08565	CDC37_M	2	392	0.00510204	0.000276396	0.0166275	1	FALSE
1256	PF08564	CDC37_C	1	91	0.010989	0.000595314	0.0244063	0.143456	FALSE
1258	PF08954	DUF1900	4	944	0.00423729	0.000229549	0.0151526	1	FALSE
1259	PF00137	ATP-synt_C	1	464	0.00215517	0.000116753	0.0108059	1	FALSE
1260	PF04051	TRAPP	2	768	0.00260417	0.000141077	0.0118784	1	FALSE
1261	PF00268	Ribonuc_red_sm	1	562	0.00177936	9.63943e-05	0.00981853	1	FALSE
1263	PF05276	SH3BP5	3	236	0.0127119	0.000688647	0.0262511	0.060996	TRUE
1264	PF07986	TBCC	2	353	0.00566572	0.000306933	0.0175222	1	FALSE
1266	PF01026	TatD_DNase	1	1604	0.000623441	3.3774e-05	0.00581164	0.47619	FALSE
1267	PF10162	G8	2	620	0.00322581	0.000174754	0.0132206	1	FALSE
1268	PF13229	Beta_helix	4	1598	0.00250313	0.000135603	0.0116457	1	FALSE
1270	PF01834	XRCC1_N	1	526	0.00190114	0.000102992	0.010149	1	FALSE
1271	PF00533	BRCT	8	2174	0.00367985	0.000199351	0.0141206	1	FALSE
1273	PF04849	HAP1_N	6	399	0.0150376	0.000814641	0.0285535	0.0194258	TRUE
1274	PF13831	PHD_2	2	415	0.00481928	0.000261078	0.01616	1	FALSE
1275	PF13832	zf-HC5HC2H_2	5	1488	0.00336022	0.000182035	0.0134933	1	FALSE
1276	PF06179	Med22	2	232	0.00862069	0.000467014	0.0216155	0.406552	FALSE
1277	PF00641	zf-RanBP	3	1075	0.0027907	0.000151182	0.0122965	1	FALSE
1278	PF10421	OAS1_C	5	1434	0.00348675	0.00018889	0.013745	1	FALSE
1279	PF02187	GAS2	2	512	0.00390625	0.000211616	0.0145486	1	FALSE
1280	PF00907	T-box	24	3132	0.00766283	0.000415123	0.0203788	0.591829	FALSE
1283	PF14572	Pribosyl_synth	1	885	0.00112994	6.12131e-05	0.00782412	0.870601	FALSE
1284	PF14933	CEP19	2	150	0.0133333	0.000722315	0.0268856	0.0459178	TRUE
1285	PF03520	KCNQ_channel	7	1009	0.00693756	0.000375833	0.01939	0.764455	FALSE
1286	PF11956	KCNQC3-Ank-G_bd	2	200	0.01	0.000541736	0.0232815	0.223755	FALSE
1288	PF00583	Acetyltransf_1	6	1565	0.00383387	0.000207694	0.0144131	1	FALSE
1290	PF00864	P2X_receptor	8	3272	0.00244499	0.000132454	0.0115096	1	FALSE
1291	PF08156	NOP5NT	1	66	0.0151515	0.000820812	0.0286616	0.0182618	TRUE
1294	PF10058	DUF2296	1	50	0.02	0.00108347	0.032934	0.00126118	TRUE
1295	PF00382	TFIIB	1	213	0.00469484	0.000254336	0.0159499	1	FALSE
1297	PF08271	TF_Zn_Ribbon	1	171	0.00584795	0.000316805	0.0178018	1	FALSE
1298	PF02966	DIM1	3	264	0.0113636	0.000615609	0.0248191	0.11809	FALSE
1300	PF14513	DAG_kinase_N	2	435	0.0045977	0.000249074	0.015784	1	FALSE
1301	PF00609	DAGK_acc	6	1628	0.0036855	0.000199657	0.0141314	1	FALSE
1302	PF07546	EMI	7	1208	0.0057947	0.00031392	0.0177206	1	FALSE
1303	PF01066	CDP-OH_P_transf	4	972	0.00411523	0.000222937	0.0149327	1	FALSE
1305	PF01873	eIF-5_eIF-2B	3	256	0.0117188	0.000634847	0.0252042	0.0995588	TRUE
1307	PF00588	SpoU_methylase	1	646	0.00154799	8.38601e-05	0.0091579	1	FALSE
1311	PF14822	Vasohibin	2	492	0.00406504	0.000220218	0.0148414	1	FALSE
1312	PF01722	BolA	1	361	0.00277008	0.000150065	0.012251	1	FALSE
1313	PF11701	UNC45-central	1	436	0.00229358	0.000124251	0.0111475	1	FALSE
1315	PF10602	RPN7	1	355	0.0028169	0.000152602	0.0123541	1	FALSE
1316	PF02759	RUN	14	3230	0.00433436	0.000234808	0.0153252	1	FALSE
1317	PF13901	DUF4206	4	1218	0.00328407	0.00017791	0.0133395	1	FALSE
1318	PF00149	Metallophos	23	6412	0.00358702	0.000194322	0.0139413	1	FALSE
1324	PF00324	AA_permease	9	4922	0.00182852	9.90578e-05	0.00995327	1	FALSE
1326	PF08449	UAA	8	1643	0.00486914	0.000263779	0.0162434	1	FALSE
1327	PF03372	Exo_endo_phos	22	8548	0.0025737	0.000139427	0.0118087	1	FALSE
1328	PF00105	zf-C4	30	3534	0.00848896	0.000459878	0.0214497	0.428896	FALSE
1329	PF00104	Hormone_recep	43	10690	0.00402245	0.000217911	0.0147634	1	FALSE
1330	PF15217	TSC21	1	179	0.00558659	0.000302646	0.0173994	1	FALSE
1331	PF08991	DUF1903	1	128	0.0078125	0.000423231	0.0205769	0.557372	FALSE
1332	PF03344	Daxx	2	3695	0.000541272	2.93227e-05	0.00541512	0.414838	FALSE
1333	PF03226	Yippee-Mis18	1	698	0.00143267	7.76126e-05	0.00881014	1	FALSE
1334	PF15409	PH_8	1	358	0.0027933	0.000151323	0.0123023	1	FALSE
1335	PF01237	Oxysterol_BP	16	5193	0.00308107	0.000166913	0.0129205	1	FALSE
1336	PF07965	Integrin_B_tail	2	581	0.00344234	0.000186484	0.0136572	1	FALSE
1337	PF03160	Calx-beta	14	3759	0.0037244	0.000201764	0.0142058	1	FALSE
1338	PF06046	Sec6	4	2511	0.00159299	8.6298e-05	0.00929008	1	FALSE
1341	PF00939	Na_sulph_symp	14	3793	0.00369101	0.000199955	0.014142	1	FALSE
1344	PF01866	Diphthamide_syn	1	353	0.00283286	0.000153466	0.0123891	1	FALSE
1345	PF05004	IFRD	2	468	0.0042735	0.000231511	0.0152172	1	FALSE
1347	PF05221	AdoHcyase	4	1278	0.00312989	0.000169557	0.0130225	1	FALSE
1349	PF10275	Peptidase_C65	1	231	0.004329	0.000234518	0.0153158	1	FALSE
1351	PF12752	SUZ	2	212	0.00943396	0.000511072	0.0226127	0.287241	FALSE
1352	PF13385	Laminin_G_3	5	2680	0.00186567	0.00010107	0.0100539	1	FALSE
1355	PF14775	NYD-SP28_assoc	1	59	0.0169492	0.000918197	0.0303157	0.00685746	TRUE
1356	PF03881	Fructosamin_kin	3	736	0.00407609	0.000220816	0.0148615	1	FALSE
1357	PF07803	GSG-1	1	442	0.00226244	0.000122565	0.0110716	1	FALSE
1358	PF04629	ICA69	3	450	0.00666667	0.000361157	0.0190076	0.834006	FALSE
1359	PF01916	DS	1	753	0.00132802	7.19437e-05	0.00848227	1	FALSE
1363	PF02148	zf-UBP	4	1168	0.00342466	0.000185526	0.0136221	1	FALSE
1366	PF00557	Peptidase_M24	11	2619	0.00420008	0.000227533	0.0150859	1	FALSE
1367	PF12848	ABC_tran_2	3	796	0.00376884	0.000204172	0.0142903	1	FALSE
1368	PF13532	2OG-FeII_Oxy_2	6	1401	0.00428265	0.000232007	0.0152335	1	FALSE
1369	PF13738	Pyr_redox_3	1	650	0.00153846	8.3344e-05	0.00912967	1	FALSE
1370	PF00810	ER_lumen_recept	2	391	0.00511509	0.000277103	0.0166487	1	FALSE
1372	PF00217	ATP-gua_Ptrans	5	1238	0.00403877	0.000218795	0.0147933	1	FALSE
1373	PF00928	Adap_comp_sub	11	4045	0.00271941	0.00014732	0.0121384	1	FALSE
1375	PF08321	PPP5	7	365	0.0191781	0.00103895	0.0322494	0.00199231	TRUE
1376	PF01248	Ribosomal_L7Ae	1	1122	0.000891266	4.82831e-05	0.00694877	0.687454	FALSE
1377	PF01285	TEA	5	2164	0.00231054	0.00012517	0.0111886	1	FALSE
1378	PF15470	DUF4637	1	172	0.00581395	0.000314963	0.01775	1	FALSE
1379	PF01553	Acyltransferase	6	3321	0.00180668	9.78746e-05	0.00989364	1	FALSE
1380	PF05044	HPD	3	311	0.0096463	0.000522575	0.0228659	0.263208	FALSE
1381	PF14719	PID_2	2	538	0.00371747	0.000201389	0.0141926	1	FALSE
1384	PF01398	JAB	6	1418	0.00423131	0.000229225	0.0151419	1	FALSE
1386	PF00274	Glycolytic	7	1390	0.00503597	0.000272817	0.0165194	1	FALSE
1388	PF01585	G-patch	1	1229	0.00081367	4.40794e-05	0.00663938	0.629973	FALSE
1389	PF00892	EamA	3	2260	0.00132743	7.19119e-05	0.00848039	1	FALSE
1392	PF00180	Iso_dh	6	2709	0.00221484	0.000119986	0.0109545	1	FALSE
1393	PF08313	SCA7	1	271	0.00369004	0.000199903	0.0141401	1	FALSE
1394	PF12348	CLASP_N	2	1911	0.00104657	5.66966e-05	0.00752993	0.808114	FALSE
1395	PF12717	Cnd1	1	612	0.00163399	8.8519e-05	0.00940887	1	FALSE
1396	PF01150	GDA1_CD39	13	4682	0.00277659	0.000150418	0.0122654	1	FALSE
1397	PF10568	Tom37	1	197	0.00507614	0.000274993	0.0165852	1	FALSE
1398	PF14497	GST_C_3	1	831	0.00120337	6.51908e-05	0.00807435	0.92375	FALSE
1400	PF13872	AAA_34	2	601	0.00332779	0.000180278	0.013428	1	FALSE
1401	PF13871	Helicase_C_4	1	554	0.00180505	9.77863e-05	0.00988918	1	FALSE
1402	PF12287	Caprin-1_C	1	622	0.00160772	8.70958e-05	0.00933292	1	FALSE
1403	PF08150	FerB	1	301	0.00332226	0.000179979	0.0134168	1	FALSE
1404	PF08151	FerI	2	283	0.00706714	0.000382852	0.0195704	0.732423	FALSE
1407	PF02953	zf-Tim10_DDP	2	389	0.00514139	0.000278527	0.0166915	1	FALSE
1408	PF04677	CwfJ_C_1	1	120	0.00833333	0.000451447	0.0212521	0.455518	FALSE
1411	PF03194	LUC7	4	1476	0.00271003	0.000146812	0.0121175	1	FALSE
1413	PF02828	L27	3	810	0.0037037	0.000200643	0.0141663	1	FALSE
1414	PF04408	HA2	5	2430	0.00205761	0.000111468	0.0105584	1	FALSE
1415	PF07717	OB_NTP_bind	7	2939	0.00238176	0.000129029	0.0113598	1	FALSE
1416	PF00339	Arrestin_N	3	1573	0.00190718	0.000103319	0.0101651	1	FALSE
1417	PF02752	Arrestin_C	2	1536	0.00130208	7.05385e-05	0.00839902	0.99271	FALSE
1418	PF01981	PTH2	1	115	0.00869565	0.000471075	0.0217094	0.393913	FALSE
1421	PF00777	Glyco_transf_29	16	6249	0.00256041	0.000138707	0.0117782	1	FALSE
1422	PF00334	NDK	5	1571	0.00318269	0.000172418	0.0131319	1	FALSE
1424	PF13893	RRM_5	3	2420	0.00123967	6.71573e-05	0.00819523	0.949426	FALSE
1425	PF03208	PRA1	2	405	0.00493827	0.000267524	0.0163583	1	FALSE
1428	PF15388	FAM117	8	1610	0.00496894	0.000269186	0.0164091	1	FALSE
1430	PF01751	Toprim	2	528	0.00378788	0.000205203	0.0143264	1	FALSE
1431	PF01131	Topoisom_bac	4	1209	0.00330852	0.000179234	0.013389	1	FALSE
1432	PF01630	Glyco_hydro_56	6	1677	0.00357782	0.000193823	0.0139234	1	FALSE
1434	PF05478	Prominin	2	899	0.00222469	0.00012052	0.0109788	1	FALSE
1435	PF02338	OTU	3	2004	0.00149701	8.10982e-05	0.00900582	1	FALSE
1436	PF13620	CarboxypepD_reg	4	1295	0.0030888	0.000167332	0.0129368	1	FALSE
1437	PF01733	Nucleoside_tran	3	1274	0.00235479	0.000127567	0.0112953	1	FALSE
1440	PF10473	CENP-F_leu_zip	1	420	0.00238095	0.000128985	0.0113579	1	FALSE
1441	PF10490	CENP-F_C_Rb_bdg	1	48	0.0208333	0.00112862	0.0336139	0.000751918	TRUE
1443	PF12052	VGCC_beta4Aa_N	1	165	0.00606061	0.000328325	0.0181227	0.994915	FALSE
1444	PF12595	Rhomboid_SP	1	425	0.00235294	0.000127467	0.0112909	1	FALSE
1447	PF00055	Laminin_N	8	3550	0.00225352	0.000122081	0.0110497	1	FALSE
1449	PF07534	TLD	3	842	0.00356295	0.000193018	0.0138944	1	FALSE
1451	PF03402	V1R	2	788	0.00253807	0.000137496	0.0117267	1	FALSE
1452	PF03957	Jun	3	744	0.00403226	0.000218442	0.0147814	1	FALSE
1453	PF03144	GTP_EFTU_D2	5	1367	0.00365764	0.000198148	0.0140779	1	FALSE
1454	PF03143	GTP_EFTU_D3	3	925	0.00324324	0.000175698	0.0132563	1	FALSE
1455	PF04598	Gasdermin	4	3319	0.00120518	6.5289e-05	0.00808043	0.925041	FALSE
1457	PF10498	IFT57	1	419	0.00238663	0.000129293	0.0113714	1	FALSE
1458	PF02135	zf-TAZ	1	306	0.00326797	0.000177038	0.0133067	1	FALSE
1461	PF08214	KAT11	2	612	0.00326797	0.000177038	0.0133067	1	FALSE
1462	PF09030	Creb_binding	2	208	0.00961539	0.0005209	0.0228292	0.266691	FALSE
1463	PF01138	RNase_PH	1	1223	0.000817661	4.42956e-05	0.00665564	0.632994	FALSE
1465	PF08374	Protocadherin	1	1104	0.000905797	4.90703e-05	0.00700519	0.697936	FALSE
1466	PF01093	Clusterin	3	1246	0.00240771	0.000130434	0.0114215	1	FALSE
1470	PF03259	Robl_LC7	2	270	0.00740741	0.000401286	0.0200361	0.651421	FALSE
1472	PF15291	Dermcidin	1	99	0.010101	0.000547208	0.0233989	0.212616	FALSE
1473	PF02785	Biotin_carb_C	2	536	0.00373134	0.00020214	0.014219	1	FALSE
1474	PF08326	ACC_central	6	1476	0.00406504	0.000220218	0.0148414	1	FALSE
1475	PF01039	Carboxyl_trans	7	3032	0.00230871	0.000125071	0.0111842	1	FALSE
1476	PF00578	AhpC-TSA	2	790	0.00253165	0.000137148	0.0117118	1	FALSE
1478	PF04791	LMBR1	5	2332	0.00214408	0.000116153	0.010778	1	FALSE
1479	PF05822	UMPH-1	1	611	0.00163666	8.86638e-05	0.00941656	1	FALSE
1480	PF00683	TB	9	1767	0.00509338	0.000275927	0.0166133	1	FALSE
1481	PF02991	Atg8	3	832	0.00360577	0.000195337	0.0139777	1	FALSE
1482	PF14965	BRI3BP	1	494	0.00202429	0.000109663	0.0104726	1	FALSE
1483	PF00370	FGGY_N	2	1403	0.00142552	7.72254e-05	0.00878814	1	FALSE
1484	PF11759	KRTAP	5	884	0.00565611	0.000306412	0.0175073	1	FALSE
1486	PF02437	Ski_Sno	3	793	0.0037831	0.000204944	0.0143173	1	FALSE
1487	PF08447	PAS_3	3	510	0.00588235	0.000318668	0.0178541	1	FALSE
1491	PF02784	Orn_Arg_deC_N	1	711	0.00140647	7.61935e-05	0.00872922	1	FALSE
1492	PF00278	Orn_DAP_Arg_deC	1	392	0.00255102	0.000138198	0.0117566	1	FALSE
1493	PF06733	DEAD_2	8	720	0.0111111	0.000601929	0.0245416	0.135142	FALSE
1495	PF13307	Helicase_C_2	2	552	0.00362319	0.000196281	0.0140114	1	FALSE
1496	PF15476	SAP25	1	198	0.00505051	0.000273604	0.0165432	1	FALSE
1497	PF02189	ITAM	1	181	0.00552486	0.000299302	0.0173029	1	FALSE
1498	PF10509	GalKase_gal_bdg	1	102	0.00980392	0.000531114	0.023052	0.245539	FALSE
1501	PF00303	Thymidylat_synt	1	283	0.00353357	0.000191426	0.013837	1	FALSE
1502	PF00763	THF_DHG_CYH	2	354	0.00564972	0.000306066	0.0174974	1	FALSE
1503	PF02882	THF_DHG_CYH_C	2	642	0.00311526	0.000168765	0.0129921	1	FALSE
1504	PF01268	FTHFS	7	1545	0.00453074	0.000245447	0.0156687	1	FALSE
1506	PF15479	DUF4639	1	518	0.0019305	0.000104582	0.0102271	1	FALSE
1507	PF08241	Methyltransf_11	4	918	0.0043573	0.00023605	0.0153657	1	FALSE
1509	PF01963	TraB	4	616	0.00649351	0.000351777	0.018759	0.879207	FALSE
1510	PF13917	zf-CCHC_3	1	82	0.0121951	0.000660654	0.0257117	0.0808658	TRUE
1511	PF00630	Filamin	26	9269	0.00280505	0.00015196	0.0123281	1	FALSE
1512	PF01436	NHL	2	869	0.0023015	0.00012468	0.0111667	1	FALSE
1514	PF00405	Transferrin	7	2179	0.00321248	0.000174032	0.0131933	1	FALSE
1515	PF03942	DTW	1	228	0.00438597	0.000237603	0.0154162	1	FALSE
1516	PF01565	FAD_binding_4	1	600	0.00166667	9.02893e-05	0.0095025	1	FALSE
1517	PF02913	FAD-oxidase_C	3	666	0.0045045	0.000244025	0.0156232	1	FALSE
1518	PF01805	Surp	4	476	0.00840336	0.00045524	0.0213412	0.443509	FALSE
1519	PF01661	Macro	6	1455	0.00412371	0.000223396	0.0149481	1	FALSE
1520	PF00957	Synaptobrevin	3	884	0.00339367	0.000183847	0.0135603	1	FALSE
1522	PF05210	Sprouty	5	764	0.0065445	0.000354539	0.0188326	0.865833	FALSE
1523	PF03959	FSH1	1	217	0.0046083	0.000249648	0.0158022	1	FALSE
1525	PF13820	Nucleic_acid_bd	3	150	0.02	0.00108347	0.032934	0.00126118	TRUE
1526	PF00530	SRCR	25	7324	0.00341343	0.000184918	0.0135997	1	FALSE
1527	PF15060	PPDFL	1	192	0.00520833	0.000282154	0.0167998	1	FALSE
1528	PF04117	Mpv17_PMP22	1	134	0.00746269	0.000404281	0.0201108	0.638438	FALSE
1529	PF01530	zf-C2HC	3	661	0.00453858	0.000245871	0.0156822	1	FALSE
1530	PF13520	AA_permease_2	7	5877	0.00119108	6.45253e-05	0.00803302	0.914972	FALSE
1532	PF08016	PKD_channel	9	2737	0.00328827	0.000178138	0.013348	1	FALSE
1533	PF03827	Orexin_rec2	1	60	0.0166667	0.000902893	0.0300618	0.0082116	TRUE
1534	PF01590	GAF	10	2164	0.00462107	0.00025034	0.0158241	1	FALSE
1538	PF02911	Formyl_trans_C	1	211	0.00473934	0.000256747	0.0160254	1	FALSE
1539	PF01462	LRRNT	2	1472	0.0013587	7.36054e-05	0.00857968	1	FALSE
1540	PF00899	ThiF	8	2202	0.00363306	0.000196816	0.0140305	1	FALSE
1541	PF10585	UBA_e1_thiolCys	1	269	0.00371747	0.000201389	0.0141926	1	FALSE
1542	PF02134	UBACT	2	601	0.00332779	0.000180278	0.013428	1	FALSE
1543	PF09358	UBA_e1_C	2	511	0.00391389	0.00021203	0.0145628	1	FALSE
1544	PF01301	Glyco_hydro_35	4	1728	0.00231482	0.000125402	0.011199	1	FALSE
1546	PF00147	Fibrinogen_C	8	6486	0.00123343	6.68191e-05	0.00817457	0.945037	FALSE
1547	PF11933	DUF3451	9	1349	0.00667161	0.000361425	0.0190146	0.832725	FALSE
1548	PF06512	Na_trans_assoc	7	2083	0.00336054	0.000182052	0.0134939	1	FALSE
1552	PF02351	GDNF	2	1311	0.00152555	8.26447e-05	0.00909129	1	FALSE
1554	PF01105	EMP24_GP25L	6	1658	0.00361882	0.000196044	0.014003	1	FALSE
1555	PF08826	DMPK_coil	2	238	0.00840336	0.00045524	0.0213412	0.443509	FALSE
1558	PF00682	HMGL-like	3	746	0.00402145	0.000217856	0.0147616	1	FALSE
1559	PF12234	Rav1p_C	4	1050	0.00380952	0.000206376	0.0143673	1	FALSE
1560	PF13864	Enkurin	1	194	0.00515464	0.000279245	0.016713	1	FALSE
1561	PF04906	Tweety	4	3058	0.00130804	7.08614e-05	0.00841822	0.996789	FALSE
1562	PF04515	Choline_transpo	5	5481	0.000912242	4.94194e-05	0.00703007	0.702558	FALSE
1564	PF00485	PRK	2	382	0.0052356	0.000283631	0.0168437	1	FALSE
1566	PF07890	Rrp15p	1	125	0.008	0.000433389	0.0208225	0.514667	FALSE
1567	PF07334	IFP_35_N	1	147	0.00680272	0.000368528	0.0192006	0.798902	FALSE
1571	PF08442	ATP-grasp_2	1	723	0.00138313	7.49289e-05	0.00865647	1	FALSE
1572	PF00285	Citrate_synt	2	803	0.00249066	0.000134928	0.0116166	1	FALSE
1573	PF14961	BROMI	4	1349	0.00296516	0.000160633	0.0126751	1	FALSE
1575	PF02820	MBT	11	2128	0.00516917	0.000280033	0.0167365	1	FALSE
1576	PF11881	DUF3401	2	742	0.00269542	0.00014602	0.0120848	1	FALSE
1577	PF09816	EAF	1	204	0.00490196	0.000265557	0.0162981	1	FALSE
1579	PF10427	Ago_hook	7	296	0.0236486	0.00128113	0.0358159	0.000131086	TRUE
1581	PF00110	wnt	19	6062	0.00313428	0.000169795	0.0130317	1	FALSE
1582	PF09387	MRP	2	395	0.00506329	0.000274297	0.0165642	1	FALSE
1583	PF00930	DPPIV_N	5	2240	0.00223214	0.000120923	0.0109972	1	FALSE
1584	PF00326	Peptidase_S9	6	1955	0.00306905	0.000166262	0.0128953	1	FALSE
1586	PF10523	BEN	1	1030	0.000970874	5.25957e-05	0.00725248	0.749185	FALSE
1587	PF08159	NUC153	1	59	0.0169492	0.000918197	0.0303157	0.00685746	TRUE
1588	PF01702	TGT	2	610	0.00327869	0.000177618	0.0133285	1	FALSE
1589	PF10408	Ufd2P_core	4	948	0.00421941	0.000228581	0.0151206	1	FALSE
1593	PF04826	Arm_2	18	2550	0.00705882	0.000382402	0.0195588	0.734427	FALSE
1594	PF13638	PIN_4	2	543	0.00368324	0.000199534	0.0141271	1	FALSE
1595	PF00773	RNB	4	1390	0.0028777	0.000155895	0.0124868	1	FALSE
1597	PF01290	Thymosin	1	320	0.003125	0.000169292	0.0130123	1	FALSE
1598	PF13959	DUF4217	1	253	0.00395257	0.000214125	0.0146346	1	FALSE
1599	PF15275	PEHE	1	538	0.00185874	0.000100694	0.0100352	1	FALSE
1600	PF00183	HSP90	5	1486	0.00336474	0.00018228	0.0135023	1	FALSE
1601	PF09058	L27_1	2	122	0.0163934	0.000888092	0.0298141	0.00953228	TRUE
1602	PF10608	MAGUK_N_PEST	1	340	0.00294118	0.000159334	0.0126238	1	FALSE
1603	PF10600	PDZ_assoc	4	269	0.0148699	0.000805555	0.0283937	0.0211474	TRUE
1604	PF00808	CBFD_NFYB_HMF	3	386	0.00777202	0.000421038	0.0205235	0.566659	FALSE
1605	PF10390	ELL	7	912	0.00767544	0.000415806	0.0203956	0.588914	FALSE
1606	PF07303	Occludin_ELL	2	806	0.00248139	0.000134426	0.011595	1	FALSE
1607	PF02485	Branch	3	2062	0.0014549	7.88171e-05	0.00887825	1	FALSE
1608	PF12529	Xylo_C	1	213	0.00469484	0.000254336	0.0159499	1	FALSE
1609	PF00051	Kringle	12	3349	0.00358316	0.000194113	0.0139338	1	FALSE
1610	PF12231	Rif1_N	2	463	0.00431965	0.000234011	0.0152992	1	FALSE
1611	PF00749	tRNA-synt_1c	4	922	0.0043384	0.000235026	0.0153324	1	FALSE
1612	PF03950	tRNA-synt_1c_C	2	364	0.00549451	0.000297657	0.0172553	1	FALSE
1613	PF00458	WHEP-TRS	3	328	0.00914634	0.00049549	0.0222651	0.32023	FALSE
1614	PF00587	tRNA-synt_2b	10	1612	0.00620347	0.000336064	0.0183351	0.956285	FALSE
1616	PF01758	SBF	3	1273	0.00235664	0.000127668	0.0112997	1	FALSE
1618	PF10373	EST1_DNA_bind	4	1028	0.00389105	0.000210792	0.0145202	1	FALSE
1620	PF00298	Ribosomal_L11	1	142	0.00704225	0.000381504	0.0195359	0.738423	FALSE
1622	PF00418	Tubulin-binding	1	487	0.00205339	0.000111239	0.0105476	1	FALSE
1625	PF13426	PAS_9	5	1059	0.00472144	0.000255777	0.0159951	1	FALSE
1627	PF05287	PMG	7	1871	0.00374131	0.00020268	0.014238	1	FALSE
1628	PF01428	zf-AN1	1	459	0.00217865	0.000118025	0.0108646	1	FALSE
1629	PF02196	RBD	1	564	0.00177305	9.60525e-05	0.00980111	1	FALSE
1630	PF13836	DUF4195	2	721	0.00277393	0.000150273	0.0122595	1	FALSE
1631	PF06119	NIDO	2	450	0.00444444	0.000240772	0.0155187	1	FALSE
1632	PF03782	AMOP	1	577	0.0017331	9.38884e-05	0.00969006	1	FALSE
1633	PF00094	VWD	21	8141	0.00257954	0.000139743	0.0118221	1	FALSE
1634	PF10215	Ost4	1	34	0.0294118	0.00159334	0.0399485	2.43191e-06	TRUE
1635	PF01408	GFO_IDH_MocA	1	463	0.00215983	0.000117006	0.0108175	1	FALSE
1636	PF10277	Frag1	4	1460	0.00273973	0.000148421	0.0121837	1	FALSE
1637	PF02746	MR_MLE_N	1	126	0.00793651	0.000429949	0.0207397	0.529071	FALSE
1642	PF10540	Membr_traf_MHD	1	666	0.0015015	8.13418e-05	0.00901933	1	FALSE
1643	PF09807	DUF2348	2	250	0.008	0.000433389	0.0208225	0.514667	FALSE
1644	PF00494	SQS_PSY	1	773	0.00129366	7.00823e-05	0.00837181	0.986931	FALSE
1645	PF04100	Vps53_N	2	681	0.00293686	0.0001591	0.0126145	1	FALSE
1649	PF08174	Anillin	2	461	0.0043384	0.000235026	0.0153324	1	FALSE
1651	PF04727	ELMO_CED12	3	1063	0.0028222	0.000152889	0.0123658	1	FALSE
1655	PF04710	Pellino	5	1721	0.00290529	0.00015739	0.0125465	1	FALSE
1656	PF09128	RGS-like	2	636	0.00314465	0.000170357	0.0130532	1	FALSE
1657	PF08347	CTNNB1_binding	2	965	0.00207254	0.000112277	0.0105967	1	FALSE
1659	PF10401	IRF-3	5	1242	0.00402576	0.00021809	0.0147695	1	FALSE
1661	PF07571	DUF1546	1	91	0.010989	0.000595314	0.0244063	0.143456	FALSE
1663	PF00133	tRNA-synt_1	6	10052	0.000596896	3.2336e-05	0.00568657	0.452952	FALSE
1664	PF08264	Anticodon_1	4	2445	0.00163599	8.86276e-05	0.00941464	1	FALSE
1666	PF04718	ATP-synt_G	2	185	0.0108108	0.00058566	0.0242075	0.155674	FALSE
1667	PF07699	GCC2_GCC3	1	978	0.0010225	5.53922e-05	0.0074428	0.789609	FALSE
1669	PF13432	TPR_16	1	339	0.00294985	0.000159804	0.0126424	1	FALSE
1670	PF01063	Aminotran_4	3	499	0.00601202	0.000325693	0.0180499	1	FALSE
1671	PF03343	SART-1	1	638	0.0015674	8.49116e-05	0.00921514	1	FALSE
1672	PF03493	BK_channel_a	3	406	0.00738916	0.000400298	0.0200114	0.655716	FALSE
1673	PF01008	IF-2B	4	1244	0.00321543	0.000174192	0.0131993	1	FALSE
1674	PF13839	PC-Esterase	3	1400	0.00214286	0.000116086	0.010775	1	FALSE
1675	PF05063	MT-A70	2	512	0.00390625	0.000211616	0.0145486	1	FALSE
1677	PF00273	Serum_albumin	2	1819	0.0010995	5.95641e-05	0.00771801	0.848064	FALSE
1680	PF07159	DUF1394	4	608	0.00657895	0.000356405	0.0188821	0.85683	FALSE
1681	PF13671	AAA_33	3	1410	0.00212766	0.000115263	0.0107367	1	FALSE
1682	PF05881	CNPase	1	470	0.00212766	0.000115263	0.0107367	1	FALSE
1685	PF14656	RAB3GAP2_C	3	603	0.00497512	0.00026952	0.0164193	1	FALSE
1687	PF02008	zf-CXXC	3	588	0.00510204	0.000276396	0.0166275	1	FALSE
1688	PF13771	zf-HC5HC2H	11	1151	0.00955691	0.000517732	0.0227596	0.273293	FALSE
1689	PF05964	FYRN	4	261	0.0153257	0.000830247	0.028826	0.0164907	TRUE
1690	PF05965	FYRC	1	424	0.00235849	0.000127768	0.0113042	1	FALSE
1697	PF13725	tRNA_bind_2	1	121	0.00826446	0.000447716	0.021164	0.467379	FALSE
1698	PF12336	SOXp	1	402	0.00248756	0.00013476	0.0116094	1	FALSE
1699	PF00294	PfkB	2	1312	0.00152439	8.25817e-05	0.00908782	1	FALSE
1701	PF02818	PPAK	2	664	0.00301205	0.000163173	0.012775	1	FALSE
1702	PF05033	Pre-SET	5	1468	0.003406	0.000184515	0.0135849	1	FALSE
1703	PF07691	PA14	1	435	0.00229885	0.000124537	0.0111603	1	FALSE
1704	PF05679	CHGN	11	3676	0.00299238	0.000162108	0.0127332	1	FALSE
1706	PF01040	UbiA	3	1134	0.0026455	0.000143316	0.0119723	1	FALSE
1709	PF14652	DUF4457	1	851	0.00117509	6.36587e-05	0.0079789	0.903476	FALSE
1712	PF03850	Tfb4	1	453	0.00220751	0.000119589	0.0109363	1	FALSE
1714	PF05746	DALR_1	3	381	0.00787402	0.000426564	0.0206578	0.543306	FALSE
1715	PF00795	CN_hydrolase	12	1515	0.00792079	0.000429098	0.0207191	0.532646	FALSE
1716	PF01084	Ribosomal_S18	2	485	0.00412371	0.000223396	0.0149481	1	FALSE
1718	PF10294	Methyltransf_16	8	1924	0.004158	0.000225254	0.0150102	1	FALSE
1719	PF06409	NPIP	8	7235	0.00110574	5.99017e-05	0.00773985	0.852702	FALSE
1720	PF08926	DUF1908	5	1230	0.00406504	0.000220218	0.0148414	1	FALSE
1721	PF14492	EFG_II	3	360	0.00833333	0.000451447	0.0212521	0.455518	FALSE
1722	PF03764	EFG_IV	1	587	0.00170358	9.22889e-05	0.00960716	1	FALSE
1724	PF00992	Troponin	3	766	0.00391645	0.000212168	0.0145675	1	FALSE
1725	PF07354	Sp38	4	536	0.00746269	0.000404281	0.0201108	0.638438	FALSE
1726	PF14893	PNMA	12	5460	0.0021978	0.000119063	0.0109122	1	FALSE
1729	PF00854	PTR2	7	2407	0.00290818	0.000157547	0.0125528	1	FALSE
1730	PF01342	SAND	2	687	0.00291121	0.000157711	0.0125593	1	FALSE
1732	PF13904	DUF4207	2	264	0.00757576	0.000410406	0.0202626	0.612031	FALSE
1733	PF04841	Vps16_N	1	698	0.00143267	7.76126e-05	0.00881014	1	FALSE
1735	PF14745	WASH-7_N	2	572	0.0034965	0.000189418	0.0137642	1	FALSE
1736	PF14744	WASH-7_mid	1	349	0.00286533	0.000155225	0.0124599	1	FALSE
1737	PF14746	WASH-7_C	1	169	0.00591716	0.000320554	0.0179069	1	FALSE
1739	PF02893	GRAM	8	1703	0.00469759	0.000254485	0.0159546	1	FALSE
1740	PF10349	WWbp	1	333	0.003003	0.000162683	0.0127558	1	FALSE
1741	PF00836	Stathmin	1	628	0.00159236	8.62637e-05	0.00928823	1	FALSE
1742	PF00635	Motile_Sperm	1	612	0.00163399	8.8519e-05	0.00940887	1	FALSE
1743	PF07529	HSA	3	286	0.0104895	0.000568254	0.0238449	0.177959	FALSE
1744	PF00068	Phospholip_A2_1	2	1194	0.00167504	9.0743e-05	0.00952635	1	FALSE
1747	PF04810	zf-Sec23_Sec24	2	236	0.00847458	0.000459098	0.0214315	0.431347	FALSE
1748	PF04811	Sec23_trunk	7	1495	0.00468227	0.000253656	0.0159286	1	FALSE
1749	PF08033	Sec23_BS	2	542	0.00369004	0.000199903	0.0141401	1	FALSE
1750	PF04815	Sec23_helical	1	610	0.00163934	8.88092e-05	0.00942428	1	FALSE
1751	PF00626	Gelsolin	7	3490	0.00200573	0.000108658	0.0104245	1	FALSE
1753	PF01557	FAA_hydrolase	3	960	0.003125	0.000169292	0.0130123	1	FALSE
1754	PF01513	NAD_kinase	1	669	0.00149477	8.0977e-05	0.00899908	1	FALSE
1755	PF00880	Nebulin	19	5145	0.00369291	0.000200058	0.0141456	1	FALSE
1757	PF01652	IF4E	1	649	0.00154083	8.34724e-05	0.0091367	1	FALSE
1758	PF01243	Pyridox_oxidase	1	95	0.0105263	0.000570248	0.0238867	0.175389	FALSE
1760	PF02029	Caldesmon	4	678	0.0058997	0.000319608	0.0178804	1	FALSE
1761	PF00209	SNF	28	13403	0.00208909	0.000113173	0.0106389	1	FALSE
1762	PF05026	DCP2	1	84	0.0119048	0.000644924	0.0254035	0.0922153	TRUE
1764	PF00194	Carb_anhydrase	14	5177	0.00270427	0.0001465	0.0121046	1	FALSE
1765	PF03571	Peptidase_M49	3	564	0.00531915	0.000288157	0.0169776	1	FALSE
1766	PF01031	Dynamin_M	5	2029	0.00246427	0.000133498	0.0115549	1	FALSE
1767	PF02212	GED	4	546	0.00732601	0.000396876	0.0199257	0.670626	FALSE
1768	PF03476	MOSC_N	1	361	0.00277008	0.000150065	0.012251	1	FALSE
1770	PF00730	HhH-GPD	6	583	0.0102916	0.000557533	0.0236187	0.191856	FALSE
1772	PF02837	Glyco_hydro_2_N	1	357	0.00280112	0.000151747	0.0123195	1	FALSE
1774	PF02836	Glyco_hydro_2_C	4	532	0.0075188	0.00040732	0.0201863	0.625309	FALSE
1776	PF09398	FOP_dimer	1	150	0.00666667	0.000361157	0.0190076	0.834006	FALSE
1777	PF04851	ResIII	1	750	0.00133333	7.22314e-05	0.00849922	1	FALSE
1778	PF12589	WBS_methylT	1	147	0.00680272	0.000368528	0.0192006	0.798902	FALSE
1779	PF00152	tRNA-synt_2	5	1876	0.00266525	0.000144386	0.0120169	1	FALSE
1780	PF15062	ARL6IP6	2	76	0.0263158	0.00142562	0.0377843	2.19464e-05	TRUE
1784	PF06567	Neural_ProG_Cyt	1	119	0.00840336	0.00045524	0.0213412	0.443509	FALSE
1785	PF01049	Cadherin_C	22	3697	0.00595077	0.000322375	0.0179577	1	FALSE
1787	PF02852	Pyr_redox_dim	1	559	0.00178891	9.69116e-05	0.00984485	1	FALSE
1797	PF14964	DUF4507	1	525	0.00190476	0.000103188	0.0101587	1	FALSE
1798	PF08332	CaMKII_AD	1	508	0.0019685	0.000106641	0.0103273	1	FALSE
1804	PF03165	MH1	3	1258	0.00238474	0.00012919	0.0113669	1	FALSE
1805	PF03166	MH2	8	1574	0.00508259	0.000275342	0.0165957	1	FALSE
1806	PF02463	SMC_N	24	9786	0.00245248	0.00013286	0.0115272	1	FALSE
1807	PF05527	DUF758	1	805	0.00124224	6.72964e-05	0.00820371	0.951227	FALSE
1808	PF15364	PAXIP1_C	1	135	0.00740741	0.000401286	0.0200361	0.651421	FALSE
1809	PF11864	DUF3384	1	630	0.0015873	8.59899e-05	0.00927347	1	FALSE
1812	PF02800	Gp_dh_C	1	314	0.00318471	0.000172527	0.0131361	1	FALSE
1814	PF13508	Acetyltransf_7	1	249	0.00401606	0.000217565	0.0147517	1	FALSE
1816	PF03416	Peptidase_C54	9	2053	0.00438383	0.000237488	0.0154125	1	FALSE
1817	PF08005	PHR	2	900	0.00222222	0.000120386	0.0109727	1	FALSE
1820	PF03223	V-ATPase_C	1	413	0.00242131	0.000131171	0.0114537	1	FALSE
1821	PF09762	KOG2701	1	181	0.00552486	0.000299302	0.0173029	1	FALSE
1823	PF04116	FA_hydroxylase	2	677	0.00295421	0.00016004	0.0126517	1	FALSE
1824	PF11830	DUF3350	1	118	0.00847458	0.000459098	0.0214315	0.431347	FALSE
1827	PF10233	Cg6151-P	1	218	0.00458716	0.000248503	0.0157659	1	FALSE
1830	PF08399	VWA_N	1	590	0.00169491	9.18196e-05	0.0095827	1	FALSE
1831	PF13768	VWA_3	10	1846	0.00541712	0.000293465	0.0171333	1	FALSE
1835	PF00029	Connexin	5	2443	0.00204666	0.000110875	0.0105303	1	FALSE
1836	PF10582	Connexin_CCC	2	1528	0.0013089	7.09079e-05	0.00842098	0.997375	FALSE
1838	PF07701	HNOBA	3	822	0.00364964	0.000197714	0.0140625	1	FALSE
1841	PF01794	Ferric_reduct	6	2058	0.00291545	0.000157941	0.0125684	1	FALSE
1842	PF03556	Cullin_binding	4	575	0.00695652	0.00037686	0.0194165	0.759638	FALSE
1843	PF04818	CTD_bind	1	505	0.0019802	0.000107274	0.0103579	1	FALSE
1846	PF15293	NUFIP2	3	600	0.005	0.000270868	0.0164603	1	FALSE
1848	PF05162	Ribosomal_L41	1	24	0.0416667	0.00225723	0.0475641	6.9916e-11	TRUE
1850	PF06083	IL17	1	506	0.00197628	0.000107062	0.0103477	1	FALSE
1851	PF04095	NAPRTase	3	785	0.00382166	0.000207033	0.0143901	1	FALSE
1852	PF13238	AAA_18	1	436	0.00229358	0.000124251	0.0111475	1	FALSE
1856	PF00205	TPP_enzyme_M	1	262	0.00381679	0.000206769	0.014381	1	FALSE
1858	PF00489	IL6	1	427	0.00234192	0.00012687	0.0112644	1	FALSE
1860	PF13452	MaoC_dehydrat_N	2	130	0.0153846	0.00083344	0.0288814	0.0158936	TRUE
1861	PF01575	MaoC_dehydratas	2	241	0.00829875	0.000449573	0.0212079	0.461467	FALSE
1862	PF02036	SCP2	2	428	0.0046729	0.000253148	0.0159126	1	FALSE
1863	PF04433	SWIRM	1	435	0.00229885	0.000124537	0.0111603	1	FALSE
1865	PF03308	ArgK	1	283	0.00353357	0.000191426	0.013837	1	FALSE
1866	PF01505	Vault	1	212	0.00471698	0.000255536	0.0159875	1	FALSE
1868	PF08910	Aida_N	1	105	0.00952381	0.000515939	0.0227202	0.277039	FALSE
1869	PF14186	Aida_C2	1	148	0.00675676	0.000366038	0.0191356	0.810722	FALSE
1870	PF01370	Epimerase	7	1943	0.00360268	0.00019517	0.0139717	1	FALSE
1871	PF01073	3Beta_HSD	6	2422	0.00247729	0.000134204	0.0115854	1	FALSE
1873	PF05649	Peptidase_M13_N	11	3128	0.00351662	0.000190508	0.0138038	1	FALSE
1874	PF01431	Peptidase_M13	8	1693	0.00472534	0.000255989	0.0160017	1	FALSE
1877	PF10591	SPARC_Ca_bdg	3	811	0.00369914	0.000200396	0.0141575	1	FALSE
1878	PF03215	Rad17	3	1756	0.00170843	9.25517e-05	0.00962082	1	FALSE
1879	PF03097	BRO1	7	2214	0.0031617	0.000171281	0.0130885	1	FALSE
1880	PF15268	Dapper	5	260	0.0192308	0.0010418	0.0322938	0.00194498	TRUE
1882	PF00521	DNA_topoisoIV	1	983	0.00101729	5.51105e-05	0.00742385	0.785583	FALSE
1886	PF04098	Rad52_Rad22	1	307	0.00325733	0.000176461	0.013285	1	FALSE
1888	PF01909	NTP_transf_2	2	999	0.002002	0.000108456	0.0104148	1	FALSE
1889	PF03828	PAP_assoc	3	493	0.00608519	0.000329657	0.0181594	0.988235	FALSE
1890	PF00723	Glyco_hydro_15	11	3020	0.00364238	0.000197321	0.0140485	1	FALSE
1891	PF00343	Phosphorylase	8	1435	0.00557491	0.000302013	0.0173811	1	FALSE
1892	PF14774	FAM177	1	243	0.00411523	0.000222937	0.0149327	1	FALSE
1894	PF02460	Patched	20	5359	0.00373204	0.000202178	0.0142204	1	FALSE
1897	PF04666	Glyco_transf_54	3	1878	0.00159744	8.65393e-05	0.00930305	1	FALSE
1898	PF11571	Med27	2	86	0.0232558	0.00125985	0.0355168	0.000177087	TRUE
1899	PF00244	2003-03-14	4	1801	0.00222099	0.000120319	0.0109697	1	FALSE
1900	PF13802	Gal_mutarotas_2	1	208	0.00480769	0.00026045	0.0161406	1	FALSE
1902	PF11816	DUF3337	2	311	0.00643087	0.000348383	0.0186683	0.895706	FALSE
1903	PF00644	PARP	12	3238	0.00370599	0.000200767	0.0141706	1	FALSE
1905	PF03834	Rad10	1	67	0.0149254	0.000808561	0.0284467	0.0205767	TRUE
1906	PF00206	Lyase_1	6	912	0.00657895	0.000356405	0.0188821	0.85683	FALSE
1907	PF14698	ASL_C2	1	69	0.0144928	0.000785125	0.0280311	0.0250546	TRUE
1910	PF04712	Radial_spoke	3	665	0.00451128	0.000244392	0.015635	1	FALSE
1911	PF15558	DUF4659	3	746	0.00402145	0.000217856	0.0147616	1	FALSE
1912	PF06607	Prokineticin	2	299	0.00668896	0.000362365	0.0190393	0.828229	FALSE
1913	PF05978	UNC-93	2	393	0.00508906	0.000275693	0.0166063	1	FALSE
1916	PF05781	MRVI1	2	1531	0.00130634	7.07689e-05	0.00841272	0.995621	FALSE
1919	PF03265	DNase_II	2	660	0.0030303	0.000164162	0.0128136	1	FALSE
1920	PF11938	DUF3456	3	1104	0.00271739	0.000147211	0.0121339	1	FALSE
1922	PF08142	AARP2CN	1	167	0.00598802	0.000324393	0.0180138	1	FALSE
1924	PF06907	Latexin	2	345	0.0057971	0.00031405	0.0177242	1	FALSE
1926	PF05773	RWD	5	1340	0.00373134	0.00020214	0.014219	1	FALSE
1928	PF04056	Ssl1	3	764	0.0039267	0.000212724	0.0145866	1	FALSE
1929	PF07975	C1_4	2	172	0.0116279	0.000629926	0.0251062	0.103166	FALSE
1931	PF06327	DUF1053	1	502	0.00199203	0.000107916	0.0103888	1	FALSE
1932	PF03200	Glyco_hydro_63	2	932	0.00214592	0.000116252	0.0107827	1	FALSE
1933	PF07281	INSIG	3	358	0.00837989	0.000453969	0.0213114	0.447529	FALSE
1935	PF09036	Bcr-Abl_Oligo	1	78	0.0128205	0.000694533	0.0263632	0.0568698	TRUE
1936	PF00123	Hormone_2	1	243	0.00411523	0.000222937	0.0149327	1	FALSE
1937	PF01534	Frizzled	11	4066	0.00270536	0.000146559	0.0121071	1	FALSE
1943	PF06621	SIM_C	1	614	0.00162866	8.82306e-05	0.00939353	1	FALSE
1944	PF05831	GAGE	17	5237	0.00324613	0.000175855	0.0132622	1	FALSE
1945	PF02170	PAZ	5	1265	0.00395257	0.000214125	0.0146346	1	FALSE
1946	PF02171	Piwi	10	2142	0.00466853	0.000252911	0.0159052	1	FALSE
1947	PF03137	OATP	31	7567	0.00409674	0.000221935	0.0148991	1	FALSE
1951	PF01027	Bax1-I	4	1481	0.00270088	0.000146316	0.012097	1	FALSE
1953	PF08166	NUC202	1	139	0.00719425	0.000389738	0.0197456	0.701942	FALSE
1954	PF15123	DUF4562	1	115	0.00869565	0.000471075	0.0217094	0.393913	FALSE
1955	PF15058	Speriolin_N	1	605	0.00165289	8.95432e-05	0.00946315	1	FALSE
1958	PF11928	DUF3446	2	243	0.00823045	0.000445873	0.0211204	0.473254	FALSE
1960	PF04114	Gaa1	1	1380	0.000724638	3.92562e-05	0.0062656	0.56053	FALSE
1962	PF01556	CTDII	1	728	0.00137363	7.44143e-05	0.00862669	1	FALSE
1963	PF08389	Xpo1	5	938	0.00533049	0.000288772	0.0169957	1	FALSE
1965	PF03463	eRF1_1	1	130	0.00769231	0.00041672	0.020418	0.585017	FALSE
1967	PF03465	eRF1_3	2	236	0.00847458	0.000459098	0.0214315	0.431347	FALSE
1972	PF02825	WWE	5	941	0.0053135	0.000287851	0.0169686	1	FALSE
1976	PF06482	Endostatin	2	583	0.00343053	0.000185844	0.0136337	1	FALSE
1977	PF13415	Kelch_3	6	1271	0.00472069	0.000255737	0.0159938	1	FALSE
1981	PF10525	Engrail_1_C_sig	2	62	0.0322581	0.00174754	0.0418401	2.50668e-07	TRUE
1985	PF10780	MRP_L53	1	51	0.0196078	0.00106223	0.0326092	0.00160811	TRUE
1986	PF14753	DUF4475	1	274	0.00364964	0.000197714	0.0140625	1	FALSE
1987	PF01843	DIL	3	533	0.00562852	0.000304917	0.0174645	1	FALSE
1992	PF03949	Malic_M	3	759	0.00395257	0.000214125	0.0146346	1	FALSE
1993	PF04129	Vps52	2	3042	0.000657462	3.56171e-05	0.00596811	0.50526	FALSE
1994	PF14923	CCDC142	1	418	0.00239234	0.000129602	0.011385	1	FALSE
1996	PF08557	Lipid_DES	3	76	0.0394737	0.00213843	0.0462927	5.9006e-10	TRUE
1999	PF10403	BHD_1	2	53	0.0377358	0.00204429	0.0452601	3.06589e-09	TRUE
2002	PF03607	DCX	1	966	0.0010352	5.60803e-05	0.00748889	0.799398	FALSE
2003	PF01088	Peptidase_C12	4	1050	0.00380952	0.000206376	0.0143673	1	FALSE
2004	PF14895	PPPI_inhib	2	396	0.00505051	0.000273604	0.0165432	1	FALSE
2005	PF08515	TGF_beta_GS	1	196	0.00510204	0.000276396	0.0166275	1	FALSE
2006	PF00178	Ets	11	2386	0.00461023	0.000249753	0.0158055	1	FALSE
2007	PF15245	VGLL4	2	406	0.00492611	0.000266865	0.0163382	1	FALSE
2008	PF02179	BAG	1	598	0.00167224	9.05913e-05	0.00951838	1	FALSE
2010	PF03765	CRAL_TRIO_N	2	700	0.00285714	0.000154782	0.0124421	1	FALSE
2011	PF00650	CRAL_TRIO	5	1910	0.0026178	0.000141816	0.0119095	1	FALSE
2012	PF03546	Treacle	1	972	0.00102881	5.57342e-05	0.00746574	0.794481	FALSE
2013	PF06702	DUF1193	3	859	0.00349243	0.000189198	0.0137562	1	FALSE
2014	PF05716	AKAP_110	9	2067	0.00435414	0.000235879	0.0153602	1	FALSE
2016	PF02136	NTF2	4	1555	0.00257235	0.000139353	0.0118056	1	FALSE
2020	PF00580	UvrD-helicase	1	398	0.00251256	0.000136115	0.0116676	1	FALSE
2022	PF02436	PYC_OADA	1	201	0.00497512	0.00026952	0.0164193	1	FALSE
2023	PF02176	zf-TRAF	3	645	0.00465116	0.00025197	0.0158756	1	FALSE
2024	PF10209	DUF2340	1	118	0.00847458	0.000459098	0.0214315	0.431347	FALSE
2025	PF15264	TSSC4	1	123	0.00813008	0.000440436	0.0209912	0.490664	FALSE
2027	PF08742	C8	7	3581	0.00195476	0.000105896	0.0102911	1	FALSE
2028	PF01826	TIL	4	2196	0.00182149	9.86769e-05	0.00993411	1	FALSE
2029	PF13091	PLDc_2	2	1040	0.00192308	0.00010418	0.0102074	1	FALSE
2031	PF04952	AstE_AspA	2	582	0.00343643	0.000186164	0.0136454	1	FALSE
2033	PF09286	Pro-kuma_activ	3	143	0.020979	0.00113651	0.0337313	0.000702085	TRUE
2034	PF03801	Ndc80_HEC	1	166	0.0060241	0.000326347	0.018068	1	FALSE
2035	PF01020	Ribosomal_L40e	1	51	0.0196078	0.00106223	0.0326092	0.00160811	TRUE
2039	PF11879	DUF3399	1	432	0.00231482	0.000125402	0.011199	1	FALSE
2043	PF02493	MORN	6	1457	0.00411805	0.00022309	0.0149379	1	FALSE
2044	PF15511	CENP-T	1	775	0.00129032	6.99014e-05	0.008361	0.984635	FALSE
2045	PF00704	Glyco_hydro_18	12	2321	0.00517018	0.000280088	0.0167382	1	FALSE
2046	PF12695	Abhydrolase_5	6	3290	0.00182371	9.87968e-05	0.00994015	1	FALSE
2047	PF02827	PKI	2	215	0.00930233	0.00050394	0.0224543	0.302276	FALSE
2049	PF00375	SDF	9	3302	0.00272562	0.000147657	0.0121523	1	FALSE
2050	PF10573	UPF0561	1	164	0.00609756	0.000330327	0.0181779	0.98488	FALSE
2053	PF15336	Auts2	2	715	0.0027972	0.000151535	0.0123109	1	FALSE
2054	PF02089	Palm_thioest	1	4174	0.000239578	1.29788e-05	0.00360263	0.259934	FALSE
2056	PF01151	ELO	10	1687	0.00592768	0.000321124	0.0179228	1	FALSE
2059	PF03489	SapB_2	1	373	0.00268096	0.000145238	0.0120523	1	FALSE
2060	PF08763	Ca_chan_IQ	1	270	0.0037037	0.000200643	0.0141663	1	FALSE
2065	PF07557	Shugoshin_C	1	25	0.04	0.00216694	0.046601	3.99018e-10	TRUE
2066	PF14716	HHH_8	1	261	0.00383142	0.000207562	0.0144085	1	FALSE
2067	PF10391	DNA_pol_lambd_f	1	154	0.00649351	0.000351777	0.018759	0.879207	FALSE
2068	PF14792	DNA_pol_B_palm	1	533	0.00187617	0.000101639	0.0100821	1	FALSE
2069	PF14791	DNA_pol_B_thumb	1	269	0.00371747	0.000201389	0.0141926	1	FALSE
2072	PF04190	DUF410	1	345	0.00289855	0.000157025	0.0125319	1	FALSE
2073	PF02020	W2	29	578	0.050173	0.00271805	0.0522059	1.41671e-14	TRUE
2074	PF00462	Glutaredoxin	4	513	0.00779727	0.000422406	0.0205569	0.560863	FALSE
2077	PF04589	RFX1_trans_act	2	457	0.00437637	0.000237084	0.0153993	1	FALSE
2078	PF02257	RFX_DNA_binding	4	829	0.00482509	0.000261392	0.0161698	1	FALSE
2079	PF01411	tRNA-synt_2c	6	1321	0.00454201	0.000246057	0.0156881	1	FALSE
2080	PF07973	tRNA_SAD	1	348	0.00287356	0.000155671	0.0124778	1	FALSE
2081	PF08683	CAMSAP_CKK	2	387	0.00516796	0.000279967	0.0167346	1	FALSE
2082	PF11971	CAMSAP_CH	1	502	0.00199203	0.000107916	0.0103888	1	FALSE
2083	PF01299	Lamp	8	2103	0.00380409	0.000206081	0.014357	1	FALSE
2085	PF01434	Peptidase_M41	1	714	0.00140056	7.58734e-05	0.00871086	1	FALSE
2086	PF13965	SID-1_RNA_chan	7	1156	0.00605536	0.000328041	0.0181149	0.996342	FALSE
2091	PF08702	Fib_alpha	4	291	0.0137457	0.000744654	0.0272985	0.0374272	TRUE
2092	PF12160	Fibrinogen_aC	1	65	0.0153846	0.00083344	0.0288814	0.0158936	TRUE
2094	PF00252	Ribosomal_L16	5	681	0.00734214	0.00039775	0.0199476	0.66681	FALSE
2095	PF14646	MYCBPAP	1	505	0.0019802	0.000107274	0.0103579	1	FALSE
2096	PF14828	Amnionless	1	664	0.00150602	8.15867e-05	0.00903291	1	FALSE
2097	PF08217	DUF1712	1	839	0.0011919	6.45692e-05	0.00803576	0.915553	FALSE
2100	PF03947	Ribosomal_L2_C	3	241	0.0124481	0.00067436	0.0259772	0.0710856	TRUE
2101	PF11707	Npa1	2	321	0.00623053	0.00033753	0.0183751	0.94902	FALSE
2102	PF15037	IL17_R_N	2	1104	0.00181159	9.81406e-05	0.00990708	1	FALSE
2103	PF13234	rRNA_proc-arch	1	1536	0.000651042	3.52693e-05	0.0059389	0.499833	FALSE
2105	PF11838	ERAP1_C	6	2313	0.00259403	0.000140528	0.0118553	1	FALSE
2106	PF01234	NNMT_PNMT_TEMT	3	781	0.00384123	0.000208093	0.0144269	1	FALSE
2107	PF14681	UPRTase	2	340	0.00588235	0.000318668	0.0178541	1	FALSE
2108	PF00052	Laminin_B	5	1626	0.00307503	0.000166585	0.0129079	1	FALSE
2110	PF11851	DUF3371	2	685	0.00291971	0.000158171	0.0125776	1	FALSE
2111	PF13949	ALIX_LYPXL_bnd	3	587	0.00511073	0.000276867	0.0166416	1	FALSE
2113	PF00888	Cullin	14	5078	0.00275699	0.000149356	0.012222	1	FALSE
2115	PF02198	SAM_PNT	4	912	0.00438597	0.000237603	0.0154162	1	FALSE
2116	PF12416	DUF3668	1	332	0.00301205	0.000163173	0.012775	1	FALSE
2118	PF14943	MRP-S26	2	170	0.0117647	0.000637336	0.0252536	0.0977392	TRUE
2121	PF00659	POLO_box	4	463	0.00863931	0.000468022	0.0216389	0.403408	FALSE
2122	PF04667	Endosulfine	2	188	0.0106383	0.000576315	0.0240135	0.167597	FALSE
2123	PF09184	PPP4R2	1	352	0.00284091	0.000153902	0.0124067	1	FALSE
2126	PF10184	DUF2358	1	750	0.00133333	7.22314e-05	0.00849922	1	FALSE
2129	PF12714	TILa	6	990	0.00606061	0.000328325	0.0181227	0.994915	FALSE
2130	PF06464	DMAP_binding	2	551	0.00362976	0.000196637	0.0140241	1	FALSE
2133	PF13621	Cupin_8	1	2214	0.000451671	2.44686e-05	0.00494664	0.350182	FALSE
2134	PF06441	EHN	1	112	0.00892857	0.000483693	0.0219983	0.354985	FALSE
2135	PF00561	Abhydrolase_1	4	2363	0.00169276	9.17031e-05	0.00957661	1	FALSE
2136	PF03006	HlyIII	4	2663	0.00150206	8.13723e-05	0.00902102	1	FALSE
2138	PF12012	DUF3504	3	1156	0.00259516	0.000140589	0.0118579	1	FALSE
2139	PF00478	IMPDH	3	1856	0.00161638	8.75651e-05	0.00935803	1	FALSE
2140	PF00571	CBS	4	2137	0.00187178	0.000101401	0.0100703	1	FALSE
2142	PF08687	ASD2	3	1152	0.00260417	0.000141077	0.0118784	1	FALSE
2144	PF00852	Glyco_transf_10	9	3164	0.0028445	0.000154097	0.0124145	1	FALSE
2145	PF01400	Astacin	2	1146	0.0017452	9.45438e-05	0.00972382	1	FALSE
2146	PF00752	XPG_N	2	497	0.00402414	0.000218002	0.0147665	1	FALSE
2148	PF13967	RSN1_TM	1	456	0.00219298	0.000118802	0.0109003	1	FALSE
2150	PF02714	DUF221	1	1026	0.000974659	5.28008e-05	0.00726661	0.752185	FALSE
2151	PF06809	NPDC1	3	324	0.00925926	0.000501607	0.0224022	0.307218	FALSE
2153	PF00120	Gln-synt_C	2	495	0.0040404	0.000218883	0.0147963	1	FALSE
2154	PF11819	DUF3338	2	545	0.00366972	0.000198802	0.0141011	1	FALSE
2155	PF09067	EpoR_lig-bind	3	503	0.00596422	0.000323103	0.017978	1	FALSE
2156	PF15160	SASRP1	1	243	0.00411523	0.000222937	0.0149327	1	FALSE
2157	PF12317	IFT46_B_C	2	213	0.00938967	0.000508672	0.0225595	0.292288	FALSE
2158	PF06818	Fez1	1	754	0.00132626	7.18483e-05	0.00847664	1	FALSE
2159	PF08232	Striatin	1	267	0.00374532	0.000202897	0.0142456	1	FALSE
2160	PF05719	GPP34	2	654	0.0030581	0.000165668	0.0128723	1	FALSE
2161	PF05832	DUF846	1	531	0.00188324	0.000102022	0.0101011	1	FALSE
2164	PF01099	Uteroglobin	1	584	0.00171233	9.2763e-05	0.0096318	1	FALSE
2165	PF01048	PNP_UDP_1	4	1117	0.00358102	0.000193997	0.0139296	1	FALSE
2166	PF14851	FAM176	1	286	0.0034965	0.000189418	0.0137642	1	FALSE
2167	PF11878	DUF3398	2	568	0.00352113	0.000190752	0.0138126	1	FALSE
2168	PF03016	Exostosin	6	1371	0.00437637	0.000237084	0.0153993	1	FALSE
2169	PF09258	Glyco_transf_64	6	1476	0.00406504	0.000220218	0.0148414	1	FALSE
2170	PF14048	MBD_C	1	652	0.00153374	8.30883e-05	0.00911566	1	FALSE
2172	PF07716	bZIP_2	5	702	0.00712251	0.000385852	0.0196469	0.719112	FALSE
2176	PF00006	ATP-synt_ab	5	1425	0.00350877	0.000190083	0.0137884	1	FALSE
2177	PF00306	ATP-synt_ab_C	2	642	0.00311526	0.000168765	0.0129921	1	FALSE
2179	PF00300	His_Phos_1	4	2214	0.00180668	9.78746e-05	0.00989364	1	FALSE
2180	PF01417	ENTH	2	733	0.00272851	0.000147813	0.0121588	1	FALSE
2183	PF06469	DUF1088	1	346	0.00289017	0.000156571	0.0125138	1	FALSE
2184	PF14844	PH_BEACH	7	726	0.00964187	0.000522335	0.0228606	0.263707	FALSE
2185	PF07092	DUF1356	4	940	0.00425532	0.000230526	0.0151848	1	FALSE
2187	PF12024	DUF3512	2	237	0.00843882	0.000457161	0.0213862	0.437447	FALSE
2190	PF03104	DNA_pol_B_exo1	5	1472	0.00339674	0.000184014	0.0135664	1	FALSE
2191	PF00136	DNA_pol_B	1	1900	0.000526316	2.85124e-05	0.00533978	0.40444	FALSE
2195	PF03528	Rabaptin	4	345	0.0115942	0.0006281	0.0250698	0.104508	FALSE
2197	PF07500	TFIIS_M	3	886	0.00338601	0.000183432	0.013545	1	FALSE
2198	PF05279	Asp-B-Hydro_N	5	511	0.00978474	0.000530074	0.0230294	0.247682	FALSE
2200	PF10148	SCHIP-1	3	473	0.0063425	0.000343596	0.0185395	0.91912	FALSE
2201	PF09815	XK-related	4	3413	0.00117199	6.34909e-05	0.00796837	0.90124	FALSE
2202	PF12578	3-PAP	1	539	0.00185529	0.000100508	0.0100259	1	FALSE
2205	PF13297	Telomere_Sde2_2	1	118	0.00847458	0.000459098	0.0214315	0.431347	FALSE
2206	PF12394	DUF3657	1	238	0.00420168	0.00022762	0.0150888	1	FALSE
2207	PF05057	DUF676	1	392	0.00255102	0.000138198	0.0117566	1	FALSE
2208	PF00629	MAM	11	5470	0.00201097	0.000108941	0.0104381	1	FALSE
2209	PF01331	mRNA_cap_enzyme	1	188	0.00531915	0.000288157	0.0169776	1	FALSE
2211	PF00341	PDGF	1	738	0.00135501	7.3406e-05	0.00856804	1	FALSE
2213	PF00614	PLDc	1	81	0.0123457	0.00066881	0.02587	0.0750339	TRUE
2214	PF15419	LNP1	1	181	0.00552486	0.000299302	0.0173029	1	FALSE
2215	PF10177	DUF2371	1	469	0.0021322	0.000115509	0.0107481	1	FALSE
2219	PF13897	GOLD_2	2	392	0.00510204	0.000276396	0.0166275	1	FALSE
2220	PF15014	CLN5	1	298	0.00335571	0.000181791	0.0134842	1	FALSE
2224	PF06424	PRP1_N	1	156	0.00641026	0.000347267	0.0186383	0.901152	FALSE
2227	PF06584	DIRP	1	105	0.00952381	0.000515939	0.0227202	0.277039	FALSE
2228	PF01852	START	8	3201	0.00249922	0.000135392	0.0116366	1	FALSE
2229	PF03381	CDC50	2	587	0.00340715	0.000184578	0.0135872	1	FALSE
2231	PF06524	NOA36	4	312	0.0128205	0.000694533	0.0263632	0.0568698	TRUE
2232	PF01728	FtsJ	3	1332	0.00225225	0.000122013	0.0110466	1	FALSE
2235	PF08063	PADR1	1	53	0.0188679	0.00102214	0.0319873	0.00227226	TRUE
2236	PF05406	WGR	1	250	0.004	0.000216694	0.0147221	1	FALSE
2237	PF02877	PARP_reg	1	403	0.00248139	0.000134426	0.011595	1	FALSE
2241	PF10409	PTEN_C2	12	1080	0.0111111	0.000601929	0.0245416	0.135142	FALSE
2242	PF08416	PTB	2	2225	0.000898876	4.86953e-05	0.00697837	0.692954	FALSE
2243	PF13921	Myb_DNA-bind_6	8	589	0.0135823	0.000735804	0.0271357	0.0407754	TRUE
2250	PF01409	tRNA-synt_2d	1	680	0.00147059	7.9667e-05	0.00892599	1	FALSE
2252	PF02990	EMP70	4	2091	0.00191296	0.000103632	0.0101805	1	FALSE
2253	PF13469	Sulfotransfer_3	2	597	0.00335008	0.000181486	0.0134729	1	FALSE
2255	PF08969	USP8_dimer	1	331	0.00302115	0.000163666	0.0127943	1	FALSE
2257	PF03034	PSS	2	560	0.00357143	0.000193477	0.013911	1	FALSE
2258	PF03853	YjeF_N	1	678	0.00147493	7.9902e-05	0.00893915	1	FALSE
2260	PF15506	OCC1	1	61	0.0163934	0.000888092	0.0298141	0.00953228	TRUE
2261	PF02934	GatB_N	2	290	0.00689655	0.000373611	0.0193326	0.774895	FALSE
2264	PF00876	Innexin	1	788	0.00126904	6.87482e-05	0.00829174	0.969924	FALSE
2265	PF15228	DAP	1	282	0.0035461	0.000192105	0.0138615	1	FALSE
2269	PF10034	Dpy19	8	4112	0.00194553	0.000105396	0.0102668	1	FALSE
2270	PF08947	BPS	1	143	0.00699301	0.000378836	0.0194674	0.750387	FALSE
2273	PF02773	S-AdoMet_synt_C	2	137	0.0145985	0.000790855	0.0281333	0.0239536	TRUE
2274	PF10154	DUF2362	1	857	0.00116686	6.32131e-05	0.00795092	0.897533	FALSE
2278	PF03770	IPK	4	1565	0.00255591	0.000138463	0.0117678	1	FALSE
2280	PF03009	GDPD	1	1610	0.000621118	3.36482e-05	0.0058008	0.474176	FALSE
2282	PF04571	Lipin_N	2	339	0.0058997	0.000319608	0.0178804	1	FALSE
2283	PF01062	Bestrophin	3	1576	0.00190355	0.000103122	0.0101554	1	FALSE
2284	PF00676	E1_dh	10	2521	0.00396668	0.000214889	0.0146607	1	FALSE
2285	PF01080	Presenilin	3	784	0.00382653	0.000207297	0.0143993	1	FALSE
2286	PF05510	Sarcoglycan_2	5	1048	0.00477099	0.000258462	0.0160788	1	FALSE
2287	PF06292	DUF1041	1	530	0.00188679	0.000102214	0.0101106	1	FALSE
2292	PF00467	KOW	1	448	0.00223214	0.000120923	0.0109972	1	FALSE
2293	PF10168	Nup88	1	990	0.0010101	5.47208e-05	0.00739755	0.779998	FALSE
2295	PF12847	Methyltransf_18	1	715	0.0013986	7.57672e-05	0.00870477	1	FALSE
2296	PF05361	PP1_inhibitor	1	613	0.00163132	8.83745e-05	0.00940119	1	FALSE
2297	PF13882	Bravo_FIGEY	1	446	0.00224215	0.000121465	0.0110218	1	FALSE
2299	PF12280	BSMAP	2	506	0.00395257	0.000214125	0.0146346	1	FALSE
2300	PF05622	HOOK	16	4608	0.00347222	0.000188103	0.0137163	1	FALSE
2301	PF04997	RNA_pol_Rpb1_1	2	1031	0.00193986	0.000105089	0.0102519	1	FALSE
2302	PF00623	RNA_pol_Rpb1_2	2	512	0.00390625	0.000211616	0.0145486	1	FALSE
2303	PF04983	RNA_pol_Rpb1_3	1	528	0.00189394	0.000102601	0.0101298	1	FALSE
2304	PF05000	RNA_pol_Rpb1_4	3	327	0.00917431	0.000497005	0.0222992	0.316999	FALSE
2305	PF04998	RNA_pol_Rpb1_5	4	1789	0.00223589	0.000121126	0.0110064	1	FALSE
2306	PF15098	TMEM89	2	133	0.0150376	0.000814641	0.0285535	0.0194258	TRUE
2308	PF04704	Zfx_Zfy_act	1	677	0.00147711	8.00201e-05	0.00894575	1	FALSE
2309	PF01101	HMG14_17	2	477	0.00419287	0.000227143	0.015073	1	FALSE
2310	PF00258	Flavodoxin_1	5	1212	0.00412541	0.000223488	0.0149512	1	FALSE
2311	PF00667	FAD_binding_1	2	1563	0.00127959	6.932e-05	0.00832615	0.977234	FALSE
2312	PF00175	NAD_binding_1	4	1465	0.00273038	0.000147914	0.0121629	1	FALSE
2313	PF00835	SNAP-25	2	167	0.011976	0.000648786	0.0254795	0.0894162	TRUE
2316	PF03351	DOMON	1	465	0.00215054	0.000116502	0.0107943	1	FALSE
2317	PF01082	Cu2_monooxygen	2	389	0.00514139	0.000278527	0.0166915	1	FALSE
2318	PF03712	Cu2_monoox_C	2	476	0.00420168	0.00022762	0.0150888	1	FALSE
2320	PF02487	CLN3	3	401	0.0074813	0.000405289	0.0201359	0.634078	FALSE
2322	PF12020	TAFA	1	435	0.00229885	0.000124537	0.0111603	1	FALSE
2323	PF06631	DUF1154	1	88	0.0113636	0.000615609	0.0248191	0.11809	FALSE
2324	PF08703	PLC-beta_C	1	674	0.00148368	8.03763e-05	0.00896564	1	FALSE
2325	PF02889	Sec63	4	1941	0.00206079	0.000111641	0.0105666	1	FALSE
2326	PF00956	NAP	5	4197	0.00119133	6.45385e-05	0.00803384	0.915147	FALSE
2327	PF04988	AKAP95	3	494	0.00607287	0.000328989	0.018141	0.99158	FALSE
2328	PF01429	MBD	1	747	0.00133869	7.25215e-05	0.00851627	1	FALSE
2330	PF08344	TRP_2	1	372	0.00268817	0.000145628	0.0120685	1	FALSE
2334	PF00262	Calreticulin	5	1684	0.00296912	0.000160848	0.0126836	1	FALSE
2335	PF12656	G-patch_2	1	148	0.00675676	0.000366038	0.0191356	0.810722	FALSE
2338	PF08743	Nse4_C	2	93	0.0215054	0.00116502	0.0341523	0.000523467	TRUE
2340	PF11904	GPCR_chapero_1	3	1312	0.00228658	0.000123873	0.0111305	1	FALSE
2341	PF02816	Alpha_kinase	3	1164	0.00257732	0.000139623	0.011817	1	FALSE
2342	PF02948	Amelogenin	1	377	0.00265252	0.000143697	0.0119882	1	FALSE
2345	PF04557	tRNA_synt_1c_R2	1	92	0.0108696	0.000588843	0.0242732	0.151634	FALSE
2347	PF07221	GlcNAc_2-epim	2	1037	0.00192864	0.000104481	0.0102221	1	FALSE
2348	PF07851	TMPIT	5	898	0.00556793	0.000301635	0.0173703	1	FALSE
2349	PF02597	ThiS	1	79	0.0126582	0.000685742	0.0261957	0.0630394	TRUE
2351	PF05556	Calsarcin	1	912	0.00109649	5.94009e-05	0.00770742	0.845815	FALSE
2352	PF01153	Glypican	11	3997	0.00275206	0.000149089	0.0122111	1	FALSE
2353	PF05577	Peptidase_S28	3	1532	0.00195823	0.000106084	0.0103003	1	FALSE
2354	PF03647	Tmemb_14	6	470	0.012766	0.000691578	0.026307	0.0589395	TRUE
2356	PF03635	Vps35	1	740	0.00135135	7.32075e-05	0.00855645	1	FALSE
2357	PF01754	zf-A20	1	244	0.00409836	0.000222023	0.0149021	1	FALSE
2358	PF13650	Asp_protease_2	1	141	0.0070922	0.00038421	0.019605	0.726392	FALSE
2360	PF12884	TORC_N	2	200	0.01	0.000541736	0.0232815	0.223755	FALSE
2361	PF12885	TORC_M	1	599	0.00166945	9.04401e-05	0.00951043	1	FALSE
2365	PF04130	Spc97_Spc98	7	4666	0.00150021	8.1272e-05	0.00901546	1	FALSE
2367	PF04145	Ctr	1	135	0.00740741	0.000401286	0.0200361	0.651421	FALSE
2368	PF06189	5-nucleotidase	1	540	0.00185185	0.000100321	0.0100166	1	FALSE
2369	PF00594	Gla	22	614	0.0358306	0.00194107	0.0441004	1.45287e-08	TRUE
2370	PF14816	FAM178	1	738	0.00135501	7.3406e-05	0.00856804	1	FALSE
2372	PF04721	DUF750	1	63	0.015873	0.000859898	0.0293366	0.0120786	TRUE
2373	PF04916	Phospholip_B	4	678	0.0058997	0.000319608	0.0178804	1	FALSE
2374	PF00596	Aldolase_II	4	828	0.00483092	0.000261708	0.0161795	1	FALSE
2376	PF05241	EBP	2	380	0.00526316	0.000285124	0.016888	1	FALSE
2378	PF01571	GCV_T	3	1071	0.00280112	0.000151747	0.0123195	1	FALSE
2379	PF08669	GCV_T_C	2	492	0.00406504	0.000220218	0.0148414	1	FALSE
2380	PF02845	CUE	1	323	0.00309597	0.00016772	0.0129518	1	FALSE
2383	PF00276	Ribosomal_L23	1	81	0.0123457	0.00066881	0.02587	0.0750339	TRUE
2384	PF08474	MYT1	3	749	0.00400534	0.000216984	0.014732	1	FALSE
2385	PF03098	An_peroxidase	18	6020	0.00299003	0.000161981	0.0127282	1	FALSE
2387	PF15076	DUF4543	1	74	0.0135135	0.000732076	0.0270668	0.0421921	TRUE
2388	PF03366	YEATS	1	289	0.00346021	0.000187452	0.0136926	1	FALSE
2389	PF06113	BRE	2	483	0.00414079	0.000224321	0.014979	1	FALSE
2390	PF01335	DED	3	821	0.00365408	0.000197955	0.014071	1	FALSE
2391	PF05794	Tcp11	6	3442	0.00174317	9.44339e-05	0.00971817	1	FALSE
2393	PF06297	PET	2	682	0.00293255	0.000158867	0.0126052	1	FALSE
2394	PF06573	Churchill	3	188	0.0159574	0.000864472	0.0294146	0.0116627	TRUE
2395	PF03630	Fumble	4	1399	0.00285919	0.000154892	0.0124465	1	FALSE
2396	PF02063	MARCKS	1	553	0.00180832	9.79631e-05	0.00989812	1	FALSE
2397	PF01769	MgtE	3	848	0.00353774	0.000191652	0.0138452	1	FALSE
2399	PF02296	Alpha_adaptin_C	1	216	0.00462963	0.000250804	0.0158388	1	FALSE
2400	PF06535	RGM_N	1	720	0.00138889	7.52411e-05	0.00867449	1	FALSE
2401	PF06534	RGM_C	1	700	0.00142857	7.73908e-05	0.00879755	1	FALSE
2402	PF00229	TNF	2	4873	0.000410425	2.22342e-05	0.00471537	0.318263	FALSE
2403	PF01135	PCMT	2	737	0.0027137	0.000147011	0.0121257	1	FALSE
2405	PF02798	GST_N	3	1730	0.0017341	9.39426e-05	0.00969286	1	FALSE
2406	PF00043	GST_C	3	2937	0.00102145	5.53356e-05	0.007439	0.788801	FALSE
2408	PF13281	DUF4071	3	1137	0.00263852	0.000142938	0.0119565	1	FALSE
2410	PF04420	CHD5	1	149	0.00671141	0.000363581	0.0190713	0.822423	FALSE
2412	PF13881	Rad60-SLD_2	1	106	0.00943396	0.000511072	0.0226127	0.287241	FALSE
2414	PF06079	Apyrase	1	288	0.00347222	0.000188103	0.0137163	1	FALSE
2415	PF13330	Mucin2_WxxW	1	966	0.0010352	5.60803e-05	0.00748889	0.799398	FALSE
2416	PF05283	MGC-24	1	263	0.00380228	0.000205983	0.0143536	1	FALSE
2418	PF01129	ART	1	906	0.00110375	5.97943e-05	0.00773291	0.851227	FALSE
2425	PF00086	Thyroglobulin_1	8	1879	0.00425758	0.000230649	0.0151889	1	FALSE
2427	PF00850	Hist_deacetyl	16	4821	0.00331881	0.000179792	0.0134099	1	FALSE
2429	PF08542	Rep_fac_C	3	481	0.00623701	0.000337881	0.0183846	0.947283	FALSE
2430	PF05110	AF-4	32	6980	0.00458453	0.00024836	0.0157614	1	FALSE
2431	PF08514	STAG	1	357	0.00280112	0.000151747	0.0123195	1	FALSE
2432	PF08782	c-SKI_SMAD_bind	2	374	0.00534759	0.000289698	0.017023	1	FALSE
2433	PF13418	Kelch_4	3	1344	0.00223214	0.000120923	0.0109972	1	FALSE
2434	PF09011	HMG_box_2	5	707	0.00707214	0.000383123	0.0195773	0.73122	FALSE
2436	PF07528	DZF	4	1214	0.00329489	0.000178496	0.0133614	1	FALSE
2438	PF12310	Elf-1_N	2	289	0.00692042	0.000374904	0.0193661	0.768816	FALSE
2440	PF14559	TPR_19	1	393	0.00254453	0.000137846	0.0117416	1	FALSE
2442	PF13695	zf-3CxxC	2	782	0.00255755	0.000138551	0.0117716	1	FALSE
2443	PF08676	MutL_C	1	331	0.00302115	0.000163666	0.0127943	1	FALSE
2444	PF13249	Prenyltrans_2	1	550	0.00181818	9.84975e-05	0.00992508	1	FALSE
2446	PF03643	Vps26	2	1252	0.00159744	8.65393e-05	0.00930305	1	FALSE
2448	PF15164	WBS28	3	528	0.00568182	0.000307805	0.0175471	1	FALSE
2449	PF09280	XPC-binding	1	116	0.00862069	0.000467014	0.0216155	0.406552	FALSE
2451	PF04729	ASF1_hist_chap	1	306	0.00326797	0.000177038	0.0133067	1	FALSE
2452	PF05047	L51_S25_CI-B8	2	104	0.0192308	0.0010418	0.0322938	0.00194498	TRUE
2454	PF02412	TSP_3	7	1032	0.00678295	0.000367457	0.0191727	0.803982	FALSE
2455	PF05735	TSP_C	2	996	0.00200803	0.000108782	0.0104304	1	FALSE
2457	PF07670	Gate	1	362	0.00276243	0.000149651	0.0122341	1	FALSE
2458	PF07662	Nucleos_tra2_C	3	592	0.00506757	0.000274528	0.0165712	1	FALSE
2460	PF01704	UDPGP	2	1227	0.00162999	8.83025e-05	0.00939736	1	FALSE
2461	PF00264	Tyrosinase	8	893	0.00895857	0.000485318	0.0220353	0.350009	FALSE
2462	PF00210	Ferritin	2	564	0.0035461	0.000192105	0.0138615	1	FALSE
2463	PF10479	FSA_C	1	604	0.00165563	8.96914e-05	0.00947098	1	FALSE
2465	PF04969	CS	3	1217	0.00246508	0.000133542	0.0115568	1	FALSE
2466	PF05434	Tmemb_9	2	296	0.00675676	0.000366038	0.0191356	0.810722	FALSE
2467	PF05217	STOP	2	1322	0.00151286	8.1957e-05	0.00905338	1	FALSE
2468	PF02234	CDI	5	152	0.0328947	0.00178203	0.0422517	1.76022e-07	TRUE
2469	PF15369	KIAA1328	1	317	0.00315457	0.000170895	0.0130738	1	FALSE
2473	PF04563	RNA_pol_Rpb2_1	1	1197	0.000835422	4.52578e-05	0.00672754	0.646353	FALSE
2475	PF04565	RNA_pol_Rpb2_3	5	196	0.0255102	0.00138198	0.0372007	3.83311e-05	TRUE
2478	PF00562	RNA_pol_Rpb2_6	1	1335	0.000749064	4.05795e-05	0.00637033	0.579987	FALSE
2479	PF04560	RNA_pol_Rpb2_7	2	280	0.00714286	0.000386954	0.019675	0.714232	FALSE
2483	PF07941	K_channel_TID	1	74	0.0135135	0.000732076	0.0270668	0.0421921	TRUE
2485	PF03629	DUF303	1	277	0.00361011	0.000195573	0.0139861	1	FALSE
2486	PF07855	DUF1649	1	166	0.0060241	0.000326347	0.018068	1	FALSE
2488	PF02201	SWIB	2	375	0.00533333	0.000288926	0.0170003	1	FALSE
2489	PF03931	Skp1_POZ	1	129	0.00775194	0.00041995	0.020497	0.571275	FALSE
2492	PF01485	IBR	3	1717	0.00174723	9.46539e-05	0.00972949	1	FALSE
2493	PF05647	Epiglycanin_TR	6	4452	0.00134771	7.30102e-05	0.00854492	1	FALSE
2494	PF14654	Epiglycanin_C	1	864	0.00115741	6.27009e-05	0.00791864	0.890677	FALSE
2496	PF03039	IL12	1	218	0.00458716	0.000248503	0.0157659	1	FALSE
2500	PF01186	Lysyl_oxidase	5	926	0.00539957	0.000292514	0.0171055	1	FALSE
2503	PF15499	Peptidase_C98	2	273	0.00732601	0.000396876	0.0199257	0.670626	FALSE
2504	PF15509	DUF4650	2	519	0.00385357	0.000208761	0.0144501	1	FALSE
2505	PF14940	TMEM219	1	431	0.00232019	0.000125693	0.011212	1	FALSE
2506	PF02377	Dishevelled	1	214	0.0046729	0.000253148	0.0159126	1	FALSE
2507	PF12316	Dsh_C	1	730	0.00136986	7.42104e-05	0.00861487	1	FALSE
2508	PF10192	GpcrRhopsn4	2	518	0.003861	0.000209164	0.014464	1	FALSE
2510	PF13300	DUF4078	1	90	0.0111111	0.000601929	0.0245416	0.135142	FALSE
2511	PF15619	Lebercilin	4	386	0.0103627	0.000561384	0.0237002	0.186848	FALSE
2513	PF04893	Yip1	4	1109	0.00360685	0.000195396	0.0139798	1	FALSE
2514	PF00450	Peptidase_S10	5	1373	0.00364166	0.000197282	0.0140471	1	FALSE
2515	PF02383	Syja_N	2	2269	0.000881446	4.77511e-05	0.00691038	0.680322	FALSE
2521	PF14767	RPA_interact_M	1	70	0.0142857	0.000773908	0.02783	0.0272212	TRUE
2524	PF12577	PPARgamma_N	1	77	0.012987	0.000703553	0.0265339	0.0531502	TRUE
2525	PF09752	DUF2048	2	764	0.0026178	0.000141816	0.0119095	1	FALSE
2526	PF08397	IMD	4	1738	0.0023015	0.00012468	0.0111667	1	FALSE
2527	PF03644	Glyco_hydro_85	1	408	0.00245098	0.000132778	0.0115237	1	FALSE
2531	PF00200	Disintegrin	1	1560	0.000641026	3.47267e-05	0.00589304	0.491312	FALSE
2532	PF08516	ADAM_CR	2	2111	0.000947418	5.1325e-05	0.00716433	0.730462	FALSE
2536	PF14962	AIF-MLS	1	316	0.00316456	0.000171435	0.0130945	1	FALSE
2537	PF02690	Na_Pi_cotrans	2	850	0.00235294	0.000127467	0.0112909	1	FALSE
2539	PF13812	PPR_3	1	68	0.0147059	0.00079667	0.0282366	0.0228404	TRUE
2541	PF07156	Prenylcys_lyase	1	751	0.00133156	7.21353e-05	0.00849356	1	FALSE
2543	PF15231	VCX_VCY	8	1260	0.00634921	0.000343959	0.0185493	0.917336	FALSE
2544	PF01244	Peptidase_M19	2	925	0.00216216	0.000117132	0.0108234	1	FALSE
2546	PF00456	Transketolase_N	2	1038	0.00192678	0.000104381	0.0102172	1	FALSE
2547	PF02779	Transket_pyr	6	1657	0.003621	0.000196163	0.0140072	1	FALSE
2548	PF02780	Transketolase_C	2	730	0.00273973	0.000148421	0.0121837	1	FALSE
2550	PF12110	Nup96	1	499	0.00200401	0.000108564	0.01042	1	FALSE
2551	PF04908	SH3BGR	2	382	0.0052356	0.000283631	0.0168437	1	FALSE
2552	PF11176	DUF2962	1	160	0.00625	0.000338585	0.0184038	0.943801	FALSE
2556	PF00377	Prion	3	231	0.012987	0.000703553	0.0265339	0.0531502	TRUE
2558	PF13365	Trypsin_2	2	1081	0.00185014	0.000100229	0.0100119	1	FALSE
2559	PF05485	THAP	3	1128	0.00265957	0.000144079	0.0120041	1	FALSE
2561	PF15519	RBM39linker	4	182	0.021978	0.00119063	0.034526	0.000364923	TRUE
2563	PF10180	DUF2373	1	64	0.015625	0.000846462	0.0291063	0.01347	TRUE
2564	PF07896	DUF1674	1	68	0.0147059	0.00079667	0.0282366	0.0228404	TRUE
2565	PF08941	USP8_interact	1	178	0.00561798	0.000304346	0.0174482	1	FALSE
2566	PF08880	QLQ	1	72	0.0138889	0.000752411	0.0274404	0.0345089	TRUE
2567	PF07533	BRK	2	366	0.00546448	0.000296031	0.0172081	1	FALSE
2568	PF14619	SnAC	1	69	0.0144928	0.000785125	0.0280311	0.0250546	TRUE
2573	PF12881	NUT_N	5	2254	0.00221828	0.000120172	0.010963	1	FALSE
2574	PF12882	NUT_C	10	1773	0.00564016	0.000305548	0.0174826	1	FALSE
2580	PF05347	Complex1_LYR	4	533	0.00750469	0.000406556	0.0201673	0.628605	FALSE
2581	PF00411	Ribosomal_S11	2	308	0.00649351	0.000351777	0.018759	0.879207	FALSE
2582	PF07162	B9-C2	4	509	0.00785855	0.000425726	0.0206375	0.546838	FALSE
2583	PF04675	DNA_ligase_A_N	1	547	0.00182815	9.90377e-05	0.00995226	1	FALSE
2584	PF01068	DNA_ligase_A_M	3	601	0.00499168	0.000270417	0.0164466	1	FALSE
2585	PF04679	DNA_ligase_A_C	1	333	0.003003	0.000162683	0.0127558	1	FALSE
2588	PF03521	Kv2channel	2	538	0.00371747	0.000201389	0.0141926	1	FALSE
2590	PF06875	PRF	1	173	0.00578035	0.000313142	0.0176986	1	FALSE
2591	PF06391	MAT1	1	199	0.00502513	0.000272229	0.0165016	1	FALSE
2592	PF00657	Lipase_GDSL	1	1165	0.000858369	4.65009e-05	0.00681932	0.663403	FALSE
2593	PF08801	Nucleoporin_N	3	832	0.00360577	0.000195337	0.0139777	1	FALSE
2594	PF03177	Nucleoporin_C	3	1097	0.00273473	0.00014815	0.0121726	1	FALSE
2595	PF01494	FAD_binding_3	3	829	0.00361882	0.000196044	0.014003	1	FALSE
2596	PF14977	FAM194	3	626	0.00479233	0.000259618	0.0161148	1	FALSE
2599	PF01388	ARID	4	1447	0.00276434	0.000149754	0.0122383	1	FALSE
2601	PF08429	PLU-1	5	1734	0.00288351	0.00015621	0.0124994	1	FALSE
2602	PF11365	DUF3166	1	566	0.00176678	9.5713e-05	0.00978377	1	FALSE
2603	PF14818	DUF4482	2	432	0.00462963	0.000250804	0.0158388	1	FALSE
2608	PF03821	Mtp	2	430	0.00465116	0.00025197	0.0158756	1	FALSE
2611	PF10147	CR6_interact	1	211	0.00473934	0.000256747	0.0160254	1	FALSE
2612	PF00860	Xan_ur_permease	4	1513	0.00264375	0.000143222	0.0119684	1	FALSE
2613	PF03367	zf-ZPR1	2	319	0.00626959	0.000339646	0.0184326	0.938558	FALSE
2614	PF03045	DAN	3	695	0.00431655	0.000233843	0.0152937	1	FALSE
2617	PF14634	zf-RING_5	1	467	0.00214133	0.000116003	0.0107711	1	FALSE
2618	PF12001	DUF3496	1	549	0.00182149	9.86769e-05	0.00993411	1	FALSE
2619	PF12657	TFIIIC_delta	1	193	0.00518135	0.000280692	0.0167562	1	FALSE
2622	PF10524	NfI_DNAbd_pre-N	1	129	0.00775194	0.00041995	0.020497	0.571275	FALSE
2623	PF00859	CTF_NFI	2	1351	0.00148039	8.01978e-05	0.00895568	1	FALSE
2625	PF15216	TSLP	1	129	0.00775194	0.00041995	0.020497	0.571275	FALSE
2626	PF00717	Peptidase_S24	4	294	0.0136054	0.000737056	0.0271588	0.0403007	TRUE
2627	PF13772	AIG2_2	1	82	0.0121951	0.000660654	0.0257117	0.0808658	TRUE
2628	PF13837	Myb_DNA-bind_4	1	950	0.00105263	5.70249e-05	0.0075517	0.812738	FALSE
2630	PF05786	Cnd2	2	801	0.00249688	0.000135265	0.0116311	1	FALSE
2631	PF10456	BAR_3_WASP_bdg	1	706	0.00141643	7.67332e-05	0.00876008	1	FALSE
2634	PF05192	MutS_III	6	3222	0.0018622	0.000100882	0.0100445	1	FALSE
2636	PF00488	MutS_V	4	2572	0.00155521	8.42513e-05	0.00917924	1	FALSE
2637	PF04139	Rad9	2	511	0.00391389	0.00021203	0.0145628	1	FALSE
2639	PF04440	Dysbindin	2	599	0.0033389	0.00018088	0.0134504	1	FALSE
2640	PF15489	CTC1	3	1115	0.00269058	0.000145759	0.0120739	1	FALSE
2641	PF05994	FragX_IP	9	2261	0.00398054	0.00021564	0.0146863	1	FALSE
2642	PF01257	2Fe-2S_thioredx	1	146	0.00684931	0.000371052	0.0192663	0.78696	FALSE
2645	PF03359	GKAP	9	2542	0.00354052	0.000191803	0.0138506	1	FALSE
2647	PF04494	TFIID_90kDa	1	280	0.00357143	0.000193477	0.013911	1	FALSE
2653	PF10174	Cast	2	2120	0.000943396	5.11072e-05	0.00714911	0.727228	FALSE
2654	PF09457	RBD-FIP	1	261	0.00383142	0.000207562	0.0144085	1	FALSE
2655	PF02475	Met_10	1	423	0.00236407	0.00012807	0.0113175	1	FALSE
2660	PF12534	DUF3733	5	616	0.00811688	0.000439721	0.0209741	0.492961	FALSE
2661	PF13843	DDE_Tnp_1_7	4	1805	0.00221607	0.000120052	0.0109575	1	FALSE
2662	PF02114	Phosducin	5	846	0.00591017	0.000320175	0.0178963	1	FALSE
2663	PF01134	GIDA	3	577	0.00519931	0.000281665	0.0167852	1	FALSE
2669	PF03370	CBM_21	5	940	0.00531915	0.000288157	0.0169776	1	FALSE
2672	PF06467	zf-FCS	4	1449	0.00276052	0.000149548	0.0122299	1	FALSE
2674	PF01279	Parathyroid	1	182	0.00549451	0.000297657	0.0172553	1	FALSE
2675	PF15303	RNF111_N	2	510	0.00392157	0.000212445	0.0145771	1	FALSE
2676	PF07888	CALCOCO1	2	1384	0.00144509	7.82856e-05	0.00884826	1	FALSE
2678	PF15301	SLAIN	3	1130	0.00265487	0.000143824	0.0119935	1	FALSE
2679	PF00342	PGI	1	685	0.00145985	7.90855e-05	0.00889336	1	FALSE
2681	PF02946	GTF2I	1	1950	0.000512821	2.77814e-05	0.00527088	0.39493	FALSE
2683	PF14599	zinc_ribbon_6	1	60	0.0166667	0.000902893	0.0300618	0.0082116	TRUE
2684	PF15467	SGIII	2	452	0.00442478	0.000239706	0.0154843	1	FALSE
2687	PF05653	Mg_trans_NIPA	5	1627	0.00307314	0.000166483	0.0129039	1	FALSE
2689	PF05334	DUF719	4	345	0.0115942	0.0006281	0.0250698	0.104508	FALSE
2691	PF04670	Gtr1_RagA	3	932	0.00321888	0.000174379	0.0132064	1	FALSE
2692	PF15440	THRAP3_BCLAF1	3	2492	0.00120385	6.5217e-05	0.00807597	0.924094	FALSE
2695	PF06617	M-inducer_phosp	2	708	0.00282486	0.000153033	0.0123716	1	FALSE
2697	PF03456	uDENN	4	1038	0.00385357	0.000208761	0.0144501	1	FALSE
2698	PF02141	DENN	14	3310	0.00422961	0.000229133	0.0151389	1	FALSE
2699	PF03455	dDENN	6	1197	0.00501253	0.000271547	0.0164809	1	FALSE
2700	PF04668	Tsg	2	139	0.0143885	0.000779476	0.02793	0.0261438	TRUE
2702	PF15090	DUF4553	3	470	0.00638298	0.000345789	0.0185986	0.908374	FALSE
2705	PF05672	MAP7	1	680	0.00147059	7.9667e-05	0.00892599	1	FALSE
2710	PF00327	Ribosomal_L30	1	153	0.00653595	0.000354076	0.0188202	0.868073	FALSE
2711	PF10251	PEN-2	1	93	0.0107527	0.000582512	0.0241423	0.15968	FALSE
2713	PF15020	CATSPERD	8	1736	0.0046083	0.000249648	0.0158022	1	FALSE
2714	PF12618	DUF3776	1	214	0.0046729	0.000253148	0.0159126	1	FALSE
2715	PF14523	Syntaxin_2	2	302	0.00662252	0.000358766	0.0189445	0.845475	FALSE
2717	PF01476	LysM	3	212	0.0141509	0.000766607	0.0276983	0.0292064	TRUE
2718	PF04161	Arv1	1	224	0.00446429	0.000241846	0.0155533	1	FALSE
2721	PF00970	FAD_binding_6	2	525	0.00380952	0.000206376	0.0143673	1	FALSE
2723	PF12424	ATP_Ca_trans_C	2	328	0.00609756	0.000330327	0.0181779	0.98488	FALSE
2724	PF02174	IRS	5	1393	0.00358938	0.000194449	0.0139459	1	FALSE
2725	PF04388	Hamartin	3	208	0.0144231	0.00078135	0.0279636	0.025782	TRUE
2726	PF13472	Lipase_GDSL_2	1	322	0.00310559	0.000168241	0.0129719	1	FALSE
2731	PF14222	MOR2-PAG1_N	6	887	0.00676437	0.00036645	0.0191464	0.80876	FALSE
2732	PF14228	MOR2-PAG1_mid	1	794	0.00125945	6.82287e-05	0.00826035	0.963257	FALSE
2733	PF14225	MOR2-PAG1_C	3	262	0.0114504	0.000620308	0.0249137	0.112277	FALSE
2734	PF13088	BNR_2	1	3265	0.000306279	1.65922e-05	0.00407339	0.259934	FALSE
2738	PF06916	DUF1279	1	174	0.00574713	0.000311342	0.0176476	1	FALSE
2740	PF01148	CTP_transf_1	4	660	0.00606061	0.000328325	0.0181227	0.994915	FALSE
2741	PF04621	ETS_PEA3_N	4	1114	0.00359066	0.000194519	0.0139484	1	FALSE
2744	PF09738	DUF2051	5	1295	0.003861	0.000209164	0.014464	1	FALSE
2745	PF12813	XPG_I_2	2	277	0.00722022	0.000391145	0.0197813	0.695746	FALSE
2746	PF04004	Leo1	1	164	0.00609756	0.000330327	0.0181779	0.98488	FALSE
2747	PF10263	SprT-like	5	156	0.0320513	0.00173633	0.0417056	2.75069e-07	TRUE
2749	PF03151	TPT	2	1315	0.00152091	8.23933e-05	0.00907745	1	FALSE
2753	PF15205	PLAC9	1	73	0.0136986	0.000742104	0.0272517	0.03839	TRUE
2758	PF13023	HD_3	3	160	0.01875	0.00101575	0.0318871	0.00239289	TRUE
2760	PF12549	TOH_N	1	69	0.0144928	0.000785125	0.0280311	0.0250546	TRUE
2761	PF13869	NUDIX_2	1	336	0.00297619	0.000161231	0.0126987	1	FALSE
2762	PF06911	Senescence	2	187	0.0106952	0.000579397	0.0240776	0.163655	FALSE
2764	PF09026	CENP-B_dimeris	1	100	0.01	0.000541736	0.0232815	0.223755	FALSE
2765	PF14672	LCE	13	1409	0.0092264	0.000499827	0.0223624	0.310996	FALSE
2766	PF10470	AKAP7_RIRII_bdg	1	117	0.00854701	0.000463022	0.0215229	0.419029	FALSE
2768	PF05625	PAXNEB	1	397	0.00251889	0.000136457	0.0116823	1	FALSE
2769	PF01992	vATP-synt_AC39	2	505	0.0039604	0.000214549	0.0146491	1	FALSE
2770	PF02778	tRNA_int_endo_N	1	70	0.0142857	0.000773908	0.02783	0.0272212	TRUE
2772	PF00573	Ribosomal_L4	1	478	0.00209205	0.000113334	0.0106464	1	FALSE
2773	PF04382	SAB	1	196	0.00510204	0.000276396	0.0166275	1	FALSE
2774	PF05902	4_1_CTD	3	332	0.00903615	0.00048952	0.0221305	0.337177	FALSE
2775	PF05827	ATP-synt_S1	1	810	0.00123457	6.6881e-05	0.00817835	0.945841	FALSE
2776	PF03364	Polyketide_cyc	2	258	0.00775194	0.00041995	0.020497	0.571275	FALSE
2778	PF00654	Voltage_CLC	8	4410	0.00181406	9.82741e-05	0.00991382	1	FALSE
2780	PF15039	DUF4530	1	110	0.00909091	0.000492487	0.0221975	0.328152	FALSE
2782	PF04928	PAP_central	1	1114	0.000897666	4.86298e-05	0.00697368	0.692081	FALSE
2783	PF04926	PAP_RNA-bind	1	284	0.00352113	0.000190752	0.0138126	1	FALSE
2784	PF14820	SPRR2	3	403	0.00744417	0.000403277	0.0200858	0.642781	FALSE
2785	PF09382	RQC	2	210	0.00952381	0.000515939	0.0227202	0.277039	FALSE
2788	PF08337	Plexin_cytopl	15	7340	0.0020436	0.000110709	0.0105224	1	FALSE
2789	PF15042	LELP1	2	95	0.0210526	0.0011405	0.0337905	0.000676972	TRUE
2790	PF00452	Bcl-2	4	1001	0.003996	0.000216478	0.0147148	1	FALSE
2791	PF09799	Transmemb_17	1	324	0.00308642	0.000167202	0.0129318	1	FALSE
2794	PF08014	DUF1704	2	771	0.00259403	0.000140528	0.0118553	1	FALSE
2797	PF12896	Apc4	1	205	0.00487805	0.000264261	0.0162583	1	FALSE
2799	PF15071	TMEM220	1	99	0.010101	0.000547208	0.0233989	0.212616	FALSE
2800	PF15266	DUF4594	1	343	0.00291545	0.000157941	0.0125684	1	FALSE
2803	PF05053	Menin	4	614	0.00651466	0.000352922	0.0187895	0.873654	FALSE
2805	PF13419	HAD_2	3	1207	0.0024855	0.000134649	0.0116046	1	FALSE
2806	PF03157	Glutenin_hmw	1	349	0.00286533	0.000155225	0.0124599	1	FALSE
2808	PF01204	Trehalase	1	506	0.00197628	0.000107062	0.0103477	1	FALSE
2810	PF01454	MAGE	30	8985	0.0033389	0.00018088	0.0134504	1	FALSE
2812	PF13519	VWA_2	5	2263	0.00220946	0.000119694	0.0109411	1	FALSE
2813	PF15300	INT_SG_DDX_CT_C	2	1152	0.00173611	9.40514e-05	0.00969846	1	FALSE
2814	PF15250	Raftlin	3	923	0.00325027	0.000176079	0.0132706	1	FALSE
2815	PF07700	HNOB	2	499	0.00400802	0.000217129	0.0147369	1	FALSE
2816	PF09334	tRNA-synt_1g	2	919	0.00217628	0.000117897	0.0108587	1	FALSE
2819	PF14925	HPHLAWLY	3	631	0.00475436	0.000257561	0.0160508	1	FALSE
2822	PF04873	EIN3	2	330	0.00606061	0.000328325	0.0181227	0.994915	FALSE
2823	PF02005	TRM	1	1314	0.000761035	4.1228e-05	0.00642104	0.589407	FALSE
2827	PF00128	Alpha-amylase	4	2474	0.00161681	8.75887e-05	0.00935929	1	FALSE
2828	PF02806	Alpha-amylase_C	1	540	0.00185185	0.000100321	0.0100166	1	FALSE
2829	PF10274	ParcG	2	656	0.00304878	0.000165163	0.0128527	1	FALSE
2830	PF14324	PINIT	2	774	0.00258398	0.000139983	0.0118323	1	FALSE
2831	PF02891	zf-MIZ	2	350	0.00571429	0.000309563	0.0175971	1	FALSE
2835	PF13535	ATP-grasp_4	1	199	0.00502513	0.000272229	0.0165016	1	FALSE
2841	PF09169	BRCA-2_helical	2	188	0.0106383	0.000576315	0.0240135	0.167597	FALSE
2844	PF09104	BRCA-2_OB3	1	138	0.00724638	0.000392562	0.0198171	0.689518	FALSE
2845	PF02709	Glyco_transf_7C	4	1057	0.0037843	0.000205009	0.0143196	1	FALSE
2846	PF03360	Glyco_transf_43	3	632	0.00474683	0.000257153	0.0160381	1	FALSE
2851	PF03820	Mtc	6	1453	0.00412939	0.000223704	0.0149584	1	FALSE
2854	PF05502	Dynactin_p62	2	397	0.00503778	0.000272915	0.0165224	1	FALSE
2856	PF03803	Scramblase	4	1479	0.00270453	0.000146514	0.0121052	1	FALSE
2857	PF11788	MRP-L46	1	96	0.0104167	0.000564308	0.0237619	0.183058	FALSE
2858	PF07192	SNURF	1	70	0.0142857	0.000773908	0.02783	0.0272212	TRUE
2859	PF10176	DUF2370	4	374	0.0106952	0.000579397	0.0240776	0.163655	FALSE
2864	PF02450	LCAT	1	1026	0.000974659	5.28008e-05	0.00726661	0.752185	FALSE
2865	PF08534	Redoxin	1	151	0.00662252	0.000358766	0.0189445	0.845475	FALSE
2866	PF02297	COX6B	1	128	0.0078125	0.000423231	0.0205769	0.557372	FALSE
2867	PF09731	Mitofilin	2	706	0.00283286	0.000153466	0.0123891	1	FALSE
2869	PF08073	CHDNT	1	162	0.00617284	0.000334405	0.0182898	0.964531	FALSE
2872	PF08074	CHDCT2	1	516	0.00193798	0.000104988	0.0102469	1	FALSE
2873	PF15384	DUF4610	2	197	0.0101523	0.000549986	0.0234582	0.206983	FALSE
2874	PF02926	THUMP	1	295	0.00338983	0.000183639	0.0135526	1	FALSE
2875	PF01170	UPF0020	2	495	0.0040404	0.000218883	0.0147963	1	FALSE
2877	PF04664	OGFr_N	1	425	0.00235294	0.000127467	0.0112909	1	FALSE
2879	PF10382	DUF2439	1	75	0.0133333	0.000722315	0.0268856	0.0459178	TRUE
2881	PF02190	LON	6	1391	0.00431344	0.000233675	0.0152882	1	FALSE
2883	PF01271	Granin	9	719	0.0125174	0.000678112	0.0260494	0.0684259	TRUE
2885	PF15036	IL34	1	162	0.00617284	0.000334405	0.0182898	0.964531	FALSE
2891	PF14921	APCDDC	3	845	0.0035503	0.000192332	0.0138697	1	FALSE
2892	PF08487	VIT	1	935	0.00106952	5.79397e-05	0.00761203	0.825554	FALSE
2896	PF05188	MutS_II	2	611	0.00327332	0.000177328	0.0133176	1	FALSE
2898	PF12349	Sterol-sensing	2	916	0.00218341	0.000118283	0.0108764	1	FALSE
2900	PF02194	PXA	3	696	0.00431035	0.000233507	0.0152827	1	FALSE
2903	PF10534	CRIC_ras_sig	4	180	0.0222222	0.00120386	0.0347176	0.000300006	TRUE
2906	PF04189	Gcd10p	1	278	0.00359712	0.000194869	0.0139609	1	FALSE
2907	PF01504	PIP5K	9	2373	0.00379267	0.000205462	0.0143354	1	FALSE
2911	PF05859	Mis12	1	147	0.00680272	0.000368528	0.0192006	0.798902	FALSE
2912	PF13553	FIIND	2	512	0.00390625	0.000211616	0.0145486	1	FALSE
2916	PF05197	TRIC	4	632	0.00632911	0.000342871	0.0185199	0.922679	FALSE
2920	PF14798	Ca_hom_mod	4	1260	0.0031746	0.00017198	0.0131152	1	FALSE
2921	PF01042	Ribonuc_L-PSP	1	118	0.00847458	0.000459098	0.0214315	0.431347	FALSE
2922	PF10165	Ric8	5	2047	0.0024426	0.000132324	0.011504	1	FALSE
2924	PF06047	SynMuv_product	1	208	0.00480769	0.00026045	0.0161406	1	FALSE
2925	PF08709	Ins145_P3_rec	4	1296	0.00308642	0.000167202	0.0129318	1	FALSE
2926	PF01365	RYDR_ITPR	13	2385	0.00545073	0.000295286	0.0171864	1	FALSE
2927	PF08454	RIH_assoc	1	790	0.00126582	6.85742e-05	0.00828124	0.967693	FALSE
2928	PF09794	Avl9	4	784	0.00510204	0.000276396	0.0166275	1	FALSE
2929	PF08616	SPA	1	219	0.00456621	0.000247368	0.0157299	1	FALSE
2931	PF09763	Sec3_C	2	702	0.002849	0.000154341	0.0124244	1	FALSE
2933	PF09396	Thrombin_light	1	48	0.0208333	0.00112862	0.0336139	0.000751918	TRUE
2934	PF13898	DUF4205	1	997	0.00100301	5.43366e-05	0.00737154	0.774472	FALSE
2935	PF02099	Josephin	2	638	0.0031348	0.000169823	0.0130327	1	FALSE
2936	PF00396	Granulin	1	251	0.00398406	0.000215831	0.0146928	1	FALSE
2937	PF02301	HORMA	4	716	0.00558659	0.000302646	0.0173994	1	FALSE
2939	PF12026	DUF3513	4	821	0.00487211	0.00026394	0.0162484	1	FALSE
2941	PF00348	polyprenyl_synt	2	888	0.00225225	0.000122013	0.0110466	1	FALSE
2942	PF09737	Det1	1	405	0.00246914	0.000133762	0.0115663	1	FALSE
2943	PF15548	DUF4655	2	532	0.0037594	0.00020366	0.0142724	1	FALSE
2945	PF01799	Fer2_2	1	75	0.0133333	0.000722315	0.0268856	0.0459178	TRUE
2946	PF00941	FAD_binding_5	1	360	0.00277778	0.000150482	0.012268	1	FALSE
2947	PF03450	CO_deh_flav_C	1	208	0.00480769	0.00026045	0.0161406	1	FALSE
2948	PF01315	Ald_Xan_dh_C	1	213	0.00469484	0.000254336	0.0159499	1	FALSE
2949	PF02738	Ald_Xan_dh_C2	3	1164	0.00257732	0.000139623	0.011817	1	FALSE
2952	PF15234	LAT	1	401	0.00249377	0.000135096	0.0116239	1	FALSE
2953	PF15328	GCOM2	1	902	0.00110865	6.00594e-05	0.00775003	0.854865	FALSE
2954	PF09177	Syntaxin-6_N	1	196	0.00510204	0.000276396	0.0166275	1	FALSE
2957	PF14938	SNAP	3	1145	0.00262009	0.00014194	0.0119147	1	FALSE
2958	PF01249	Ribosomal_S21e	1	139	0.00719425	0.000389738	0.0197456	0.701942	FALSE
2959	PF15262	DUF4592	2	362	0.00552486	0.000299302	0.0173029	1	FALSE
2960	PF04153	NOT2_3_5	1	359	0.00278552	0.000150901	0.0122851	1	FALSE
2961	PF04749	PLAC8	1	248	0.00403226	0.000218442	0.0147814	1	FALSE
2963	PF02824	TGS	3	327	0.00917431	0.000497005	0.0222992	0.316999	FALSE
2966	PF09335	SNARE_assoc	1	500	0.002	0.000108347	0.0104096	1	FALSE
2967	PF04499	SAPS	1	1043	0.000958773	5.19402e-05	0.00720714	0.739554	FALSE
2969	PF15308	CEP170_C	3	1027	0.00292113	0.000158248	0.0125807	1	FALSE
2970	PF06209	COBRA1	1	474	0.0021097	0.00011429	0.0106913	1	FALSE
2971	PF05517	p25-alpha	3	381	0.00787402	0.000426564	0.0206578	0.543306	FALSE
2972	PF11945	WASH_WAHD	1	258	0.00387597	0.000209975	0.014492	1	FALSE
2973	PF03403	PAF-AH_p_II	2	884	0.00226244	0.000122565	0.0110716	1	FALSE
2974	PF05995	CDO_I	1	169	0.00591716	0.000320554	0.0179069	1	FALSE
2976	PF03388	Lectin_leg-like	4	1200	0.00333333	0.000180579	0.0134392	1	FALSE
2977	PF05693	Glycogen_syn	5	1321	0.00378501	0.000205048	0.014321	1	FALSE
2978	PF12004	DUF3498	2	2204	0.000907441	4.91593e-05	0.00701154	0.699116	FALSE
2979	PF15504	DUF4647	6	453	0.013245	0.000717531	0.0267964	0.0477528	TRUE
2980	PF03736	EPTP	8	1328	0.0060241	0.000326347	0.018068	1	FALSE
2982	PF03096	Ndr	5	1690	0.00295858	0.000160277	0.0126611	1	FALSE
2983	PF10580	Neuromodulin_N	1	30	0.0333333	0.00180579	0.042533	1.25017e-07	TRUE
2984	PF06614	Neuromodulin	2	171	0.0116959	0.000633609	0.0251796	0.100465	FALSE
2989	PF02163	Peptidase_M50	3	357	0.00840336	0.00045524	0.0213412	0.443509	FALSE
2990	PF00056	Ldh_1_N	4	1262	0.00316957	0.000171707	0.0131048	1	FALSE
2991	PF02866	Ldh_1_C	1	1666	0.00060024	3.25172e-05	0.00570247	0.455908	FALSE
2992	PF02106	Fanconi_C	1	557	0.00179533	9.72596e-05	0.00986251	1	FALSE
2995	PF14815	NUDIX_4	1	113	0.00884956	0.000479412	0.0219007	0.368133	FALSE
2997	PF15206	FAM209	1	300	0.00333333	0.000180579	0.0134392	1	FALSE
2998	PF06881	Elongin_A	1	515	0.00194175	0.000105191	0.0102568	1	FALSE
2999	PF07304	SRA1	1	208	0.00480769	0.00026045	0.0161406	1	FALSE
3000	PF02872	5_nucleotid_C	2	175	0.0114286	0.000619127	0.02489	0.113736	FALSE
3001	PF00996	GDI	5	2538	0.00197006	0.000106725	0.0103313	1	FALSE
3004	PF07474	G2F	1	950	0.00105263	5.70249e-05	0.0075517	0.812738	FALSE
3006	PF01564	Spermine_synth	1	1115	0.000896861	4.85862e-05	0.00697055	0.6915	FALSE
3007	PF07562	NCD3G	1	614	0.00162866	8.82306e-05	0.00939353	1	FALSE
3008	PF04493	Endonuclease_5	1	341	0.00293255	0.000158867	0.0126052	1	FALSE
3010	PF07993	NAD_binding_4	2	540	0.0037037	0.000200643	0.0141663	1	FALSE
3012	PF01406	tRNA-synt_1e	1	945	0.0010582	5.73266e-05	0.00757165	0.816976	FALSE
[truncated: 1,130 more rows]

## Sheet: prostate_cancer
Node no	Pfam_id	Pfam_name	Mutation_count	Domain_length	Normalized_score	Success propability(P)	Normalized score (Z)	locfdr values	<0.1
0	PF06268	Fascin	5	1318	0.00379363	0.000335514	0.0183201	1	FALSE
1	PF00001	7tm_1	174	85356	0.00203852	0.00018029	0.0134284	1	FALSE
2	PF00169	PH	55	22189	0.00247871	0.00021922	0.0148077	1	FALSE
3	PF01412	ArfGap	11	3738	0.00294275	0.000260261	0.0161347	1	FALSE
4	PF00191	Annexin	10	4373	0.00228676	0.000202244	0.0142227	1	FALSE
5	PF00096	zf-C2H2	10	9788	0.00102166	9.0357e-05	0.00950606	1	FALSE
8	PF00688	TGFb_propeptide	22	7064	0.00311438	0.00027544	0.0165987	1	FALSE
9	PF00019	TGF_beta	5	3945	0.00126743	0.000112093	0.010588	1	FALSE
10	PF00102	Y_phosphatase	27	13277	0.00203359	0.000179854	0.0134122	1	FALSE
11	PF00168	C2	36	17792	0.00202338	0.000178951	0.0133784	1	FALSE
12	PF15235	GRIN_C	2	511	0.00391389	0.00034615	0.0186083	1	FALSE
13	PF12796	Ank_2	100	57388	0.00174252	0.000154111	0.0124151	1	FALSE
14	PF05825	PSP94	3	267	0.011236	0.000993724	0.0315391	0.335827	FALSE
15	PF12489	ARA70	5	532	0.0093985	0.000831216	0.0288428	0.655153	FALSE
16	PF13900	GVQW	5	9345	0.000535045	4.73202e-05	0.00687913	1	FALSE
17	PF02466	Tim17	3	1519	0.00197498	0.00017467	0.0132174	1	FALSE
18	PF15255	CAP-ZIP_m	1	594	0.0016835	0.000148891	0.012203	1	FALSE
19	PF00248	Aldo_ket_red	11	6074	0.001811	0.000160167	0.0126567	1	FALSE
20	PF00129	MHC_I	8	12322	0.000649245	5.74202e-05	0.00757783	1	FALSE
21	PF07654	C1-set	13	18949	0.000686052	6.06754e-05	0.00778968	1	FALSE
23	PF00069	Pkinase	226	112746	0.00200451	0.000177281	0.0133159	1	FALSE
24	PF07966	A1_Propeptide	1	224	0.00446429	0.000394828	0.0198742	1	FALSE
25	PF00026	Asp	8	4098	0.00195217	0.000172653	0.0131409	1	FALSE
26	PF01223	Endonuclease_NS	6	1430	0.0041958	0.000371083	0.0192671	1	FALSE
27	PF01352	KRAB	32	15948	0.00200652	0.00017746	0.0133226	1	FALSE
28	PF13465	zf-H2C2_2	288	131003	0.00219842	0.000194432	0.0139452	1	FALSE
30	PF01379	Porphobil_deam	4	519	0.00770713	0.00068163	0.0261169	0.936193	FALSE
32	PF00784	MyTH4	1	1220	0.000819672	7.2493e-05	0.00851459	1	FALSE
33	PF09379	FERM_N	15	3061	0.00490036	0.000433395	0.0208226	1	FALSE
34	PF00373	FERM_M	10	5802	0.00172354	0.000152433	0.0123473	1	FALSE
35	PF00063	Myosin_head	60	29062	0.00206455	0.000182592	0.0135139	1	FALSE
36	PF00612	IQ	7	1980	0.00353535	0.000312672	0.0176853	1	FALSE
38	PF00413	Peptidase_M10	9	3986	0.0022579	0.000199692	0.0141327	1	FALSE
39	PF00045	Hemopexin	8	3621	0.00220933	0.000195397	0.0139798	1	FALSE
43	PF00115	COX1	2	449	0.00445434	0.000393948	0.019852	1	FALSE
57	PF00735	Septin	8	4381	0.00182607	0.0001615	0.0127093	1	FALSE
58	PF00837	T4_deiodinase	3	933	0.00321543	0.000284378	0.0168659	1	FALSE
59	PF00059	Lectin_C	28	12861	0.00217712	0.000192548	0.0138775	1	FALSE
61	PF02010	REJ	5	2403	0.00208073	0.000184023	0.0135668	1	FALSE
62	PF00046	Homeobox	47	14493	0.00324294	0.000286811	0.0169379	1	FALSE
64	PF01603	B56	3	2111	0.00142113	0.000125687	0.0112117	1	FALSE
70	PF00232	Glyco_hydro_1	10	4331	0.00230894	0.000204206	0.0142915	1	FALSE
72	PF13639	zf-RING_2	7	3391	0.00206429	0.000182569	0.013513	1	FALSE
73	PF00412	LIM	24	9853	0.00243581	0.000215426	0.014679	1	FALSE
74	PF00595	PDZ	62	19877	0.00311918	0.000275865	0.0166115	1	FALSE
75	PF07714	Pkinase_Tyr	96	36204	0.00265164	0.000234515	0.0153157	1	FALSE
76	PF00406	ADK	3	2390	0.00125523	0.000111014	0.0105369	1	FALSE
78	PF00057	Ldl_recept_a	27	7702	0.00350558	0.000310039	0.0176106	1	FALSE
79	PF14670	FXa_inhibition	6	2863	0.0020957	0.000185347	0.0136155	1	FALSE
80	PF07645	EGF_CA	39	15016	0.00259723	0.000229703	0.0151577	1	FALSE
81	PF00058	Ldl_recept_b	18	4753	0.00378708	0.000334935	0.0183043	1	FALSE
82	PF04201	TPD52	3	620	0.00483871	0.000427942	0.0206912	1	FALSE
83	PF01094	ANF_receptor	39	15770	0.00247305	0.00021872	0.0147908	1	FALSE
84	PF10613	Lig_chan-Glu_bd	4	643	0.00622084	0.00055018	0.0234624	1	FALSE
85	PF00060	Lig_chan	14	4937	0.00283573	0.000250796	0.0158385	1	FALSE
86	PF00497	SBP_bac_3	15	3726	0.00402576	0.000356044	0.0188725	1	FALSE
88	PF08393	DHC_N2	13	7183	0.00180983	0.000160064	0.0126526	1	FALSE
89	PF12774	AAA_6	3	4099	0.000731886	6.4729e-05	0.0080457	1	FALSE
90	PF07728	AAA_5	7	3272	0.00213936	0.000189208	0.0137566	1	FALSE
91	PF12775	AAA_7	3	4530	0.000662252	5.85705e-05	0.00765336	1	FALSE
92	PF12780	AAA_8	3	3872	0.000774793	6.85238e-05	0.0082782	1	FALSE
93	PF03028	Dynein_heavy	18	10815	0.00166436	0.000147198	0.0121334	1	FALSE
94	PF00397	WW	2	2323	0.000860956	7.61441e-05	0.00872639	1	FALSE
95	PF00632	HECT	16	9915	0.00161372	0.000142719	0.0119474	1	FALSE
98	PF01369	Sec7	1	3529	0.000283366	2.50613e-05	0.00500619	1	FALSE
99	PF00400	WD40	80	31993	0.00250055	0.000221152	0.0148728	1	FALSE
100	PF06229	FRG1	69	861	0.0801394	0.00708764	0.0844881	9.20393e-23	TRUE
101	PF07653	SH3_2	6	3665	0.00163711	0.000144788	0.0120337	1	FALSE
102	PF14429	DOCK-C2	4	2103	0.00190204	0.00016822	0.012971	1	FALSE
103	PF06920	Ded_cyto	5	2021	0.00247402	0.000218806	0.0147937	1	FALSE
105	PF00076	RRM_1	47	20304	0.00231481	0.000204726	0.0143097	1	FALSE
106	PF07744	SPOC	3	707	0.00424328	0.000375282	0.0193758	1	FALSE
107	PF00176	SNF2_N	21	11792	0.00178087	0.000157503	0.012551	1	FALSE
108	PF00271	Helicase_C	20	10743	0.00186168	0.000164649	0.0128326	1	FALSE
110	PF13646	HEAT_2	5	2576	0.00194099	0.000171664	0.0131032	1	FALSE
111	PF03901	Glyco_transf_22	3	1828	0.00164114	0.000145145	0.0120485	1	FALSE
115	PF00525	Crystallin	2	176	0.0113636	0.00100502	0.0317179	0.317756	FALSE
118	PF00307	CH	19	11832	0.00160581	0.000142021	0.0119181	1	FALSE
119	PF00778	DIX	3	493	0.00608519	0.000538183	0.023205	1	FALSE
120	PF00364	Biotin_lipoyl	3	697	0.00430416	0.000380666	0.0195144	1	FALSE
122	PF00198	2-oxoacid_dh	2	989	0.00202224	0.00017885	0.0133747	1	FALSE
125	PF00017	SH2	24	8608	0.0027881	0.000246584	0.0157049	1	FALSE
127	PF00053	Laminin_EGF	16	10027	0.00159569	0.000141125	0.0118805	1	FALSE
128	PF12661	hEGF	6	816	0.00735294	0.000650305	0.0255094	0.977192	FALSE
131	PF09532	FDF	2	316	0.00632911	0.000559756	0.0236658	1	FALSE
133	PF06546	Vert_HS_TF	3	886	0.003386	0.000299463	0.0173076	1	FALSE
134	PF03062	MBOAT	6	6946	0.000863807	7.63963e-05	0.00874083	1	FALSE
135	PF03148	Tektin	30	3519	0.00852515	0.000753976	0.027469	0.812525	FALSE
139	PF12937	F-box-like	2	2183	0.00091617	8.10274e-05	0.00900189	1	FALSE
140	PF03109	ABC1	1	885	0.00112994	9.99338e-05	0.00999719	1	FALSE
141	PF13537	GATase_7	2	225	0.00888889	0.000786146	0.0280493	0.748702	FALSE
145	PF00023	Ank	5	5414	0.000923532	8.16785e-05	0.00903798	1	FALSE
146	PF00514	Arm	10	4047	0.00247097	0.000218536	0.0147846	1	FALSE
147	PF00435	Spectrin	75	25761	0.00291138	0.000257486	0.0160484	1	FALSE
148	PF07679	I-set	169	64802	0.00260794	0.00023065	0.0151889	1	FALSE
149	PF02535	Zip	4	8218	0.000486736	4.30477e-05	0.00656121	1	FALSE
151	PF13716	CRAL_TRIO_2	4	2190	0.00182648	0.000161537	0.0127107	1	FALSE
152	PF00814	Peptidase_M22	1	757	0.001321	0.000116831	0.0108095	1	FALSE
153	PF13414	TPR_11	15	9638	0.00155634	0.000137645	0.011733	1	FALSE
154	PF13516	LRR_6	1	931	0.00107411	9.49962e-05	0.00974706	1	FALSE
155	PF00085	Thioredoxin	3	4840	0.000619835	5.48191e-05	0.00740419	1	FALSE
157	PF04061	ORMDL	2	405	0.00493827	0.000436748	0.0209031	1	FALSE
158	PF15315	FRG2	2	1011	0.00197824	0.000174958	0.0132283	1	FALSE
160	PF12874	zf-met	6	1361	0.00440852	0.000389896	0.0197496	1	FALSE
161	PF13853	7tm_4	184	61762	0.00297918	0.000263483	0.0162343	1	FALSE
162	PF01477	PLAT	7	3953	0.00177081	0.000156613	0.0125155	1	FALSE
163	PF00305	Lipoxygenase	3	3561	0.00084246	7.45084e-05	0.00863214	1	FALSE
165	PF07647	SAM_2	3	2702	0.00111029	9.81955e-05	0.00990985	1	FALSE
166	PF13589	HATPase_c_3	5	1357	0.0036846	0.000325871	0.0180548	1	FALSE
167	PF01119	DNA_mis_repair	1	371	0.00269542	0.000238387	0.0154416	1	FALSE
168	PF00505	HMG_box	20	3442	0.00581058	0.000513896	0.0226751	1	FALSE
169	PF02518	HATPase_c	5	1512	0.00330688	0.000292465	0.0171041	1	FALSE
170	PF00153	Mito_carr	17	15087	0.0011268	9.96556e-05	0.00998326	1	FALSE
172	PF07859	Abhydrolase_3	2	2026	0.000987167	8.73064e-05	0.0093442	1	FALSE
173	PF02854	MIF4G	1	2367	0.000422476	3.73644e-05	0.00611275	1	FALSE
176	PF01108	Tissue_fac	1	1246	0.000802568	7.09803e-05	0.00842528	1	FALSE
177	PF09294	Interfer-bind	1	1001	0.000999001	8.83531e-05	0.00940005	1	FALSE
178	PF01390	SEA	14	4079	0.00343221	0.00030355	0.0174253	1	FALSE
179	PF00089	Trypsin	88	32534	0.00270486	0.000239222	0.0154687	1	FALSE
181	PF12414	Fox-1_C	3	407	0.00737101	0.000651902	0.0255407	0.975102	FALSE
182	PF00651	BTB	34	15676	0.00216892	0.000191822	0.0138513	1	FALSE
183	PF07707	BACK	9	6028	0.00149303	0.000132046	0.0114919	1	FALSE
184	PF01344	Kelch_1	27	9477	0.002849	0.00025197	0.0158756	1	FALSE
186	PF14604	SH3_9	2	5633	0.000355051	3.14012e-05	0.00560376	1	FALSE
187	PF00201	UDPGT	22	9160	0.00240175	0.000212414	0.014576	1	FALSE
188	PF00233	PDEase_I	8	5458	0.00146574	0.000129632	0.0113863	1	FALSE
189	PF01019	G_glu_transpept	12	3099	0.00387222	0.000342464	0.018509	1	FALSE
190	PF05986	ADAM_spacer1	12	2744	0.00437318	0.00038677	0.0196703	1	FALSE
191	PF00090	TSP_1	29	10668	0.00271841	0.00024042	0.0155073	1	FALSE
192	PF08686	PLAC	1	500	0.002	0.000176883	0.0133009	1	FALSE
193	PF01562	Pep_M12B_propep	8	5438	0.00147113	0.000130109	0.0114073	1	FALSE
194	PF01421	Reprolysin	27	7807	0.00345843	0.000305869	0.0174918	1	FALSE
195	PF00010	HLH	20	5844	0.00342231	0.000302674	0.0174002	1	FALSE
198	PF00240	ubiquitin	11	5062	0.00217305	0.000192188	0.0138645	1	FALSE
200	PF07648	Kazal_2	3	2363	0.00126957	0.000112283	0.010597	1	FALSE
201	PF00050	Kazal_1	3	995	0.00301508	0.000266658	0.0163318	1	FALSE
202	PF00008	EGF	19	9614	0.00197628	0.000174785	0.0132218	1	FALSE
203	PF00054	Laminin_G_1	3	2883	0.00104058	9.20306e-05	0.0095937	1	FALSE
205	PF00179	UQ_con	7	5888	0.00118886	0.000105144	0.0102545	1	FALSE
206	PF13499	EF-hand_7	27	10028	0.00269246	0.000238125	0.0154331	1	FALSE
207	PF13405	EF-hand_6	1	1414	0.000707214	6.2547e-05	0.00790891	1	FALSE
208	PF01663	Phosphodiest	5	3500	0.00142857	0.000126345	0.011241	1	FALSE
209	PF00067	p450	72	31392	0.00229358	0.000202847	0.0142439	1	FALSE
211	PF08441	Integrin_alpha2	17	8836	0.00192395	0.000170157	0.0130455	1	FALSE
212	PF00091	Tubulin	20	7500	0.00266667	0.000235844	0.015359	1	FALSE
213	PF03953	Tubulin_C	12	3874	0.00309757	0.000273954	0.0165538	1	FALSE
214	PF00018	SH3_1	7	5571	0.00125651	0.000111127	0.0105423	1	FALSE
215	PF00787	PX	10	5912	0.00169147	0.000149596	0.0122319	1	FALSE
216	PF00564	PB1	3	1141	0.00262927	0.000232537	0.0152509	1	FALSE
218	PF14946	DUF4501	1	333	0.003003	0.00026559	0.0162991	1	FALSE
220	PF00385	Chromo	2	1973	0.00101368	8.96517e-05	0.00946888	1	FALSE
221	PF00439	Bromodomain	8	5622	0.00142298	0.00012585	0.011219	1	FALSE
222	PF00855	PWWP	3	2313	0.00129702	0.00011471	0.0107109	1	FALSE
224	PF00378	ECH	5	4826	0.00103605	9.16302e-05	0.0095728	1	FALSE
225	PF00501	AMP-binding	25	17828	0.00140229	0.00012402	0.0111371	1	FALSE
226	PF13193	AMP-binding_C	3	1397	0.00214746	0.000189924	0.0137826	1	FALSE
227	PF00226	DnaJ	5	3141	0.00159185	0.000140785	0.0118661	1	FALSE
229	PF03133	TTL	11	4185	0.00262843	0.000232463	0.0152485	1	FALSE
230	PF02375	JmjN	1	368	0.00271739	0.00024033	0.0155044	1	FALSE
231	PF02373	JmjC	2	2747	0.000728067	6.43913e-05	0.00802468	1	FALSE
232	PF00328	His_Phos_2	5	3410	0.00146628	0.00012968	0.0113884	1	FALSE
233	PF08443	RimK	2	604	0.00331126	0.000292852	0.0171154	1	FALSE
234	PF00781	DAGK_cat	15	1851	0.00810373	0.000716705	0.026781	0.880338	FALSE
235	PF00022	Actin	30	13458	0.00222916	0.00019715	0.0140424	1	FALSE
236	PF00611	FCH	7	2143	0.00326645	0.000288889	0.0169992	1	FALSE
237	PF00020	TNFR_c6	5	1342	0.00372578	0.000329514	0.0181555	1	FALSE
238	PF00551	Formyl_trans_N	1	890	0.0011236	9.93724e-05	0.00996907	1	FALSE
240	PF01071	GARS_A	2	644	0.00310559	0.000274663	0.0165752	1	FALSE
242	PF00586	AIRS	2	529	0.00378072	0.000334372	0.0182889	1	FALSE
243	PF02769	AIRS_C	2	1164	0.00171821	0.000151961	0.0123282	1	FALSE
245	PF00041	fn3	122	67519	0.0018069	0.000159805	0.0126424	1	FALSE
246	PF01762	Galactosyl_T	13	3799	0.00342195	0.000302642	0.0173993	1	FALSE
248	PF00459	Inositol_P	5	1571	0.00318269	0.000281481	0.0167798	1	FALSE
249	PF02259	FAT	3	2266	0.00132392	0.000117089	0.0108214	1	FALSE
250	PF00454	PI3_PI4_kinase	15	4927	0.00304445	0.000269255	0.0164112	1	FALSE
251	PF15400	TEX33	1	138	0.00724638	0.00064088	0.0253237	0.988549	FALSE
252	PF00151	Lipase	2	3874	0.000516262	4.5659e-05	0.0067573	1	FALSE
253	PF00858	ASC	16	4456	0.00359066	0.000317563	0.0178231	1	FALSE
254	PF00581	Rhodanese	4	3148	0.00127065	0.000112378	0.0106014	1	FALSE
256	PF07690	MFS_1	35	28735	0.00121803	0.000107724	0.0103796	1	FALSE
260	PF12533	Neuro_bHLH	2	491	0.00407332	0.00036025	0.0189837	1	FALSE
261	PF14722	KRAP_IP3R_bind	2	476	0.00420168	0.000371603	0.0192806	1	FALSE
262	PF14723	SSFA2_C	2	337	0.00593472	0.000524875	0.0229162	1	FALSE
263	PF02191	OLF	17	3291	0.0051656	0.000456853	0.021379	1	FALSE
264	PF02793	HRM	7	1499	0.00466978	0.000413002	0.0203266	1	FALSE
265	PF12003	DUF3497	3	2901	0.00103413	9.14596e-05	0.00956389	1	FALSE
266	PF01825	GPS	10	1568	0.00637755	0.00056404	0.0237562	1	FALSE
267	PF00002	7tm_2	30	12609	0.00237925	0.000210425	0.0145075	1	FALSE
268	PF02354	Latrophilin	2	1867	0.00107124	9.47418e-05	0.009734	1	FALSE
269	PF08711	Med26	3	974	0.00308008	0.000272407	0.016507	1	FALSE
271	PF02214	BTB_2	9	4846	0.0018572	0.000164254	0.0128172	1	FALSE
272	PF01569	PAP2	3	3092	0.000970246	8.58099e-05	0.00926376	1	FALSE
273	PF13894	zf-C2H2_4	9	1912	0.00470711	0.000416304	0.0204078	1	FALSE
276	PF04905	NCD2	1	167	0.00598802	0.000529589	0.0230189	1	FALSE
278	PF00664	ABC_membrane	29	15473	0.00187423	0.00016576	0.0128758	1	FALSE
279	PF00005	ABC_tran	26	16213	0.00160365	0.000141829	0.0119101	1	FALSE
283	PF00903	Glyoxalase	2	491	0.00407332	0.00036025	0.0189837	1	FALSE
284	PF00431	CUB	38	16773	0.00226555	0.000200368	0.0141566	1	FALSE
285	PF13885	Keratin_B2_2	18	5360	0.00335821	0.000297005	0.0172364	1	FALSE
286	PF01230	HIT	2	193	0.0103627	0.000916491	0.0302875	0.477369	FALSE
288	PF00093	VWC	1	3120	0.000320513	2.83466e-05	0.00532423	1	FALSE
298	PF01576	Myosin_tail_1	32	13153	0.00243291	0.00021517	0.0146702	1	FALSE
299	PF00071	Ras	49	23769	0.00206151	0.000182323	0.0135039	1	FALSE
301	PF00225	Kinesin	31	15209	0.00203827	0.000180267	0.0134276	1	FALSE
302	PF00025	Arf	10	5708	0.00175193	0.000154943	0.0124486	1	FALSE
303	PF14915	CCDC144C	8	4278	0.00187003	0.000165388	0.0128614	1	FALSE
304	PF07686	V-set	62	58150	0.00106621	9.4297e-05	0.00971112	1	FALSE
305	PF15330	SIT	1	294	0.00340136	0.000300821	0.0173468	1	FALSE
308	PF13855	LRR_8	42	24349	0.00172492	0.000152554	0.0123522	1	FALSE
309	PF14914	LRRC37AB_C	2	1264	0.00158228	0.000139939	0.0118304	1	FALSE
315	PF02865	STAT_int	3	729	0.00411523	0.000363956	0.0190811	1	FALSE
316	PF01017	STAT_alpha	3	1051	0.00285442	0.000252449	0.0158907	1	FALSE
317	PF02864	STAT_bind	12	1575	0.00761905	0.000673839	0.0259672	0.946666	FALSE
321	PF15015	NYD-SP12_N	1	567	0.00176367	0.000155981	0.0124902	1	FALSE
322	PF13895	Ig_2	69	41863	0.00164823	0.000145772	0.0120745	1	FALSE
323	PF00250	Fork_head	27	4898	0.00551245	0.000487529	0.0220855	1	FALSE
324	PF00038	Filament	75	25859	0.00290034	0.000256511	0.016018	1	FALSE
327	PF14968	CCDC84	2	319	0.00626959	0.000554492	0.0235542	1	FALSE
329	PF07160	DUF1395	3	324	0.00925926	0.000818902	0.0286282	0.681087	FALSE
332	PF13180	PDZ_2	1	355	0.0028169	0.000249131	0.0157858	1	FALSE
333	PF00173	Cyt-b5	1	1244	0.000803859	7.10944e-05	0.00843205	1	FALSE
334	PF01391	Collagen	79	43309	0.0018241	0.000161326	0.0127024	1	FALSE
335	PF00386	C1q	17	4028	0.00422046	0.000373263	0.0193236	1	FALSE
336	PF00652	Ricin_B_lectin	5	3338	0.0014979	0.000132477	0.0115106	1	FALSE
337	PF00535	Glycos_transf_2	14	4883	0.00286709	0.00025357	0.0159259	1	FALSE
338	PF00135	COesterase	14	10524	0.00133029	0.000117653	0.0108474	1	FALSE
340	PF02318	FYVE_2	4	1395	0.00286738	0.000253595	0.0159267	1	FALSE
343	PF00685	Sulfotransfer_1	22	9454	0.00232706	0.000205808	0.0143475	1	FALSE
344	PF01532	Glyco_hydro_47	6	3783	0.00158604	0.000140272	0.0118445	1	FALSE
346	PF15069	FAM163	3	331	0.00906344	0.000801584	0.0283236	0.717879	FALSE
347	PF15068	FAM101	2	334	0.00598802	0.000529589	0.0230189	1	FALSE
348	PF00230	MIP	12	3871	0.00309997	0.000274166	0.0165602	1	FALSE
349	PF01501	Glyco_transf_8	1	2779	0.000359842	3.18249e-05	0.00564145	1	FALSE
350	PF13896	Glyco_transf_49	1	937	0.00106724	9.43879e-05	0.0097158	1	FALSE
351	PF08466	IRK_N	2	134	0.0149254	0.00132002	0.0363561	0.0504194	TRUE
352	PF01007	IRK	8	5701	0.00140326	0.000124107	0.011141	1	FALSE
354	PF03221	HTH_Tnp_Tc5	4	827	0.00483676	0.00042777	0.020687	1	FALSE
355	PF03184	DDE_1	3	2501	0.00119952	0.000106087	0.0103004	1	FALSE
358	PF00167	FGF	13	2808	0.00462963	0.000409451	0.020239	1	FALSE
359	PF13424	TPR_12	4	2986	0.00133958	0.000118475	0.0108853	1	FALSE
362	PF03348	Serinc	5	2439	0.00205002	0.000181307	0.0134662	1	FALSE
366	PF12662	cEGF	2	642	0.00311526	0.000275518	0.016601	1	FALSE
367	PF12260	PIP49_C	2	962	0.002079	0.00018387	0.0135611	1	FALSE
369	PF04547	Anoctamin	22	6295	0.00349484	0.000309088	0.0175836	1	FALSE
370	PF01546	Peptidase_M20	2	1709	0.00117028	0.000103501	0.0101741	1	FALSE
373	PF01414	DSL	3	248	0.0120968	0.00106986	0.0327262	0.225762	FALSE
374	PF04389	Peptidase_M28	1	2059	0.000485673	4.29536e-05	0.00655404	1	FALSE
376	PF03301	Trp_dioxygenase	3	410	0.00731707	0.000647132	0.025447	0.981348	FALSE
377	PF08059	SEP	3	147	0.0204082	0.00180493	0.0425228	0.00213237	TRUE
378	PF00789	UBX	2	907	0.00220507	0.00019502	0.0139663	1	FALSE
379	PF01392	Fz	4	2866	0.00139567	0.000123435	0.0111108	1	FALSE
380	PF01759	NTR	2	2669	0.000749344	6.62731e-05	0.0081411	1	FALSE
381	PF03134	TB2_DP1_HVA22	4	560	0.00714286	0.000631724	0.0251421	0.991417	FALSE
382	PF07842	GCFC	1	484	0.00206612	0.00018273	0.013519	1	FALSE
383	PF09735	Nckap1	3	1119	0.00268097	0.000237108	0.0154001	1	FALSE
385	PF05631	DUF791	4	343	0.0116618	0.00103139	0.0321318	0.277123	FALSE
386	PF02536	mTERF	8	1618	0.00494438	0.000437288	0.020916	1	FALSE
387	PF07258	HCaRG	3	1797	0.00166945	0.000147648	0.012152	1	FALSE
388	PF01433	Peptidase_M1	2	5642	0.000354484	3.13511e-05	0.00559929	1	FALSE
389	PF01426	BAH	1	2042	0.000489716	4.33112e-05	0.00658127	1	FALSE
392	PF00474	SSF	27	5269	0.00512431	0.000453201	0.0212934	1	FALSE
393	PF00122	E1-E2_ATPase	25	10567	0.00236586	0.00020924	0.0144666	1	FALSE
394	PF00702	Hydrolase	14	7924	0.00176678	0.000156257	0.0125013	1	FALSE
395	PF13347	MFS_2	4	3226	0.00123993	0.000109661	0.0104725	1	FALSE
396	PF00145	DNA_methylase	1	1626	0.000615006	5.4392e-05	0.0073753	1	FALSE
397	PF02492	cobW	1	839	0.0011919	0.000105413	0.0102676	1	FALSE
398	PF07683	CobW_C	1	618	0.00161812	0.000143109	0.0119637	1	FALSE
399	PF02434	Fringe	1	1164	0.000859107	7.59806e-05	0.00871702	1	FALSE
401	PF00790	VHS	2	1437	0.00139179	0.000123092	0.0110954	1	FALSE
402	PF01363	FYVE	5	2022	0.0024728	0.000218698	0.0147901	1	FALSE
404	PF00875	DNA_photolyase	2	329	0.00607903	0.000537638	0.0231933	1	FALSE
408	PF05296	TAS2R	12	8594	0.00139632	0.000123493	0.0111134	1	FALSE
409	PF02809	UIM	2	254	0.00787402	0.000696389	0.0263984	0.912519	FALSE
412	PF00112	Peptidase_C1	6	2940	0.00204082	0.000180493	0.013436	1	FALSE
413	PF00186	DHFR_1	3	362	0.00828729	0.00073294	0.0270828	0.851058	FALSE
414	PF03399	SAC3_GANP	5	1525	0.00327869	0.000289972	0.017031	1	FALSE
417	PF00619	CARD	11	2432	0.00452303	0.000400023	0.0200046	1	FALSE
418	PF00782	DSPc	33	5684	0.00580577	0.000513471	0.0226657	1	FALSE
419	PF01490	Aa_trans	16	8455	0.00189237	0.000167364	0.012938	1	FALSE
421	PF15240	Pro-rich	13	1642	0.00791717	0.000700206	0.0264707	0.906437	FALSE
424	PF02225	PA	2	1862	0.00107411	9.49962e-05	0.00974706	1	FALSE
425	PF12697	Abhydrolase_6	10	6111	0.00163639	0.000144725	0.012031	1	FALSE
428	PF07894	DUF1669	10	2373	0.00421408	0.000372699	0.019309	1	FALSE
430	PF05875	Ceramidase	4	642	0.00623053	0.000551037	0.0234806	1	FALSE
438	PF00822	PMP22_Claudin	24	6921	0.00346771	0.000306689	0.0175152	1	FALSE
440	PF00031	Cystatin	7	1955	0.00358056	0.00031667	0.017798	1	FALSE
442	PF00047	ig	6	3731	0.00160815	0.000142227	0.0119267	1	FALSE
443	PF13927	Ig_3	23	13966	0.00164686	0.00014565	0.0120694	1	FALSE
444	PF00520	Ion_trans	111	36934	0.00300536	0.000265798	0.0163055	1	FALSE
446	PF00012	HSP70	19	17778	0.00106874	9.45206e-05	0.00972263	1	FALSE
447	PF00013	KH_1	17	5711	0.00297671	0.000263265	0.0162276	1	FALSE
448	PF01189	Nol1_Nop2_Fmu	2	1853	0.00107933	9.54576e-05	0.0097707	1	FALSE
449	PF03127	GAT	3	608	0.00493421	0.000436389	0.0208945	1	FALSE
450	PF05602	CLPTM1	3	1196	0.00250836	0.000221843	0.014896	1	FALSE
451	PF15390	DUF4613	4	670	0.00597015	0.000528009	0.0229845	1	FALSE
452	PF01336	tRNA_anti-codon	2	823	0.00243013	0.000214924	0.0146619	1	FALSE
453	PF00254	FKBP_C	5	2615	0.00191205	0.000169104	0.0130051	1	FALSE
454	PF10565	NMDAR2_C	10	1358	0.00736377	0.000651262	0.0255282	0.975939	FALSE
455	PF06743	FAST_1	1	422	0.00236967	0.000209577	0.0144783	1	FALSE
456	PF08368	FAST_2	1	533	0.00187617	0.000165931	0.0128825	1	FALSE
458	PF00786	PBD	4	1016	0.00393701	0.000348195	0.0186632	1	FALSE
460	PF00227	Proteasome	4	7122	0.00056164	4.96722e-05	0.00704803	1	FALSE
461	PF13920	zf-C3HC4_3	3	1863	0.00161031	0.000142418	0.0119347	1	FALSE
462	PF00100	Zona_pellucida	2	4437	0.000450755	3.98654e-05	0.00631403	1	FALSE
464	PF06990	Gal-3-0_sulfotr	2	1605	0.00124611	0.000110207	0.0104985	1	FALSE
467	PF08477	Miro	2	1660	0.00120482	0.000106556	0.0103231	1	FALSE
468	PF00337	Gal-bind_lectin	4	2872	0.00139276	0.000123177	0.0110992	1	FALSE
469	PF04326	AAA_4	2	931	0.00214823	0.000189992	0.0137851	1	FALSE
470	PF00642	zf-CCCH	4	1606	0.00249066	0.000220278	0.0148434	1	FALSE
471	PF02037	SAP	1	609	0.00164204	0.000145224	0.0120518	1	FALSE
474	PF02883	Alpha_adaptinC2	6	1080	0.00555556	0.000491341	0.0221717	1	FALSE
475	PF00003	7tm_3	15	6886	0.00217833	0.000192655	0.0138814	1	FALSE
476	PF15237	PTRF_SDPR	1	970	0.00103093	9.11767e-05	0.00954909	1	FALSE
478	PF00211	Guanylate_cyc	14	5353	0.00261536	0.000231306	0.0152105	1	FALSE
479	PF13450	NAD_binding_8	3	592	0.00506757	0.000448183	0.0211751	1	FALSE
480	PF00160	Pro_isomerase	3	4708	0.000637213	5.63561e-05	0.00750728	1	FALSE
481	PF01582	TIR	2	2843	0.000703482	6.2217e-05	0.00788802	1	FALSE
482	PF15137	DUF4571	2	218	0.00917431	0.000811389	0.0284965	0.697004	FALSE
483	PF08205	C2-set_2	10	5605	0.00178412	0.00015779	0.0125624	1	FALSE
484	PF02878	PGM_PMM_I	8	884	0.00904977	0.000800375	0.0283022	0.720282	FALSE
485	PF02879	PGM_PMM_II	1	546	0.0018315	0.000161981	0.0127282	1	FALSE
487	PF01839	FG-GAP	4	757	0.00528402	0.000467326	0.0216228	1	FALSE
489	PF10189	DUF2356	1	552	0.00181159	0.00016022	0.0126588	1	FALSE
493	PF00170	bZIP_1	4	1982	0.00201816	0.000178489	0.0133612	1	FALSE
496	PF07525	SOCS_box	9	1418	0.00634697	0.000561335	0.0236992	1	FALSE
498	PF01207	Dus	4	1295	0.0030888	0.000273178	0.0165304	1	FALSE
499	PF00415	RCC1	6	5502	0.00109051	9.64465e-05	0.00982119	1	FALSE
500	PF06701	MIB_HERC2	1	384	0.00260417	0.000230316	0.0151779	1	FALSE
502	PF00569	ZZ	2	830	0.00240964	0.000213112	0.0145999	1	FALSE
503	PF03256	APC10	1	975	0.00102564	9.07092e-05	0.00952457	1	FALSE
504	PF08240	ADH_N	4	1446	0.00276625	0.000244651	0.0156432	1	FALSE
505	PF00107	ADH_zinc_N	2	2208	0.000905797	8.011e-05	0.00895078	1	FALSE
506	PF00270	DEAD	31	16129	0.001922	0.000169985	0.0130389	1	FALSE
512	PF01404	Ephrin_lbd	6	2772	0.0021645	0.000191432	0.0138372	1	FALSE
513	PF14575	EphA2_TM	2	1150	0.00173913	0.000153811	0.012403	1	FALSE
514	PF00536	SAM_1	16	4791	0.0033396	0.000295359	0.0171885	1	FALSE
516	PF13868	Trichoplein	4	1750	0.00228571	0.000202152	0.0142194	1	FALSE
518	PF12756	zf-C2H2_2	1	507	0.00197239	0.000174441	0.0132088	1	FALSE
519	PF00027	cNMP_binding	8	4033	0.00198364	0.000175436	0.0132464	1	FALSE
520	PF00618	RasGEF_N	3	2591	0.00115785	0.000102402	0.0101199	1	FALSE
521	PF00788	RA	8	3875	0.00206452	0.000182589	0.0135138	1	FALSE
522	PF00617	RasGEF	6	7005	0.000856531	7.57528e-05	0.00870394	1	FALSE
523	PF09848	DUF2075	2	431	0.00464037	0.000410401	0.0202625	1	FALSE
524	PF10242	L_HGMIC_fpl	3	1083	0.00277008	0.00024499	0.0156541	1	FALSE
526	PF02244	Propep_M14	2	608	0.00328947	0.000290926	0.017059	1	FALSE
527	PF00246	Peptidase_M14	18	7787	0.00231154	0.000204436	0.0142996	1	FALSE
528	PF13637	Ank_4	7	2530	0.0027668	0.0002447	0.0156448	1	FALSE
532	PF13848	Thioredoxin_6	1	1838	0.00054407	4.81183e-05	0.0069369	1	FALSE
533	PF13899	Thioredoxin_7	2	319	0.00626959	0.000554492	0.0235542	1	FALSE
534	PF12284	HoxA13_N	2	517	0.00386847	0.000342133	0.0185	1	FALSE
535	PF02192	PI3K_p85B	2	231	0.00865801	0.000765727	0.0276824	0.78994	FALSE
537	PF00792	PI3K_C2	5	1145	0.00436681	0.000386207	0.0196559	1	FALSE
538	PF00613	PI3Ka	7	1522	0.00459921	0.000406761	0.0201724	1	FALSE
539	PF15227	zf-C3HC4_4	2	3448	0.000580046	5.13001e-05	0.00716259	1	FALSE
540	PF00643	zf-B_box	5	4790	0.00104384	9.23188e-05	0.00960871	1	FALSE
541	PF00048	IL8	3	3270	0.000917431	8.11389e-05	0.00900808	1	FALSE
542	PF08423	Rad51	1	2000	0.0005	4.42207e-05	0.00665001	1	FALSE
543	PF10577	UPF0560	8	2451	0.00326397	0.000288671	0.0169928	1	FALSE
545	PF12777	MT	1	5253	0.000190367	1.68364e-05	0.00410325	1	FALSE
546	PF12781	AAA_9	7	3549	0.00197239	0.000174441	0.0132088	1	FALSE
548	PF00628	PHD	6	4510	0.00133038	0.00011766	0.0108478	1	FALSE
549	PF00856	SET	5	6395	0.000781861	6.91489e-05	0.00831587	1	FALSE
556	PF00620	RhoGAP	20	10671	0.00187424	0.00016576	0.0128759	1	FALSE
560	PF03114	BAR	11	4214	0.00261035	0.000230863	0.0151959	1	FALSE
563	PF01161	PBP	3	437	0.00686499	0.000607149	0.0246479	0.99922	FALSE
565	PF02376	CUT	5	1024	0.00488281	0.000431843	0.0207853	1	FALSE
568	PF05193	Peptidase_M16_C	3	1665	0.0018018	0.000159354	0.0126246	1	FALSE
569	PF11357	Spy1	3	1141	0.00262927	0.000232537	0.0152509	1	FALSE
571	PF02801	Ketoacyl-synt_C	1	232	0.00431034	0.000381213	0.0195284	1	FALSE
572	PF00698	Acyl_transf_1	2	632	0.00316456	0.000279878	0.0167319	1	FALSE
579	PF01273	LBP_BPI_CETP	3	2040	0.00147059	0.000130061	0.0114052	1	FALSE
580	PF02886	LBP_BPI_CETP_C	4	2171	0.00184247	0.000162951	0.0127662	1	FALSE
581	PF05383	La	2	347	0.00576369	0.000509749	0.0225834	1	FALSE
582	PF08777	RRM_3	2	201	0.00995025	0.000880014	0.0296781	0.552063	FALSE
583	PF13923	zf-C3HC4_2	2	1680	0.00119048	0.000105287	0.0102615	1	FALSE
586	PF02996	Prefoldin	3	689	0.00435414	0.000385086	0.0196274	1	FALSE
589	PF00648	Peptidase_C2	9	5281	0.00170422	0.000150724	0.0122779	1	FALSE
591	PF13833	EF-hand_8	10	2462	0.00406174	0.000359226	0.0189567	1	FALSE
592	PF13765	PRY	3	3811	0.000787195	6.96206e-05	0.00834419	1	FALSE
593	PF00622	SPRY	22	16926	0.00129978	0.000114954	0.0107223	1	FALSE
594	PF00014	Kunitz_BPTI	3	1383	0.0021692	0.000191847	0.0138522	1	FALSE
595	PF07884	VKOR	1	145	0.00689655	0.000609941	0.0247045	0.998326	FALSE
596	PF07773	DUF1619	4	1085	0.00368664	0.000326051	0.0180598	1	FALSE
602	PF02453	Reticulon	3	1282	0.00234009	0.000206961	0.0143876	1	FALSE
604	PF15374	CCDC71L	2	639	0.00312989	0.000276812	0.01664	1	FALSE
609	PF07910	Peptidase_C78	1	526	0.00190114	0.00016814	0.012968	1	FALSE
610	PF00640	PID	19	4514	0.00420913	0.000372261	0.0192977	1	FALSE
611	PF08674	AChE_tetra	2	73	0.0273973	0.00242305	0.0492843	4.63442e-05	TRUE
612	PF01384	PHO4	2	1324	0.00151057	0.000133597	0.0115592	1	FALSE
615	PF00097	zf-C3HC4	6	2819	0.00212841	0.00018824	0.0137213	1	FALSE
616	PF00554	RHD	2	1685	0.00118694	0.000104975	0.0102463	1	FALSE
618	PF01126	Heme_oxygenase	1	205	0.00487805	0.000431422	0.0207752	1	FALSE
619	PF13489	Methyltransf_23	2	1299	0.00153965	0.000136168	0.0116699	1	FALSE
620	PF00610	DEP	3	1803	0.00166389	0.000147157	0.0121317	1	FALSE
624	PF15070	GOLGA2L5	8	9032	0.00088574	7.83361e-05	0.00885111	1	FALSE
625	PF00689	Cation_ATPase_C	4	3489	0.00114646	0.000101395	0.01007	1	FALSE
626	PF02115	Rho_GDI	4	478	0.0083682	0.000740096	0.0272148	0.837889	FALSE
627	PF14779	BBS1	1	374	0.0026738	0.000236474	0.0153795	1	FALSE
628	PF03815	LCCL	2	790	0.00253165	0.000223902	0.014965	1	FALSE
629	PF00754	F5_F8_type_C	8	5198	0.00153905	0.000136116	0.0116677	1	FALSE
631	PF00007	Cys_knot	2	1590	0.00125786	0.000111247	0.010548	1	FALSE
632	PF14854	LURAP	1	327	0.0030581	0.000270463	0.016448	1	FALSE
634	PF00092	VWA	34	18210	0.00186711	0.00016513	0.0128513	1	FALSE
635	PF03798	TRAM_LAG1_CLN8	10	3624	0.00275938	0.000244044	0.0156238	1	FALSE
638	PF00493	MCM	11	2902	0.00379049	0.000335236	0.0183125	1	FALSE
639	PF01410	COLFI	14	3378	0.00414446	0.000366542	0.0191488	1	FALSE
642	PF00917	MATH	52	1862	0.027927	0.0024699	0.0497596	3.46819e-05	TRUE
644	PF01496	V_ATPase_I	7	4524	0.0015473	0.000136846	0.0116989	1	FALSE
646	PF00487	FA_desaturase	9	2267	0.00397	0.000351113	0.0187413	1	FALSE
647	PF04103	CD20	2	3561	0.00056164	4.96722e-05	0.00704803	1	FALSE
648	PF07651	ANTH	4	1802	0.00221976	0.000196318	0.0140127	1	FALSE
655	PF00566	RabGAP-TBC	11	10863	0.00101261	8.95568e-05	0.00946387	1	FALSE
656	PF04757	Pex2_Pex12	4	695	0.0057554	0.000509015	0.0225671	1	FALSE
657	PF06312	Neurexophilin	2	1778	0.00112486	9.94842e-05	0.00997467	1	FALSE
658	PF05761	5_nucleotid	4	2903	0.00137788	0.000121862	0.0110398	1	FALSE
659	PF00241	Cofilin_ADF	5	1535	0.00325733	0.000288083	0.0169754	1	FALSE
660	PF02138	Beach	3	2482	0.0012087	0.000106899	0.0103398	1	FALSE
663	PF01055	Glyco_hydro_31	6	4764	0.00125945	0.000111387	0.0105546	1	FALSE
665	PF07491	PPI_Ypi1	3	462	0.00649351	0.000574295	0.0239713	1	FALSE
669	PF03189	Otopetrin	5	1138	0.00439367	0.000388583	0.0197163	1	FALSE
673	PF01423	LSM	2	1790	0.00111732	9.88172e-05	0.00994118	1	FALSE
674	PF04178	Got1	1	597	0.00167504	0.000148143	0.0121723	1	FALSE
678	PF10254	Pacs-1	5	562	0.0088968	0.000786845	0.0280618	0.747299	FALSE
679	PF03690	UPF0160	2	322	0.00621118	0.000549326	0.0234441	1	FALSE
680	PF05049	IIGP	1	621	0.00161031	0.000142418	0.0119347	1	FALSE
681	PF12722	Hid1	2	1019	0.00196271	0.000173585	0.0131763	1	FALSE
687	PF00235	Profilin	6	597	0.0100503	0.000888859	0.029827	0.53357	FALSE
689	PF02758	PYRIN	7	3212	0.00217933	0.000192743	0.0138845	1	FALSE
692	PF00317	Ribonuc_red_lgN	1	72	0.0138889	0.00122835	0.0350694	0.0892005	TRUE
693	PF02867	Ribonuc_red_lgC	1	524	0.0019084	0.000168781	0.0129927	1	FALSE
694	PF03792	PBC	4	1969	0.00203149	0.000179668	0.0134052	1	FALSE
695	PF05920	Homeobox_KN	4	1085	0.00368664	0.000326051	0.0180598	1	FALSE
696	PF00030	Crystall	6	3427	0.0017508	0.000154843	0.0124446	1	FALSE
698	PF00515	TPR_1	1	2772	0.00036075	3.19053e-05	0.00564857	1	FALSE
701	PF10629	DUF2475	2	289	0.00692042	0.000612051	0.0247472	0.997651	FALSE
702	PF07002	Copine	4	1354	0.00295421	0.000261275	0.0161661	1	FALSE
705	PF01749	IBB	2	725	0.00275862	0.000243976	0.0156216	1	FALSE
706	PF01602	Adaptin_N	17	8780	0.00193622	0.000171242	0.0130871	1	FALSE
710	PF04579	Keratin_matx	5	576	0.00868056	0.000767721	0.0277184	0.785889	FALSE
712	PF00340	IL1	1	1225	0.000816327	7.21971e-05	0.00849719	1	FALSE
714	PF08385	DHC_N1	6	5339	0.00112381	9.9391e-05	0.00997	1	FALSE
716	PF03281	Mab-21	9	2983	0.0030171	0.000266836	0.0163373	1	FALSE
718	PF09422	WTX	5	1324	0.00377644	0.000333993	0.0182785	1	FALSE
719	PF04970	LRAT	5	908	0.00550661	0.000487012	0.0220737	1	FALSE
721	PF01500	Keratin_B2	5	1980	0.00252525	0.000223337	0.0149461	1	FALSE
723	PF00621	RhoGEF	23	13717	0.00167675	0.000148294	0.0121785	1	FALSE
724	PF12736	CABIT	6	1717	0.00349447	0.000309056	0.0175827	1	FALSE
726	PF00106	adh_short	9	11336	0.000793931	7.02164e-05	0.00837982	1	FALSE
727	PF00350	Dynamin_N	12	2675	0.00448598	0.000396747	0.0199225	1	FALSE
730	PF03167	UDG	1	522	0.00191571	0.000169428	0.0130176	1	FALSE
733	PF00481	PP2C	13	5414	0.00240118	0.000212364	0.0145743	1	FALSE
735	PF00605	IRF	4	983	0.00406918	0.000359884	0.018974	1	FALSE
736	PF07719	TPR_2	3	1106	0.00271248	0.000239895	0.0154904	1	FALSE
739	PF00631	G-gamma	2	1101	0.00181653	0.000160657	0.0126761	1	FALSE
740	PF00042	Globin	11	1410	0.00780142	0.000689969	0.0262763	0.922786	FALSE
743	PF14049	Dppa2_A	1	133	0.0075188	0.000664973	0.0257957	0.958102	FALSE
745	PF12409	P5-ATPase	1	636	0.00157233	0.000139059	0.0117931	1	FALSE
746	PF00690	Cation_ATPase_N	4	1286	0.00311042	0.00027509	0.0165881	1	FALSE
747	PF12710	HAD	11	7592	0.00144889	0.000128142	0.0113207	1	FALSE
748	PF00082	Peptidase_S8	3	4080	0.000735294	6.50305e-05	0.00806441	1	FALSE
749	PF01483	P_proprotein	4	613	0.00652529	0.000577106	0.02403	1	FALSE
752	PF00725	3HCDH	1	570	0.00175439	0.00015516	0.0124573	1	FALSE
753	PF01822	WSC	1	589	0.00169779	0.000150155	0.0122547	1	FALSE
756	PF00995	Sec1	7	6473	0.00108142	9.56419e-05	0.00978014	1	FALSE
762	PF04055	Radical_SAM	5	1574	0.00317662	0.000280945	0.0167638	1	FALSE
765	PF01284	MARVEL	9	4693	0.00191775	0.000169609	0.0130245	1	FALSE
766	PF07885	Ion_trans_2	8	2920	0.00273973	0.000242305	0.015568	1	FALSE
767	PF00335	Tetraspannin	19	9169	0.0020722	0.000183268	0.0135389	1	FALSE
768	PF00627	UBA	5	1225	0.00408163	0.000360985	0.019003	1	FALSE
770	PF02761	Cbl_N2	1	331	0.00302115	0.000267195	0.0163483	1	FALSE
772	PF00125	Histone	25	6889	0.00362897	0.000320952	0.017918	1	FALSE
773	PF00560	LRR_1	3	151	0.0198675	0.00175711	0.0419548	0.00292275	TRUE
776	PF00567	TUDOR	5	4441	0.00112587	9.95738e-05	0.00997916	1	FALSE
779	PF00266	Aminotran_5	10	2932	0.00341064	0.000301642	0.0173705	1	FALSE
780	PF12698	ABC2_membrane_3	14	8823	0.00158676	0.000140335	0.0118472	1	FALSE
781	PF00538	Linker_histone	3	1026	0.00292398	0.000258601	0.0160831	1	FALSE
782	PF02023	SCAN	13	5569	0.00233435	0.000206453	0.01437	1	FALSE
783	PF06239	ECSIT	1	434	0.00230415	0.000203782	0.0142767	1	FALSE
785	PF00155	Aminotran_1_2	20	6551	0.00305297	0.000270009	0.0164342	1	FALSE
786	PF10497	zf-4CXXC_R1	2	200	0.01	0.000884414	0.0297523	0.542838	FALSE
788	PF00625	Guanylate_kin	6	4062	0.0014771	0.000130637	0.0114304	1	FALSE
789	PF04142	Nuc_sug_transp	1	1574	0.000635324	5.6189e-05	0.00749614	1	FALSE
790	PF00568	WH1	1	1408	0.000710227	6.28135e-05	0.00792575	1	FALSE
792	PF09325	Vps5	2	1053	0.00189934	0.00016798	0.0129618	1	FALSE
794	PF02902	Peptidase_C48	2	1784	0.00112108	9.91496e-05	0.00995788	1	FALSE
795	PF05461	ApoL	2	1958	0.00102145	9.03385e-05	0.00950509	1	FALSE
796	PF00503	G-alpha	14	6907	0.00202693	0.000179265	0.0133902	1	FALSE
797	PF00615	RGS	11	4659	0.00236102	0.000208812	0.0144518	1	FALSE
798	PF00066	Notch	3	1117	0.00268577	0.000237533	0.0154139	1	FALSE
801	PF00362	Integrin_beta	14	3401	0.00411644	0.000364064	0.0190839	1	FALSE
803	PF13857	Ank_5	3	1235	0.00242915	0.000214837	0.0146589	1	FALSE
805	PF06427	UDP-g_GGTase	1	206	0.00485437	0.000429327	0.0207247	1	FALSE
806	PF06027	DUF914	2	816	0.00245098	0.000216768	0.0147246	1	FALSE
808	PF00282	Pyridoxal_deC	4	2831	0.00141293	0.000124961	0.0111793	1	FALSE
809	PF00887	ACBP	2	603	0.00331675	0.000293338	0.0171296	1	FALSE
810	PF01734	Patatin	4	1482	0.00269906	0.000238708	0.015452	1	FALSE
811	PF00658	PABP	2	357	0.00560224	0.00049547	0.0222647	1	FALSE
812	PF09311	Rab5-bind	4	1049	0.00381316	0.000337241	0.0183672	1	FALSE
815	PF00049	Insulin	1	982	0.00101833	9.00626e-05	0.00949056	1	FALSE
816	PF13778	DUF4174	2	642	0.00311526	0.000275518	0.016601	1	FALSE
817	PF00249	Myb_DNA-binding	2	1161	0.00172265	0.000152354	0.0123441	1	FALSE
821	PF14916	CCDC92	1	185	0.00540541	0.000478062	0.0218699	1	FALSE
822	PF00255	GSHPx	1	775	0.00129032	0.000114118	0.0106832	1	FALSE
823	PF01593	Amino_oxidase	3	4175	0.000718563	6.35507e-05	0.00797212	1	FALSE
824	PF04505	Dispanin	5	1680	0.00297619	0.000263219	0.0162261	1	FALSE
827	PF06602	Myotub-related	7	6569	0.00106561	9.42442e-05	0.0097084	1	FALSE
828	PF07748	Glyco_hydro_38C	1	2664	0.000375375	3.31987e-05	0.00576193	1	FALSE
829	PF08430	Fork_head_N	4	294	0.0136054	0.00120328	0.0347093	0.104901	FALSE
830	PF09354	HNF_C	4	175	0.0228571	0.00202152	0.0450068	0.000565455	TRUE
831	PF08366	LLGL	1	397	0.00251889	0.000222774	0.0149273	1	FALSE
833	PF01074	Glyco_hydro_38	2	1792	0.00111607	9.8707e-05	0.00993563	1	FALSE
840	PF00638	Ran_BP1	2	2653	0.000753864	6.66728e-05	0.00816561	1	FALSE
842	PF02146	SIR2	4	1152	0.00347222	0.000307088	0.0175266	1	FALSE
843	PF14636	FNIP_N	2	248	0.00806452	0.000713237	0.026716	0.885799	FALSE
844	PF14637	FNIP_M	1	477	0.00209644	0.000185412	0.0136179	1	FALSE
848	PF00213	OSCP	6	343	0.0174927	0.00154708	0.0393634	0.0114309	TRUE
851	PF01545	Cation_efflux	4	3014	0.00132714	0.000117374	0.0108346	1	FALSE
852	PF13640	2OG-FeII_Oxy_3	1	1014	0.000986193	8.72203e-05	0.00933959	1	FALSE
854	PF03250	Tropomodulin	8	974	0.00821355	0.000726418	0.0269619	0.863115	FALSE
856	PF13246	Hydrolase_like2	2	602	0.00332226	0.000293825	0.0171439	1	FALSE
858	PF00681	Plectin	10	5142	0.00194477	0.000171998	0.0131159	1	FALSE
859	PF01302	CAP_GLY	4	1259	0.00317712	0.000280989	0.0167651	1	FALSE
862	PF00780	CNH	2	4874	0.000410341	3.62911e-05	0.00602432	1	FALSE
863	PF01529	zf-DHHC	6	4519	0.00132773	0.000117426	0.010837	1	FALSE
865	PF11717	Tudor-knot	2	374	0.00534759	0.000472949	0.0217525	1	FALSE
866	PF01853	MOZ_SAS	4	939	0.00425985	0.000376747	0.0194136	1	FALSE
875	PF00108	Thiolase_N	2	1676	0.00119332	0.000105539	0.0102737	1	FALSE
876	PF02803	Thiolase_C	5	754	0.0066313	0.000586482	0.0242245	1	FALSE
880	PF02732	ERCC4	1	915	0.0010929	9.66573e-05	0.00983192	1	FALSE
882	PF00534	Glycos_transf_1	5	1000	0.005	0.000442207	0.0210334	1	FALSE
883	PF01145	Band_7	4	3161	0.00126542	0.000111916	0.0105796	1	FALSE
886	PF00079	Serpin	28	14751	0.00189818	0.000167877	0.0129578	1	FALSE
887	PF07047	OPA3	2	217	0.00921659	0.000815128	0.0285621	0.689073	FALSE
890	PF03024	Folate_rec	5	1363	0.00366838	0.000324437	0.018015	1	FALSE
891	PF07995	GSDH	5	952	0.0052521	0.000464503	0.0215573	1	FALSE
895	PF11721	Malectin	3	261	0.0114943	0.00101657	0.0318999	0.299375	FALSE
897	PF01192	RNA_pol_Rpb6	2	56	0.0357143	0.00315862	0.0562906	2.66034e-07	TRUE
898	PF03131	bZIP_Maf	1	1195	0.00083682	7.40096e-05	0.0086032	1	FALSE
900	PF13594	Amidohydro_5	1	345	0.00289855	0.000256352	0.016013	1	FALSE
901	PF01979	Amidohydro_1	7	2785	0.00251346	0.000222294	0.0149112	1	FALSE
903	PF05783	DLIC	2	1580	0.00126582	0.000111951	0.0105813	1	FALSE
909	PF14748	P5CR_dimer	1	419	0.00238663	0.000211077	0.01453	1	FALSE
910	PF01842	ACT	3	193	0.015544	0.00137474	0.037103	0.0354316	TRUE
911	PF00351	Biopterin_H	1	1371	0.000729395	6.45087e-05	0.00803199	1	FALSE
912	PF11627	HnRNPA1	1	108	0.00925926	0.000818902	0.0286282	0.681087	FALSE
913	PF14259	RRM_6	7	4488	0.00155971	0.000137943	0.0117457	1	FALSE
914	PF01920	Prefoldin_2	2	1035	0.00193237	0.000170901	0.013074	1	FALSE
915	PF06941	NT5C	2	484	0.00413223	0.00036546	0.0191205	1	FALSE
916	PF00728	Glyco_hydro_20	3	1511	0.00198544	0.000175595	0.0132524	1	FALSE
917	PF01250	Ribosomal_S6	2	94	0.0212766	0.00188173	0.0434198	0.00133266	TRUE
918	PF07992	Pyr_redox_2	3	3264	0.000919118	8.12881e-05	0.00901636	1	FALSE
919	PF01510	Amidase_2	4	853	0.00468933	0.000414731	0.0203692	1	FALSE
921	PF08788	NHR2	1	198	0.00505051	0.000446674	0.0211394	1	FALSE
922	PF00653	BIR	1	1241	0.000805802	7.12663e-05	0.00844224	1	FALSE
923	PF03619	Solute_trans_a	6	1256	0.00477707	0.000422491	0.0205589	1	FALSE
924	PF01694	Rhomboid	6	1508	0.00397878	0.000351889	0.018762	1	FALSE
926	PF00443	UCH	42	30839	0.00136191	0.000120449	0.0109756	1	FALSE
927	PF00095	WAP	3	988	0.00303644	0.000268547	0.0163896	1	FALSE
930	PF12480	DUF3699	3	690	0.00434783	0.000384528	0.0196132	1	FALSE
931	PF03530	SK_channel	2	354	0.00564972	0.000499669	0.0223589	1	FALSE
933	PF05351	GMP_PDE_delta	1	549	0.00182149	0.000161095	0.0126934	1	FALSE
937	PF03921	ICAM_N	2	452	0.00442478	0.000391334	0.019786	1	FALSE
939	PF02771	Acyl-CoA_dh_N	2	1320	0.00151515	0.000134002	0.0115767	1	FALSE
940	PF00441	Acyl-CoA_dh_1	5	2200	0.00227273	0.000201003	0.014179	1	FALSE
943	PF04930	FUN14	1	203	0.00492611	0.000435672	0.0208773	1	FALSE
947	PF00035	dsrm	5	2130	0.00234742	0.000207609	0.0144101	1	FALSE
948	PF02137	A_deamin	5	2196	0.00227687	0.000201369	0.0141919	1	FALSE
949	PF05640	NKAIN	2	1165	0.00171674	0.000151831	0.0123229	1	FALSE
952	PF09667	DUF2028	2	132	0.0151515	0.00134002	0.0366309	0.0441855	TRUE
953	PF04089	BRICHOS	2	863	0.0023175	0.000204963	0.014318	1	FALSE
955	PF03577	Peptidase_C69	1	464	0.00215517	0.000190607	0.0138073	1	FALSE
957	PF06456	Arfaptin	3	1143	0.00262467	0.00023213	0.0152376	1	FALSE
958	PF14917	CCDC74_C	4	240	0.0166667	0.00147402	0.0384213	0.0185928	TRUE
960	PF00498	FHA	12	3060	0.00392157	0.000346829	0.0186266	1	FALSE
961	PF15229	POM121	6	2164	0.00277264	0.000245217	0.0156613	1	FALSE
964	PF04258	Peptidase_A22B	3	1565	0.00191693	0.000169536	0.0130217	1	FALSE
965	PF07732	Cu-oxidase_3	2	1605	0.00124611	0.000110207	0.0104985	1	FALSE
967	PF00098	zf-CCHC	4	558	0.00716846	0.000633989	0.0251871	0.990706	FALSE
968	PF05041	Pecanex_C	3	902	0.00332594	0.000294151	0.0171534	1	FALSE
969	PF00157	Pou	2	1636	0.00122249	0.000108119	0.0103986	1	FALSE
971	PF00024	PAN_1	2	999	0.002002	0.00017706	0.0133076	1	FALSE
972	PF02060	ISK_Channel	2	294	0.00680272	0.000601642	0.0245358	1	FALSE
974	PF01023	S_100	1	1054	0.000948767	8.39103e-05	0.00916064	1	FALSE
975	PF01044	Vinculin	19	4287	0.004432	0.000391973	0.0198022	1	FALSE
977	PF15053	Njmu-R1	2	608	0.00328947	0.000290926	0.017059	1	FALSE
978	PF08266	Cadherin_2	14	5262	0.00266059	0.000235306	0.0153415	1	FALSE
979	PF00028	Cadherin	261	63636	0.00410145	0.000362738	0.0190491	1	FALSE
981	PF03283	PAE	2	549	0.00364299	0.000322191	0.0179526	1	FALSE
982	PF00868	Transglut_N	3	1035	0.00289855	0.000256352	0.016013	1	FALSE
983	PF01841	Transglut_core	10	1256	0.00796178	0.000704151	0.0265452	0.900169	FALSE
985	PF09380	FERM_C	1	2266	0.000441306	3.90298e-05	0.0062475	1	FALSE
986	PF08736	FA	2	595	0.00336134	0.000297282	0.0172444	1	FALSE
987	PF03311	Cornichon	2	584	0.00342466	0.000302882	0.0174061	1	FALSE
988	PF00162	PGK	2	1173	0.00170503	0.000150795	0.0122808	1	FALSE
989	PF00188	CAP	5	1848	0.00270563	0.00023929	0.0154708	1	FALSE
991	PF05185	PRMT5	1	1608	0.000621891	5.50009e-05	0.00741646	1	FALSE
993	PF03567	Sulfotransfer_2	7	3036	0.00230567	0.000203916	0.0142814	1	FALSE
994	PF10320	7TM_GPCR_Srsx	3	2076	0.00144509	0.000127806	0.0113058	1	FALSE
996	PF00117	GATase	1	1110	0.000900901	7.9677e-05	0.00892655	1	FALSE
997	PF00289	CPSase_L_chain	1	1027	0.00097371	8.61163e-05	0.00928029	1	FALSE
998	PF02786	CPSase_L_D2	4	1840	0.00217391	0.000192264	0.0138673	1	FALSE
1000	PF02142	MGS	2	193	0.0103627	0.000916491	0.0302875	0.477369	FALSE
1001	PF13147	Amidohydro_4	4	937	0.00426894	0.000377551	0.0194344	1	FALSE
1007	PF01217	Clat_adaptor_s	6	2463	0.00243605	0.000215448	0.0146797	1	FALSE
1008	PF02077	SURF4	4	265	0.0150943	0.00133496	0.0365616	0.04547	TRUE
1011	PF09279	EF-hand_like	8	1236	0.00647249	0.000572436	0.0239325	1	FALSE
1012	PF00388	PI-PLC-X	15	2542	0.00590087	0.000521881	0.0228507	1	FALSE
1013	PF00387	PI-PLC-Y	2	1737	0.00115141	0.000101832	0.0100917	1	FALSE
1014	PF00878	CIMR	2	2071	0.000965717	8.54094e-05	0.00924212	1	FALSE
1015	PF01833	TIG	14	6492	0.0021565	0.000190724	0.0138116	1	FALSE
1016	PF13903	Claudin_2	1	2436	0.000410509	3.6306e-05	0.00602556	1	FALSE
1017	PF00531	Death	7	2816	0.0024858	0.000219847	0.0148289	1	FALSE
1018	PF00292	PAX	5	1134	0.00440917	0.000389953	0.0197511	1	FALSE
1019	PF12403	Pax2_C	4	440	0.00909091	0.000804013	0.0283665	0.712704	FALSE
1022	PF00134	Cyclin_N	12	4673	0.00256794	0.000227113	0.015072	1	FALSE
1023	PF02984	Cyclin_C	7	2160	0.00324074	0.000286616	0.0169322	1	FALSE
1025	PF02931	Neur_chan_LBD	24	10686	0.00224593	0.000198633	0.0140951	1	FALSE
1029	PF13841	Defensin_beta_2	2	913	0.00219058	0.000193738	0.0139203	1	FALSE
1031	PF00004	AAA	12	7055	0.00170092	0.000150432	0.012266	1	FALSE
1033	PF13964	Kelch_6	3	943	0.00318134	0.000281362	0.0167762	1	FALSE
1035	PF14598	PAS_11	1	1702	0.000587544	5.19632e-05	0.00720874	1	FALSE
1037	PF12799	LRR_4	3	3389	0.000885217	7.82898e-05	0.0088485	1	FALSE
1043	PF04794	YdjC	1	283	0.00353357	0.000312514	0.0176808	1	FALSE
1044	PF03645	Tctex-1	1	534	0.00187266	0.000165621	0.0128704	1	FALSE
1045	PF01222	ERG4_ERG24	8	2952	0.00271003	0.000239679	0.0154834	1	FALSE
1047	PF09727	CortBP2	3	617	0.00486224	0.000430023	0.0207415	1	FALSE
1049	PF02862	DDHD	3	1336	0.00224551	0.000198596	0.0140938	1	FALSE
1054	PF03878	YIF1	3	580	0.00517241	0.000457456	0.0213931	1	FALSE
1057	PF01403	Sema	24	14633	0.00164013	0.000145055	0.0120448	1	FALSE
1058	PF01437	PSI	5	2504	0.00199681	0.0001766	0.0132903	1	FALSE
1061	PF04813	HNF-1A_C	3	88	0.0340909	0.00301505	0.0549924	7.92007e-07	TRUE
1062	PF01592	NifU_N	3	126	0.0238095	0.00210575	0.0459368	0.0003379	TRUE
1063	PF01266	DAO	8	3872	0.00206612	0.00018273	0.013519	1	FALSE
1064	PF00084	Sushi	77	21370	0.00360318	0.000318671	0.0178542	1	FALSE
1070	PF00171	Aldedh	24	9355	0.00256547	0.000226894	0.0150647	1	FALSE
1071	PF15044	CLU_N	1	75	0.0133333	0.00117922	0.03436	0.120509	FALSE
1075	PF02932	Neur_chan_memb	26	9671	0.00268845	0.00023777	0.0154216	1	FALSE
1076	PF02145	Rap_GAP	7	1861	0.00376142	0.000332665	0.0182421	1	FALSE
1079	PF15246	NCKAP5	6	616	0.00974026	0.000861442	0.029363	0.591258	FALSE
1081	PF05805	L6_membrane	2	1190	0.00168067	0.000148641	0.0121928	1	FALSE
1082	PF00884	Sulfatase	23	7370	0.00312076	0.000276004	0.0166157	1	FALSE
1085	PF03188	Cytochrom_B561	1	544	0.00183824	0.000162576	0.0127516	1	FALSE
1086	PF06371	Drf_GBD	8	1719	0.00465387	0.000411595	0.020292	1	FALSE
1087	PF06367	Drf_FH3	4	1750	0.00228571	0.000202152	0.0142194	1	FALSE
1088	PF02181	FH2	11	5542	0.00198484	0.000175542	0.0132504	1	FALSE
1094	PF03299	TF_AP-2	5	1115	0.0044843	0.000396598	0.0199187	1	FALSE
1098	PF01064	Activin_recp	1	898	0.00111359	9.84871e-05	0.00992456	1	FALSE
1099	PF06008	Laminin_I	4	1323	0.00302343	0.000267397	0.0163545	1	FALSE
1100	PF06009	Laminin_II	3	850	0.00352941	0.000312146	0.0176704	1	FALSE
1101	PF02210	Laminin_G_2	30	13026	0.00230309	0.000203688	0.0142734	1	FALSE
1105	PF01980	UPF0066	2	123	0.0162602	0.00143807	0.0379492	0.0232944	TRUE
1106	PF01142	TruD	2	828	0.00241546	0.000213627	0.0146175	1	FALSE
1108	PF01746	tRNA_m1G_MT	3	507	0.00591716	0.000523322	0.0228822	1	FALSE
1110	PF02319	E2F_TDP	1	917	0.00109051	9.64465e-05	0.00982119	1	FALSE
1118	PF00916	Sulfate_transp	6	3145	0.00190779	0.000168728	0.0129906	1	FALSE
1119	PF01740	STAS	5	1906	0.00262329	0.000232008	0.0152336	1	FALSE
1122	PF00403	HMA	1	1221	0.000819001	7.24336e-05	0.0085111	1	FALSE
1123	PF00080	Sod_Cu	1	438	0.00228311	0.000201921	0.0142113	1	FALSE
1124	PF00130	C1_1	7	3539	0.00197796	0.000174934	0.0132274	1	FALSE
1130	PF05937	EB1_binding	2	173	0.0115607	0.00102244	0.031992	0.290065	FALSE
1132	PF03031	NIF	4	1361	0.00293902	0.000259931	0.0161245	1	FALSE
1133	PF12738	PTCB-BRCT	3	461	0.00650759	0.000575541	0.0239973	1	FALSE
1135	PF02815	MIR	9	1793	0.00501952	0.000443934	0.0210744	1	FALSE
1136	PF05729	NACHT	14	7485	0.00187041	0.000165422	0.0128627	1	FALSE
1137	PF04641	Rtf2	1	677	0.0014771	0.000130637	0.0114304	1	FALSE
1138	PF02629	CoA_binding	1	199	0.00502513	0.000444429	0.0210862	1	FALSE
1141	PF15024	Glyco_transf_18	6	1147	0.00523104	0.00046264	0.0215141	1	FALSE
1142	PF00009	GTP_EFTU	6	5519	0.00108715	9.61494e-05	0.00980605	1	FALSE
1143	PF13417	GST_N_3	5	1380	0.00362319	0.00032044	0.0179037	1	FALSE
1148	PF01835	A2M_N	1	1535	0.000651466	5.76166e-05	0.00759078	1	FALSE
1149	PF07703	A2M_N_2	1	2349	0.000425713	3.76507e-05	0.00613613	1	FALSE
1150	PF00207	A2M	2	1427	0.00140154	0.000123954	0.0111342	1	FALSE
1152	PF07678	A2M_comp	4	4217	0.000948542	8.38904e-05	0.00915955	1	FALSE
1154	PF14724	mit_SMPDase	2	1827	0.00109469	9.6816e-05	0.00983999	1	FALSE
1157	PF00224	PK	1	1059	0.000944287	8.35141e-05	0.00913899	1	FALSE
1160	PF14857	TMEM151	2	950	0.00210526	0.000186192	0.0136465	1	FALSE
1161	PF01030	Recep_L_domain	1	1613	0.000619963	5.48304e-05	0.00740496	1	FALSE
1162	PF00757	Furin-like	8	1119	0.00714924	0.000632289	0.0251533	0.99124	FALSE
1166	PF02372	IL15	2	266	0.0075188	0.000664973	0.0257957	0.958102	FALSE
1167	PF12074	DUF3554	1	343	0.00291545	0.000257847	0.0160597	1	FALSE
1169	PF02204	VPS9	3	1043	0.00287632	0.000254386	0.0159515	1	FALSE
1173	PF00083	Sugar_tr	29	18816	0.00154124	0.00013631	0.011676	1	FALSE
1176	PF01699	Na_Ca_ex	3	2564	0.00117005	0.000103481	0.0101731	1	FALSE
1181	PF00801	PKD	6	1513	0.00396563	0.000350726	0.018731	1	FALSE
1182	PF15347	PAG	4	431	0.00928074	0.000820802	0.0286614	0.677073	FALSE
1184	PF14580	LRR_9	3	2257	0.0013292	0.000117556	0.010843	1	FALSE
1185	PF07565	Band_3_cyto	4	2471	0.00161878	0.000143167	0.0119661	1	FALSE
1186	PF00955	HCO3_cotransp	13	5069	0.00256461	0.000226818	0.0150622	1	FALSE
1187	PF03051	Peptidase_C1_2	3	1317	0.0022779	0.000201461	0.0141951	1	FALSE
1188	PF06984	MRP-L47	2	85	0.0235294	0.00208097	0.0456652	0.000391436	TRUE
1190	PF12947	EGF_3	3	742	0.00404313	0.00035758	0.0189132	1	FALSE
1191	PF02469	Fasciclin	7	2429	0.00288184	0.000254874	0.0159668	1	FALSE
1192	PF00193	Xlink	6	2257	0.0026584	0.000235112	0.0153352	1	FALSE
1193	PF00061	Lipocalin	11	4345	0.00253165	0.000223902	0.014965	1	FALSE
1195	PF00118	Cpn60_TCP1	15	7806	0.0019216	0.000169949	0.0130376	1	FALSE
1196	PF01033	Somatomedin_B	2	517	0.00386847	0.000342133	0.0185	1	FALSE
1199	PF14651	Lipocalin_7	2	253	0.00790514	0.000699142	0.0264505	0.908132	FALSE
1202	PF00293	NUDIX	10	3551	0.00281611	0.000249061	0.0157836	1	FALSE
1204	PF07810	TMC	3	919	0.00326442	0.00028871	0.0169939	1	FALSE
1205	PF01130	CD36	4	1353	0.00295639	0.000261468	0.0161721	1	FALSE
1208	PF03171	2OG-FeII_Oxy	1	725	0.00137931	0.000121988	0.0110455	1	FALSE
1209	PF15319	RHINO	2	235	0.00851064	0.000752693	0.0274456	0.81486	FALSE
1210	PF04437	RINT1_TIP1	3	481	0.00623701	0.00055161	0.0234929	1	FALSE
1211	PF15274	MLIP	1	651	0.0015361	0.000135855	0.0116565	1	FALSE
1213	PF03414	Glyco_transf_6	1	933	0.00107181	9.47925e-05	0.00973661	1	FALSE
1215	PF09069	EF-hand_3	1	553	0.00180832	0.00015993	0.0126474	1	FALSE
1217	PF00291	PALP	1	1626	0.000615006	5.4392e-05	0.0073753	1	FALSE
1219	PF14994	TSGA13	1	544	0.00183824	0.000162576	0.0127516	1	FALSE
1223	PF00999	Na_H_Exchanger	8	6583	0.00121525	0.000107479	0.0103677	1	FALSE
1225	PF09282	Mago-bind	2	26	0.0769231	0.00680319	0.0827634	1.39523e-21	TRUE
1226	PF13086	AAA_11	10	2882	0.00346981	0.000306875	0.0175205	1	FALSE
1227	PF13087	AAA_12	3	2558	0.00117279	0.000103723	0.010185	1	FALSE
1228	PF04193	PQ-loop	1	581	0.00172117	0.000152223	0.0123388	1	FALSE
1235	PF10513	EPL1	3	1617	0.00185529	0.000164084	0.0128106	1	FALSE
1236	PF06752	E_Pc_C	1	484	0.00206612	0.00018273	0.013519	1	FALSE
1237	PF12062	HSNSD	12	1954	0.00614125	0.000543141	0.0233117	1	FALSE
1238	PF01448	ELM2	1	683	0.00146413	0.00012949	0.0113801	1	FALSE
1239	PF01459	Porin_3	2	1358	0.00147275	0.000130252	0.0114136	1	FALSE
1240	PF00354	Pentaxin	6	1968	0.00304878	0.000269638	0.0164229	1	FALSE
1244	PF03637	Mob1_phocein	1	1225	0.000816327	7.21971e-05	0.00849719	1	FALSE
1245	PF07693	KAP_NTPase	3	513	0.00584795	0.000517201	0.0227479	1	FALSE
1246	PF14780	DUF4477	2	271	0.00738007	0.000652704	0.0255564	0.974054	FALSE
1249	PF01167	Tub	4	1250	0.0032	0.000283013	0.0168254	1	FALSE
1252	PF00318	Ribosomal_S2	5	336	0.014881	0.00131609	0.0363019	0.0517946	TRUE
1254	PF03234	CDC37_N	2	134	0.0149254	0.00132002	0.0363561	0.0504194	TRUE
1258	PF08954	DUF1900	1	944	0.00105932	9.3688e-05	0.00967971	1	FALSE
1260	PF04051	TRAPP	4	768	0.00520833	0.000460632	0.0214673	1	FALSE
1261	PF00268	Ribonuc_red_sm	1	562	0.00177936	0.000157369	0.0125457	1	FALSE
1263	PF05276	SH3BP5	2	236	0.00847458	0.000749504	0.0273873	0.820672	FALSE
1265	PF00466	Ribosomal_L10	1	386	0.00259067	0.000229123	0.0151385	1	FALSE
1266	PF01026	TatD_DNase	4	1604	0.00249377	0.000220552	0.0148526	1	FALSE
1267	PF10162	G8	1	620	0.0016129	0.000142647	0.0119444	1	FALSE
1268	PF13229	Beta_helix	6	1598	0.00375469	0.00033207	0.0182258	1	FALSE
1271	PF00533	BRCT	4	2174	0.00183993	0.000162726	0.0127574	1	FALSE
1273	PF04849	HAP1_N	1	399	0.00250627	0.000221658	0.0148898	1	FALSE
1274	PF13831	PHD_2	5	415	0.0120482	0.00106556	0.0326603	0.231453	FALSE
1275	PF13832	zf-HC5HC2H_2	1	1488	0.000672043	5.94364e-05	0.00770973	1	FALSE
1277	PF00641	zf-RanBP	4	1075	0.00372093	0.000329084	0.0181437	1	FALSE
1278	PF10421	OAS1_C	2	1434	0.0013947	0.000123349	0.011107	1	FALSE
1280	PF00907	T-box	2	3132	0.00063857	5.6476e-05	0.00751526	1	FALSE
1281	PF05427	FIBP	1	498	0.00200803	0.000177593	0.0133276	1	FALSE
1282	PF13793	Pribosyltran_N	2	675	0.00296296	0.000262049	0.01619	1	FALSE
1283	PF14572	Pribosyl_synth	2	885	0.00225989	0.000199868	0.0141389	1	FALSE
1286	PF11956	KCNQC3-Ank-G_bd	2	200	0.01	0.000884414	0.0297523	0.542838	FALSE
1288	PF00583	Acetyltransf_1	8	1565	0.00511182	0.000452097	0.0212674	1	FALSE
1289	PF01840	TCL1_MTCP1	2	446	0.0044843	0.000396598	0.0199187	1	FALSE
1290	PF00864	P2X_receptor	6	3272	0.00183374	0.000162179	0.012736	1	FALSE
1301	PF00609	DAGK_acc	2	1628	0.0012285	0.00010865	0.0104241	1	FALSE
1307	PF00588	SpoU_methylase	2	646	0.00309598	0.000273812	0.0165495	1	FALSE
1308	PF15622	CENP_C_N	1	285	0.00350877	0.000310321	0.0176187	1	FALSE
1311	PF14822	Vasohibin	1	492	0.00203252	0.000179759	0.0134086	1	FALSE
1313	PF11701	UNC45-central	2	436	0.00458716	0.000405695	0.0201459	1	FALSE
1316	PF02759	RUN	7	3230	0.00216718	0.000191669	0.0138458	1	FALSE
1317	PF13901	DUF4206	2	1218	0.00164204	0.000145224	0.0120518	1	FALSE
1318	PF00149	Metallophos	10	6412	0.00155958	0.000137931	0.0117452	1	FALSE
1323	PF04884	DUF647	1	249	0.00401606	0.000355186	0.0188497	1	FALSE
1324	PF00324	AA_permease	10	4922	0.00203169	0.000179686	0.0134059	1	FALSE
1327	PF03372	Exo_endo_phos	7	8548	0.000818905	7.24251e-05	0.0085106	1	FALSE
1328	PF00105	zf-C4	24	3534	0.00679117	0.000600621	0.0245149	1	FALSE
1329	PF00104	Hormone_recep	23	10690	0.00215154	0.000190286	0.0137957	1	FALSE
1332	PF03344	Daxx	2	3695	0.000541272	4.78709e-05	0.00691904	1	FALSE
1335	PF01237	Oxysterol_BP	8	5193	0.00154054	0.000136247	0.0116733	1	FALSE
1337	PF03160	Calx-beta	7	3759	0.0018622	0.000164695	0.0128344	1	FALSE
1338	PF06046	Sec6	6	2511	0.00238949	0.00021133	0.0145387	1	FALSE
1341	PF00939	Na_sulph_symp	3	3793	0.000790931	6.9951e-05	0.00836397	1	FALSE
1344	PF01866	Diphthamide_syn	5	353	0.0141643	0.00125271	0.0354159	0.0774086	TRUE
1347	PF05221	AdoHcyase	6	1278	0.00469484	0.000415218	0.0203811	1	FALSE
1349	PF10275	Peptidase_C65	2	231	0.00865801	0.000765727	0.0276824	0.78994	FALSE
1352	PF13385	Laminin_G_3	2	2680	0.000746269	6.60011e-05	0.00812437	1	FALSE
1356	PF03881	Fructosamin_kin	1	736	0.0013587	0.000120165	0.0109626	1	FALSE
1358	PF04629	ICA69	3	450	0.00666667	0.00058961	0.024289	1	FALSE
1363	PF02148	zf-UBP	3	1168	0.00256849	0.000227161	0.0150736	1	FALSE
1364	PF01218	Coprogen_oxidas	1	370	0.0027027	0.000239031	0.0154625	1	FALSE
1366	PF00557	Peptidase_M24	4	2619	0.0015273	0.000135077	0.011623	1	FALSE
1368	PF13532	2OG-FeII_Oxy_2	6	1401	0.00428266	0.000378764	0.0194656	1	FALSE
1369	PF13738	Pyr_redox_3	2	650	0.00307692	0.000272127	0.0164985	1	FALSE
1372	PF00217	ATP-gua_Ptrans	7	1238	0.00565428	0.000500073	0.0223679	1	FALSE
1373	PF00928	Adap_comp_sub	8	4045	0.00197775	0.000174915	0.0132267	1	FALSE
1375	PF08321	PPP5	1	365	0.00273973	0.000242305	0.015568	1	FALSE
1377	PF01285	TEA	6	2164	0.00277264	0.000245217	0.0156613	1	FALSE
1379	PF01553	Acyltransferase	2	3321	0.000602228	5.32619e-05	0.00729827	1	FALSE
1381	PF14719	PID_2	1	538	0.00185874	0.000164389	0.0128225	1	FALSE
1384	PF01398	JAB	3	1418	0.00211566	0.000187112	0.0136802	1	FALSE
1386	PF00274	Glycolytic	2	1390	0.00143885	0.000127254	0.0112814	1	FALSE
1387	PF12413	DLL_N	3	247	0.0121457	0.00107419	0.0327924	0.220038	FALSE
1388	PF01585	G-patch	1	1229	0.00081367	7.19621e-05	0.00848335	1	FALSE
1389	PF00892	EamA	2	2260	0.000884956	7.82668e-05	0.0088472	1	FALSE
1390	PF01442	Apolipoprotein	1	1013	0.000987167	8.73064e-05	0.0093442	1	FALSE
1392	PF00180	Iso_dh	9	2709	0.00332226	0.000293825	0.0171439	1	FALSE
1394	PF12348	CLASP_N	3	1911	0.00156986	0.000138841	0.0117839	1	FALSE
1395	PF12717	Cnd1	1	612	0.00163399	0.000144512	0.0120222	1	FALSE
1396	PF01150	GDA1_CD39	5	4682	0.00106792	9.44483e-05	0.00971891	1	FALSE
1398	PF14497	GST_C_3	2	831	0.00240674	0.000212855	0.0145911	1	FALSE
1400	PF13872	AAA_34	1	601	0.00166389	0.000147157	0.0121317	1	FALSE
1403	PF08150	FerB	2	301	0.00664452	0.000587651	0.0242486	1	FALSE
1409	PF04676	CwfJ_C_2	1	192	0.00520833	0.000460632	0.0214673	1	FALSE
1411	PF03194	LUC7	2	1476	0.00135501	0.000119839	0.0109478	1	FALSE
1414	PF04408	HA2	4	2430	0.00164609	0.000145583	0.0120666	1	FALSE
1415	PF07717	OB_NTP_bind	5	2939	0.00170126	0.000150462	0.0122672	1	FALSE
1416	PF00339	Arrestin_N	2	1573	0.00127146	0.000112449	0.0106048	1	FALSE
1417	PF02752	Arrestin_C	4	1536	0.00260417	0.000230316	0.0151779	1	FALSE
1420	PF05091	eIF-3_zeta	2	684	0.00292398	0.000258601	0.0160831	1	FALSE
1421	PF00777	Glyco_transf_29	15	6249	0.00240038	0.000212293	0.0145718	1	FALSE
1422	PF00334	NDK	1	1571	0.000636537	5.62963e-05	0.00750329	1	FALSE
1424	PF13893	RRM_5	4	2420	0.00165289	0.000146184	0.0120915	1	FALSE
1425	PF03208	PRA1	2	405	0.00493827	0.000436748	0.0209031	1	FALSE
1426	PF14988	DUF4515	5	714	0.0070028	0.000619338	0.0248942	0.995331	FALSE
1428	PF15388	FAM117	2	1610	0.00124224	0.000109865	0.0104822	1	FALSE
1429	PF15494	SRCR_2	3	658	0.00455927	0.000403228	0.0200846	1	FALSE
1431	PF01131	Topoisom_bac	6	1209	0.00496278	0.000438915	0.0209549	1	FALSE
1432	PF01630	Glyco_hydro_56	7	1677	0.00417412	0.000369165	0.0192172	1	FALSE
1434	PF05478	Prominin	2	899	0.00222469	0.000196755	0.0140283	1	FALSE
1435	PF02338	OTU	4	2004	0.00199601	0.00017653	0.0132876	1	FALSE
1436	PF13620	CarboxypepD_reg	5	1295	0.003861	0.000341473	0.0184821	1	FALSE
1437	PF01733	Nucleoside_tran	2	1274	0.00156986	0.000138841	0.0117839	1	FALSE
1440	PF10473	CENP-F_leu_zip	1	420	0.00238095	0.000210575	0.0145127	1	FALSE
1445	PF13339	AATF-Che1	2	153	0.0130719	0.0011561	0.0340211	0.139002	FALSE
1447	PF00055	Laminin_N	12	3550	0.00338028	0.000298957	0.017293	1	FALSE
1449	PF07534	TLD	4	842	0.00475059	0.000420149	0.0205019	1	FALSE
1451	PF03402	V1R	4	788	0.00507614	0.000448941	0.021193	1	FALSE
1453	PF03144	GTP_EFTU_D2	1	1367	0.000731529	6.46975e-05	0.00804373	1	FALSE
1454	PF03143	GTP_EFTU_D3	2	925	0.00216216	0.000191225	0.0138297	1	FALSE
1455	PF04598	Gasdermin	6	3319	0.00180777	0.000159882	0.0126455	1	FALSE
1456	PF00727	IL4	1	124	0.00806452	0.000713237	0.026716	0.885799	FALSE
1461	PF08214	KAT11	1	612	0.00163399	0.000144512	0.0120222	1	FALSE
1462	PF09030	Creb_binding	6	208	0.0288462	0.0025512	0.0505739	2.03286e-05	TRUE
1464	PF03725	RNase_PH_C	3	538	0.00557621	0.000493168	0.0222129	1	FALSE
1465	PF08374	Protocadherin	1	1104	0.000905797	8.011e-05	0.00895078	1	FALSE
1469	PF10226	DUF2216	2	592	0.00337838	0.000298789	0.0172881	1	FALSE
1470	PF03259	Robl_LC7	1	270	0.0037037	0.000327561	0.0181016	1	FALSE
1473	PF02785	Biotin_carb_C	5	536	0.00932836	0.000825013	0.0287349	0.668193	FALSE
1474	PF08326	ACC_central	1	1476	0.000677507	5.99197e-05	0.00774101	1	FALSE
1475	PF01039	Carboxyl_trans	5	3032	0.00164908	0.000145847	0.0120776	1	FALSE
1477	PF10417	1-cysPrx_C	2	144	0.0138889	0.00122835	0.0350694	0.0892005	TRUE
1478	PF04791	LMBR1	2	2332	0.000857633	7.58503e-05	0.00870954	1	FALSE
1479	PF05822	UMPH-1	1	611	0.00163666	0.000144749	0.012032	1	FALSE
1480	PF00683	TB	1	1767	0.000565931	5.00517e-05	0.0070749	1	FALSE
1483	PF00370	FGGY_N	2	1403	0.00142552	0.000126075	0.011229	1	FALSE
1484	PF11759	KRTAP	7	884	0.00791855	0.000700328	0.026473	0.906244	FALSE
1487	PF08447	PAS_3	2	510	0.00392157	0.000346829	0.0186266	1	FALSE
1495	PF13307	Helicase_C_2	3	552	0.00543478	0.00048066	0.0219292	1	FALSE
1499	PF00288	GHMP_kinases_N	2	304	0.00657895	0.000581851	0.0241286	1	FALSE
1504	PF01268	FTHFS	4	1545	0.002589	0.000228975	0.0151336	1	FALSE
1511	PF00630	Filamin	5	9269	0.000539433	4.77082e-05	0.00690728	1	FALSE
1514	PF00405	Transferrin	10	2179	0.00458926	0.000405881	0.0201506	1	FALSE
1516	PF01565	FAD_binding_4	1	600	0.00166667	0.000147402	0.0121418	1	FALSE
1517	PF02913	FAD-oxidase_C	1	666	0.0015015	0.000132795	0.0115244	1	FALSE
1518	PF01805	Surp	2	476	0.00420168	0.000371603	0.0192806	1	FALSE
1519	PF01661	Macro	6	1455	0.00412371	0.000364707	0.0191008	1	FALSE
1520	PF00957	Synaptobrevin	1	884	0.00113122	0.000100047	0.0100028	1	FALSE
1522	PF05210	Sprouty	1	764	0.0013089	0.000115761	0.0107599	1	FALSE
1526	PF00530	SRCR	21	7324	0.00286729	0.000253587	0.0159264	1	FALSE
1529	PF01530	zf-C2HC	1	661	0.00151286	0.000133799	0.0115679	1	FALSE
1530	PF13520	AA_permease_2	5	5877	0.000850774	7.52437e-05	0.00867464	1	FALSE
1532	PF08016	PKD_channel	6	2737	0.00219218	0.00019388	0.0139254	1	FALSE
1533	PF03827	Orexin_rec2	3	60	0.05	0.00442207	0.0666462	5.31179e-12	TRUE
1534	PF01590	GAF	6	2164	0.00277264	0.000245217	0.0156613	1	FALSE
1536	PF14941	OAF	1	238	0.00420168	0.000371603	0.0192806	1	FALSE
1540	PF00899	ThiF	2	2202	0.000908265	8.03283e-05	0.00896296	1	FALSE
1544	PF01301	Glyco_hydro_35	1	1728	0.000578704	5.11814e-05	0.0071543	1	FALSE
1546	PF00147	Fibrinogen_C	11	6486	0.00169596	0.000149993	0.0122481	1	FALSE
1547	PF11933	DUF3451	4	1349	0.00296516	0.000262243	0.016196	1	FALSE
1548	PF06512	Na_trans_assoc	8	2083	0.00384061	0.000339669	0.0184333	1	FALSE
1554	PF01105	EMP24_GP25L	3	1658	0.00180941	0.000160027	0.0126512	1	FALSE
1559	PF12234	Rav1p_C	5	1050	0.0047619	0.00042115	0.0205263	1	FALSE
1562	PF04515	Choline_transpo	3	5481	0.000547345	4.8408e-05	0.00695775	1	FALSE
1564	PF00485	PRK	1	382	0.0026178	0.000231522	0.0152176	1	FALSE
1565	PF04118	Dopey_N	2	600	0.00333333	0.000294805	0.0171724	1	FALSE
1569	PF15000	TUSC2	1	109	0.00917431	0.000811389	0.0284965	0.697004	FALSE
1570	PF02038	ATP1G1_PLM_MAT8	1	352	0.00284091	0.000251254	0.015853	1	FALSE
1573	PF14961	BROMI	1	1349	0.00074129	6.55607e-05	0.00809722	1	FALSE
1576	PF11881	DUF3401	1	742	0.00134771	0.000119193	0.0109182	1	FALSE
1581	PF00110	wnt	19	6062	0.00313428	0.0002772	0.0166516	1	FALSE
1583	PF00930	DPPIV_N	9	2240	0.00401786	0.000355345	0.0188539	1	FALSE
1584	PF00326	Peptidase_S9	5	1955	0.00255754	0.000226193	0.0150414	1	FALSE
1586	PF10523	BEN	7	1030	0.00679612	0.000601058	0.0245239	1	FALSE
1588	PF01702	TGT	1	610	0.00163934	0.000144986	0.0120419	1	FALSE
1589	PF10408	Ufd2P_core	1	948	0.00105485	9.32926e-05	0.00965926	1	FALSE
1593	PF04826	Arm_2	2	2550	0.000784314	6.93658e-05	0.0083289	1	FALSE
1595	PF00773	RNB	3	1390	0.00215827	0.000190881	0.0138173	1	FALSE
1600	PF00183	HSP90	3	1486	0.00201884	0.000178549	0.0133634	1	FALSE
1602	PF10608	MAGUK_N_PEST	1	340	0.00294118	0.000260122	0.0161304	1	FALSE
1604	PF00808	CBFD_NFYB_HMF	3	386	0.00777202	0.000687369	0.0262267	0.926958	FALSE
1606	PF07303	Occludin_ELL	1	806	0.00124069	0.000109729	0.0104757	1	FALSE
1607	PF02485	Branch	5	2062	0.00242483	0.000214455	0.0146459	1	FALSE
1608	PF12529	Xylo_C	3	213	0.0140845	0.00124565	0.0353158	0.0808133	TRUE
1609	PF00051	Kringle	13	3349	0.00388176	0.000343308	0.0185318	1	FALSE
1611	PF00749	tRNA-synt_1c	2	922	0.0021692	0.000191847	0.0138522	1	FALSE
1613	PF00458	WHEP-TRS	2	328	0.00609756	0.000539277	0.0232286	1	FALSE
1614	PF00587	tRNA-synt_2b	3	1612	0.00186104	0.000164593	0.0128304	1	FALSE
1616	PF01758	SBF	3	1273	0.00235664	0.000208424	0.0144384	1	FALSE
1618	PF10373	EST1_DNA_bind	4	1028	0.00389105	0.00034413	0.0185539	1	FALSE
1623	PF06155	DUF971	2	253	0.00790514	0.000699142	0.0264505	0.908132	FALSE
1625	PF13426	PAS_9	3	1059	0.00283286	0.000250542	0.0158305	1	FALSE
1627	PF05287	PMG	6	1871	0.00320684	0.000283618	0.0168433	1	FALSE
1630	PF13836	DUF4195	1	721	0.00138696	0.000122665	0.0110761	1	FALSE
1631	PF06119	NIDO	1	450	0.00222222	0.000196537	0.0140205	1	FALSE
1632	PF03782	AMOP	4	577	0.00693241	0.000613112	0.0247687	0.997313	FALSE
1633	PF00094	VWD	13	8141	0.00159686	0.000141228	0.0118848	1	FALSE
1635	PF01408	GFO_IDH_MocA	2	463	0.00431965	0.000382036	0.0195495	1	FALSE
1637	PF02746	MR_MLE_N	1	126	0.00793651	0.000701916	0.026503	0.903718	FALSE
1642	PF10540	Membr_traf_MHD	2	666	0.003003	0.00026559	0.0162991	1	FALSE
1645	PF04100	Vps53_N	2	681	0.00293686	0.00025974	0.0161185	1	FALSE
1646	PF00445	Ribonuclease_T2	1	181	0.00552486	0.000488627	0.0221103	1	FALSE
1648	PF02185	HR1	7	973	0.00719424	0.000636269	0.0252324	0.989991	FALSE
1650	PF11841	DUF3361	3	493	0.00608519	0.000538183	0.023205	1	FALSE
1655	PF04710	Pellino	1	1721	0.000581058	5.13896e-05	0.00716884	1	FALSE
1656	PF09128	RGS-like	2	636	0.00314465	0.000278118	0.0166792	1	FALSE
1657	PF08347	CTNNB1_binding	1	965	0.00103627	9.16491e-05	0.00957379	1	FALSE
1659	PF10401	IRF-3	4	1242	0.00322061	0.000284836	0.0168795	1	FALSE
1662	PF12352	V-SNARE_C	2	322	0.00621118	0.000549326	0.0234441	1	FALSE
1663	PF00133	tRNA-synt_1	9	10052	0.000895344	7.91855e-05	0.00889898	1	FALSE
1664	PF08264	Anticodon_1	2	2445	0.000817996	7.23447e-05	0.00850588	1	FALSE
1669	PF13432	TPR_16	5	339	0.0147493	0.00130445	0.0361407	0.0558837	TRUE
1673	PF01008	IF-2B	2	1244	0.00160772	0.000142189	0.0119251	1	FALSE
1676	PF01056	Myc_N	1	992	0.00100806	8.91547e-05	0.0094426	1	FALSE
1681	PF13671	AAA_33	2	1410	0.00141844	0.000125449	0.0112011	1	FALSE
1684	PF14655	RAB3GAP2_N	2	589	0.00339559	0.00030031	0.0173321	1	FALSE
1685	PF14656	RAB3GAP2_C	2	603	0.00331675	0.000293338	0.0171296	1	FALSE
1687	PF02008	zf-CXXC	1	588	0.00170068	0.000150411	0.0122651	1	FALSE
1688	PF13771	zf-HC5HC2H	5	1151	0.00434405	0.000384194	0.0196046	1	FALSE
1693	PF00355	Rieske	1	299	0.00334448	0.000295791	0.0172011	1	FALSE
1698	PF12336	SOXp	2	402	0.00497512	0.000440007	0.020981	1	FALSE
1699	PF00294	PfkB	1	1312	0.000762195	6.74096e-05	0.00821061	1	FALSE
1700	PF09042	Titin_Z	2	275	0.00727273	0.00064321	0.0253698	0.986501	FALSE
1701	PF02818	PPAK	2	664	0.00301205	0.00026639	0.0163236	1	FALSE
1702	PF05033	Pre-SET	3	1468	0.0020436	0.000180739	0.0134451	1	FALSE
1704	PF05679	CHGN	8	3676	0.00217628	0.000192473	0.0138748	1	FALSE
1706	PF01040	UbiA	1	1134	0.000881834	7.79907e-05	0.00883158	1	FALSE
1711	PF04910	Tcf25	1	559	0.00178891	0.000158214	0.0125793	1	FALSE
1714	PF05746	DALR_1	2	381	0.00524934	0.000464259	0.0215517	1	FALSE
1715	PF00795	CN_hydrolase	1	1515	0.000660066	5.83772e-05	0.00764072	1	FALSE
1718	PF10294	Methyltransf_16	8	1924	0.004158	0.00036774	0.0191801	1	FALSE
1719	PF06409	NPIP	3	7235	0.000414651	3.66723e-05	0.00605588	1	FALSE
1720	PF08926	DUF1908	2	1230	0.00162602	0.000143807	0.0119928	1	FALSE
1722	PF03764	EFG_IV	1	587	0.00170358	0.000150667	0.0122756	1	FALSE
1723	PF00679	EFG_C	2	439	0.00455581	0.000402922	0.020077	1	FALSE
1724	PF00992	Troponin	1	766	0.00130548	0.000115459	0.0107458	1	FALSE
1725	PF07354	Sp38	3	536	0.00559701	0.000495008	0.0222543	1	FALSE
1726	PF14893	PNMA	14	5460	0.0025641	0.000226773	0.0150607	1	FALSE
1729	PF00854	PTR2	2	2407	0.00083091	7.34869e-05	0.00857276	1	FALSE
1732	PF13904	DUF4207	3	264	0.0113636	0.00100502	0.0317179	0.317756	FALSE
1734	PF04840	Vps16_C	2	318	0.00628931	0.000556235	0.0235912	1	FALSE
1738	PF12640	UPF0489	2	301	0.00664452	0.000587651	0.0242486	1	FALSE
1742	PF00635	Motile_Sperm	3	612	0.00490196	0.000433536	0.0208261	1	FALSE
1744	PF00068	Phospholip_A2_1	7	1194	0.00586265	0.000518501	0.0227765	1	FALSE
1745	PF15091	DUF4554	1	718	0.00139276	0.000123177	0.0110992	1	FALSE
1748	PF04811	Sec23_trunk	2	1495	0.00133779	0.000118316	0.010878	1	FALSE
1749	PF08033	Sec23_BS	4	542	0.00738007	0.000652704	0.0255564	0.974054	FALSE
1751	PF00626	Gelsolin	5	3490	0.00143266	0.000126707	0.0112571	1	FALSE
1753	PF01557	FAA_hydrolase	1	960	0.00104167	9.21265e-05	0.0095987	1	FALSE
1754	PF01513	NAD_kinase	2	669	0.00298954	0.000264399	0.0162625	1	FALSE
1755	PF00880	Nebulin	2	5145	0.000388727	3.43796e-05	0.00586351	1	FALSE
1757	PF01652	IF4E	2	649	0.00308166	0.000272547	0.0165112	1	FALSE
1760	PF02029	Caldesmon	1	678	0.00147493	0.000130445	0.011422	1	FALSE
1761	PF00209	SNF	25	13403	0.00186525	0.000164966	0.012845	1	FALSE
1763	PF02213	GYF	1	167	0.00598802	0.000529589	0.0230189	1	FALSE
1764	PF00194	Carb_anhydrase	19	5177	0.00367008	0.000324587	0.0180192	1	FALSE
1765	PF03571	Peptidase_M49	2	564	0.0035461	0.000313622	0.0177122	1	FALSE
1766	PF01031	Dynamin_M	5	2029	0.00246427	0.000217943	0.0147645	1	FALSE
1769	PF03473	MOSC	4	453	0.00883002	0.00078094	0.0279562	0.759165	FALSE
1770	PF00730	HhH-GPD	5	583	0.00857633	0.000758503	0.0275514	0.804304	FALSE
1779	PF00152	tRNA-synt_2	3	1876	0.00159915	0.000141431	0.0118933	1	FALSE
1785	PF01049	Cadherin_C	8	3697	0.00216392	0.00019138	0.0138353	1	FALSE
1787	PF02852	Pyr_redox_dim	1	559	0.00178891	0.000158214	0.0125793	1	FALSE
1788	PF01176	eIF-1a	1	129	0.00775194	0.000685592	0.0261928	0.929812	FALSE
1793	PF15110	TMEM141	2	95	0.0210526	0.00186192	0.0431903	0.0014934	TRUE
1797	PF14964	DUF4507	2	525	0.00380952	0.00033692	0.0183585	1	FALSE
1798	PF08332	CaMKII_AD	2	508	0.00393701	0.000348195	0.0186632	1	FALSE
1803	PF14956	DUF4505	1	182	0.00549451	0.000485942	0.0220494	1	FALSE
1805	PF03166	MH2	17	1574	0.0108005	0.000955212	0.0309213	0.40307	FALSE
1806	PF02463	SMC_N	4	9786	0.000408747	3.61502e-05	0.00601261	1	FALSE
1809	PF11864	DUF3384	1	630	0.0015873	0.000140383	0.0118492	1	FALSE
1810	PF03542	Tuberin	2	354	0.00564972	0.000499669	0.0223589	1	FALSE
1813	PF06466	PCAF_N	2	905	0.00220994	0.000195451	0.0139817	1	FALSE
1816	PF03416	Peptidase_C54	2	2053	0.000974184	8.61582e-05	0.00928255	1	FALSE
1817	PF08005	PHR	1	900	0.00111111	9.82683e-05	0.00991352	1	FALSE
1818	PF06337	DUSP	5	613	0.00815661	0.000721382	0.0268682	0.872464	FALSE
1820	PF03223	V-ATPase_C	4	413	0.00968523	0.000856576	0.0292799	0.601599	FALSE
1823	PF04116	FA_hydroxylase	3	677	0.00443131	0.000391912	0.0198006	1	FALSE
1831	PF13768	VWA_3	3	1846	0.00162514	0.000143729	0.0119896	1	FALSE
1832	PF02743	Cache_1	3	486	0.00617284	0.000545935	0.0233716	1	FALSE
1834	PF06462	Hyd_WA	3	456	0.00657895	0.000581851	0.0241286	1	FALSE
1835	PF00029	Connexin	8	2443	0.00327466	0.000289616	0.0170206	1	FALSE
1836	PF10582	Connexin_CCC	2	1528	0.0013089	0.000115761	0.0107599	1	FALSE
1841	PF01794	Ferric_reduct	6	2058	0.00291545	0.000257847	0.0160597	1	FALSE
1846	PF15293	NUFIP2	3	600	0.005	0.000442207	0.0210334	1	FALSE
1847	PF05600	DUF773	2	916	0.00218341	0.000193104	0.0138975	1	FALSE
1850	PF06083	IL17	3	506	0.00592885	0.000524356	0.0229048	1	FALSE
1851	PF04095	NAPRTase	1	785	0.00127389	0.000112664	0.0106149	1	FALSE
1855	PF02776	TPP_enzyme_N	3	252	0.0119048	0.00105287	0.0324651	0.24832	FALSE
1858	PF00489	IL6	1	427	0.00234192	0.000207123	0.0143933	1	FALSE
1860	PF13452	MaoC_dehydrat_N	1	130	0.00769231	0.000680319	0.0260918	0.938308	FALSE
1861	PF01575	MaoC_dehydratas	1	241	0.00414938	0.000366977	0.0191602	1	FALSE
1870	PF01370	Epimerase	5	1943	0.00257334	0.00022759	0.0150878	1	FALSE
1872	PF00812	Ephrin	1	994	0.00100604	8.89753e-05	0.00943309	1	FALSE
1873	PF05649	Peptidase_M13_N	12	3128	0.00383632	0.000339289	0.0184229	1	FALSE
1874	PF01431	Peptidase_M13	2	1693	0.00118133	0.000104479	0.010222	1	FALSE
1877	PF10591	SPARC_Ca_bdg	3	811	0.00369914	0.000327157	0.0180904	1	FALSE
1878	PF03215	Rad17	1	1756	0.000569476	5.03653e-05	0.00709703	1	FALSE
1879	PF03097	BRO1	4	2214	0.00180668	0.000159786	0.0126416	1	FALSE
1880	PF15268	Dapper	12	260	0.0461538	0.00408191	0.0640206	1.04052e-10	TRUE
1881	PF08208	RNA_polI_A34	2	320	0.00625	0.000552759	0.0235173	1	FALSE
1882	PF00521	DNA_topoisoIV	2	983	0.00203459	0.000179942	0.0134154	1	FALSE
1883	PF00204	DNA_gyraseB	1	327	0.0030581	0.000270463	0.016448	1	FALSE
1886	PF04098	Rad52_Rad22	1	307	0.00325733	0.000288083	0.0169754	1	FALSE
1888	PF01909	NTP_transf_2	3	999	0.003003	0.00026559	0.0162991	1	FALSE
1890	PF00723	Glyco_hydro_15	5	3020	0.00165563	0.000146426	0.0121016	1	FALSE
1891	PF00343	Phosphorylase	5	1435	0.00348432	0.000308158	0.0175571	1	FALSE
1894	PF02460	Patched	11	5359	0.00205262	0.000181537	0.0134748	1	FALSE
1897	PF04666	Glyco_transf_54	6	1878	0.00319489	0.00028256	0.0168119	1	FALSE
1903	PF00644	PARP	6	3238	0.001853	0.000163882	0.0128027	1	FALSE
1904	PF01415	IL7	3	298	0.0100671	0.00089035	0.029852	0.530515	FALSE
1906	PF00206	Lyase_1	2	912	0.00219298	0.00019395	0.013928	1	FALSE
1910	PF04712	Radial_spoke	5	665	0.0075188	0.000664973	0.0257957	0.958102	FALSE
1913	PF05978	UNC-93	4	393	0.0101781	0.000900167	0.0300163	0.510466	FALSE
1916	PF05781	MRVI1	9	1531	0.00587851	0.000519904	0.0228073	1	FALSE
1918	PF01551	Peptidase_M23	1	97	0.0103093	0.000911767	0.0302093	0.486917	FALSE
1919	PF03265	DNase_II	7	660	0.0106061	0.000938015	0.0306414	0.434859	FALSE
1920	PF11938	DUF3456	2	1104	0.00181159	0.00016022	0.0126588	1	FALSE
1921	PF02961	BAF	5	175	0.0285714	0.0025269	0.0503319	2.41248e-05	TRUE
1922	PF08142	AARP2CN	1	167	0.00598802	0.000529589	0.0230189	1	FALSE
1926	PF05773	RWD	5	1340	0.00373134	0.000330005	0.018169	1	FALSE
1929	PF07975	C1_4	1	172	0.00581395	0.000514194	0.0226817	1	FALSE
1930	PF14983	DUF4513	2	131	0.0152672	0.00135025	0.0367706	0.0415945	TRUE
1931	PF06327	DUF1053	9	502	0.0179283	0.0015856	0.0398512	0.00892661	TRUE
1934	PF08286	Spc24	2	113	0.0176991	0.00156534	0.0395953	0.0100899	TRUE
1937	PF01534	Frizzled	20	4066	0.00491884	0.000435029	0.0208619	1	FALSE
1941	PF13916	Phostensin_N	1	696	0.00143678	0.000127071	0.0112733	1	FALSE
1942	PF13914	Phostensin	2	1024	0.00195312	0.000172737	0.0131441	1	FALSE
1943	PF06621	SIM_C	2	614	0.00325733	0.000288083	0.0169754	1	FALSE
1944	PF05831	GAGE	5	5237	0.000954745	8.4439e-05	0.00918946	1	FALSE
1945	PF02170	PAZ	3	1265	0.00237154	0.000209743	0.014484	1	FALSE
1946	PF02171	Piwi	2	2142	0.000933707	8.25784e-05	0.00908764	1	FALSE
1947	PF03137	OATP	15	7567	0.00198229	0.000175317	0.0132419	1	FALSE
1948	PF03832	WSK	2	120	0.0166667	0.00147402	0.0384213	0.0185928	TRUE
1951	PF01027	Bax1-I	2	1481	0.00135044	0.000119435	0.0109293	1	FALSE
1958	PF11928	DUF3446	1	243	0.00411523	0.000363956	0.0190811	1	FALSE
1962	PF01556	CTDII	3	728	0.00412088	0.000364456	0.0190942	1	FALSE
1963	PF08389	Xpo1	2	938	0.0021322	0.000188574	0.0137335	1	FALSE
1966	PF03464	eRF1_2	1	132	0.00757576	0.000670011	0.0258932	0.951595	FALSE
1968	PF00199	Catalase	2	385	0.00519481	0.000459436	0.0214394	1	FALSE
1970	PF03656	Pam16	2	124	0.016129	0.00142647	0.0377957	0.0253401	TRUE
1972	PF02825	WWE	1	941	0.0010627	9.39866e-05	0.00969513	1	FALSE
1973	PF14922	FWWh	2	322	0.00621118	0.000549326	0.0234441	1	FALSE
1977	PF13415	Kelch_3	3	1271	0.00236035	0.000208752	0.0144498	1	FALSE
1982	PF12075	KN_motif	2	155	0.0129032	0.00114118	0.0338006	0.151627	FALSE
1983	PF13931	Microtub_bind	2	138	0.0144928	0.00128176	0.0358246	0.0639011	TRUE
1990	PF07856	Orai-1	1	630	0.0015873	0.000140383	0.0118492	1	FALSE
1991	PF00390	malic	2	543	0.00368324	0.000325751	0.0180515	1	FALSE
1992	PF03949	Malic_M	2	759	0.00263505	0.000233047	0.0152677	1	FALSE
1993	PF04129	Vps52	4	3042	0.00131492	0.000116294	0.0107846	1	FALSE
1994	PF14923	CCDC142	3	418	0.00717703	0.000634747	0.0252022	0.990468	FALSE
1995	PF15332	LIME1	2	232	0.00862069	0.000762426	0.0276226	0.796657	FALSE
1997	PF04419	4F5	1	188	0.00531915	0.000470433	0.0216946	1	FALSE
2002	PF03607	DCX	9	966	0.00931677	0.000823988	0.028717	0.670352	FALSE
2003	PF01088	Peptidase_C12	1	1050	0.000952381	8.42299e-05	0.00917807	1	FALSE
2006	PF00178	Ets	11	2386	0.00461023	0.000407735	0.0201966	1	FALSE
2007	PF15245	VGLL4	1	406	0.00246305	0.000217836	0.0147609	1	FALSE
2009	PF04707	PRELI	5	1153	0.00433651	0.000383527	0.0195876	1	FALSE
2010	PF03765	CRAL_TRIO_N	8	700	0.0114286	0.00101076	0.0318085	0.308605	FALSE
2011	PF00650	CRAL_TRIO	7	1910	0.00366492	0.000324131	0.0180066	1	FALSE
2014	PF05716	AKAP_110	6	2067	0.00290276	0.000256724	0.0160247	1	FALSE
2023	PF02176	zf-TRAF	2	645	0.00310078	0.000274237	0.0165624	1	FALSE
2027	PF08742	C8	6	3581	0.00167551	0.000148184	0.012174	1	FALSE
2028	PF01826	TIL	7	2196	0.00318761	0.000281917	0.0167928	1	FALSE
2031	PF04952	AstE_AspA	3	582	0.00515464	0.000455884	0.0213563	1	FALSE
2036	PF04430	DUF498	2	267	0.00749064	0.000662483	0.0257473	0.961329	FALSE
2039	PF11879	DUF3399	1	432	0.00231481	0.000204726	0.0143097	1	FALSE
2044	PF15511	CENP-T	1	775	0.00129032	0.000114118	0.0106832	1	FALSE
2045	PF00704	Glyco_hydro_18	7	2321	0.00301594	0.000266734	0.0163342	1	FALSE
2046	PF12695	Abhydrolase_5	3	3290	0.000911854	8.06457e-05	0.00898066	1	FALSE
2049	PF00375	SDF	2	3302	0.000605694	5.35684e-05	0.00731924	1	FALSE
2056	PF01151	ELO	7	1687	0.00414938	0.000366977	0.0191602	1	FALSE
2071	PF07539	DRIM	2	144	0.0138889	0.00122835	0.0350694	0.0892005	TRUE
2073	PF02020	W2	21	578	0.0363322	0.00321327	0.056777	1.68554e-07	TRUE
2078	PF02257	RFX_DNA_binding	1	829	0.00120627	0.000106684	0.0103294	1	FALSE
2082	PF11971	CAMSAP_CH	6	502	0.0119522	0.00105707	0.0325298	0.242731	FALSE
2083	PF01299	Lamp	3	2103	0.00142653	0.000126165	0.011233	1	FALSE
2085	PF01434	Peptidase_M41	2	714	0.00280112	0.000247735	0.0157416	1	FALSE
2086	PF13965	SID-1_RNA_chan	2	1156	0.0017301	0.000153013	0.0123708	1	FALSE
2088	PF04442	CtaG_Cox11	2	196	0.0102041	0.000902464	0.0300546	0.505792	FALSE
2092	PF12160	Fibrinogen_aC	3	65	0.0461538	0.00408191	0.0640206	1.04052e-10	TRUE
2094	PF00252	Ribosomal_L16	2	681	0.00293686	0.00025974	0.0161185	1	FALSE
2095	PF14646	MYCBPAP	2	505	0.0039604	0.000350263	0.0187186	1	FALSE
2096	PF14828	Amnionless	1	664	0.00150602	0.000133195	0.0115418	1	FALSE
2102	PF15037	IL17_R_N	4	1104	0.00362319	0.00032044	0.0179037	1	FALSE
2105	PF11838	ERAP1_C	2	2313	0.000864678	7.64733e-05	0.00874524	1	FALSE
2106	PF01234	NNMT_PNMT_TEMT	5	781	0.00640205	0.000566206	0.0238018	1	FALSE
2108	PF00052	Laminin_B	7	1626	0.00430504	0.000380744	0.0195164	1	FALSE
2109	PF10520	Kua-UEV1_localn	3	178	0.0168539	0.00149059	0.0386369	0.0165605	TRUE
2113	PF00888	Cullin	17	5078	0.00334777	0.000296082	0.0172096	1	FALSE
2121	PF00659	POLO_box	2	463	0.00431965	0.000382036	0.0195495	1	FALSE
2123	PF09184	PPP4R2	4	352	0.0113636	0.00100502	0.0317179	0.317756	FALSE
2129	PF12714	TILa	1	990	0.0010101	8.93348e-05	0.00945213	1	FALSE
2132	PF15555	DUF4658	1	128	0.0078125	0.000690949	0.026295	0.921216	FALSE
2133	PF13621	Cupin_8	4	2214	0.00180668	0.000159786	0.0126416	1	FALSE
2135	PF00561	Abhydrolase_1	5	2363	0.00211595	0.000187138	0.0136811	1	FALSE
2136	PF03006	HlyIII	11	2663	0.00413068	0.000365323	0.0191169	1	FALSE
2138	PF12012	DUF3504	8	1156	0.00692042	0.000612051	0.0247472	0.997651	FALSE
2139	PF00478	IMPDH	4	1856	0.00215517	0.000190607	0.0138073	1	FALSE
2140	PF00571	CBS	3	2137	0.00140384	0.000124157	0.0111433	1	FALSE
2144	PF00852	Glyco_transf_10	5	3164	0.00158028	0.000139762	0.0118229	1	FALSE
2145	PF01400	Astacin	4	1146	0.0034904	0.000308696	0.0175725	1	FALSE
2146	PF00752	XPG_N	2	497	0.00402414	0.000355901	0.0188687	1	FALSE
2153	PF00120	Gln-synt_C	4	495	0.00808081	0.000714678	0.026743	0.883528	FALSE
2156	PF15160	SASRP1	1	243	0.00411523	0.000363956	0.0190811	1	FALSE
2158	PF06818	Fez1	1	754	0.00132626	0.000117296	0.010831	1	FALSE
2159	PF08232	Striatin	1	267	0.00374532	0.000331241	0.0182031	1	FALSE
2160	PF05719	GPP34	2	654	0.0030581	0.000270463	0.016448	1	FALSE
2161	PF05832	DUF846	2	531	0.00376648	0.000333113	0.0182544	1	FALSE
2165	PF01048	PNP_UDP_1	6	1117	0.00537153	0.000475066	0.0218012	1	FALSE
2168	PF03016	Exostosin	8	1371	0.00583516	0.00051607	0.022723	1	FALSE
2169	PF09258	Glyco_transf_64	6	1476	0.00406504	0.000359518	0.0189644	1	FALSE
2172	PF07716	bZIP_2	2	702	0.002849	0.00025197	0.0158756	1	FALSE
2176	PF00006	ATP-synt_ab	12	1425	0.00842105	0.00074477	0.0273006	0.829322	FALSE
2184	PF14844	PH_BEACH	1	726	0.00137741	0.00012182	0.0110379	1	FALSE
2190	PF03104	DNA_pol_B_exo1	4	1472	0.00271739	0.00024033	0.0155044	1	FALSE
2191	PF00136	DNA_pol_B	1	1900	0.000526316	4.65481e-05	0.00682278	1	FALSE
2192	PF08490	DUF1744	1	400	0.0025	0.000221104	0.0148712	1	FALSE
2195	PF03528	Rabaptin	2	345	0.0057971	0.000512704	0.0226488	1	FALSE
2197	PF07500	TFIIS_M	2	886	0.00225734	0.000199642	0.0141309	1	FALSE
2198	PF05279	Asp-B-Hydro_N	2	511	0.00391389	0.00034615	0.0186083	1	FALSE
2199	PF15157	IQ-like	2	96	0.0208333	0.00184253	0.0429643	0.00170973	TRUE
2201	PF09815	XK-related	6	3413	0.00175798	0.000155479	0.0124701	1	FALSE
2203	PF04855	SNF5	2	195	0.0102564	0.000907092	0.0301316	0.496391	FALSE
2206	PF12394	DUF3657	3	238	0.012605	0.00111481	0.0334074	0.176053	FALSE
2208	PF00629	MAM	5	5470	0.000914077	8.08423e-05	0.0089916	1	FALSE
2211	PF00341	PDGF	1	738	0.00135501	0.000119839	0.0109478	1	FALSE
2215	PF10177	DUF2371	2	469	0.00426439	0.000377149	0.019424	1	FALSE
2219	PF13897	GOLD_2	2	392	0.00510204	0.000451232	0.021247	1	FALSE
2225	PF00416	Ribosomal_S13	2	640	0.003125	0.000276379	0.016627	1	FALSE
2228	PF01852	START	1	3201	0.000312402	2.76293e-05	0.00525643	1	FALSE
2230	PF13625	Helicase_C_3	2	132	0.0151515	0.00134002	0.0366309	0.0441855	TRUE
2233	PF15304	AKAP2_C	3	538	0.00557621	0.000493168	0.0222129	1	FALSE
2235	PF08063	PADR1	1	53	0.0188679	0.00166871	0.0408839	0.00514444	TRUE
2237	PF02877	PARP_reg	2	403	0.00496278	0.000438915	0.0209549	1	FALSE
2240	PF15099	PIRT	2	257	0.0077821	0.00068826	0.0262437	0.925527	FALSE
2241	PF10409	PTEN_C2	18	1080	0.0166667	0.00147402	0.0384213	0.0185928	TRUE
2242	PF08416	PTB	3	2225	0.00134831	0.000119247	0.0109207	1	FALSE
2243	PF13921	Myb_DNA-bind_6	3	589	0.00509338	0.000450466	0.021229	1	FALSE
2245	PF04511	DER1	3	551	0.00544465	0.000481532	0.0219491	1	FALSE
2246	PF12114	Period_C	1	597	0.00167504	0.000148143	0.0121723	1	FALSE
2252	PF02990	EMP70	7	2091	0.00334768	0.000296074	0.0172093	1	FALSE
2258	PF03853	YjeF_N	2	678	0.00294985	0.000260889	0.0161542	1	FALSE
2262	PF02637	GatB_Yqey	1	149	0.00671141	0.000593567	0.0243705	1	FALSE
2264	PF00876	Innexin	3	788	0.00380711	0.000336706	0.0183526	1	FALSE
2269	PF10034	Dpy19	7	4112	0.00170233	0.000150557	0.0122711	1	FALSE
2273	PF02773	S-AdoMet_synt_C	1	137	0.00729927	0.000645558	0.025416	0.983415	FALSE
2278	PF03770	IPK	3	1565	0.00191693	0.000169536	0.0130217	1	FALSE
2279	PF04819	DUF716	2	372	0.00537634	0.000475492	0.021811	1	FALSE
2280	PF03009	GDPD	4	1610	0.00248447	0.00021973	0.0148249	1	FALSE
2283	PF01062	Bestrophin	6	1576	0.00380711	0.000336706	0.0183526	1	FALSE
2284	PF00676	E1_dh	6	2521	0.00238001	0.000210491	0.0145098	1	FALSE
2285	PF01080	Presenilin	2	784	0.00255102	0.000225616	0.0150222	1	FALSE
2287	PF06292	DUF1041	1	530	0.00188679	0.000166871	0.0129189	1	FALSE
2291	PF00900	Ribosomal_S4e	1	152	0.00657895	0.000581851	0.0241286	1	FALSE
2292	PF00467	KOW	3	448	0.00669643	0.000592242	0.0243432	1	FALSE
2297	PF13882	Bravo_FIGEY	2	446	0.0044843	0.000396598	0.0199187	1	FALSE
2299	PF12280	BSMAP	1	506	0.00197628	0.000174785	0.0132218	1	FALSE
2300	PF05622	HOOK	8	4608	0.00173611	0.000153544	0.0123922	1	FALSE
2301	PF04997	RNA_pol_Rpb1_1	1	1031	0.000969932	8.57822e-05	0.00926226	1	FALSE
2305	PF04998	RNA_pol_Rpb1_5	7	1789	0.0039128	0.000346054	0.0186057	1	FALSE
2311	PF00667	FAD_binding_1	1	1563	0.000639795	5.65844e-05	0.00752247	1	FALSE
2312	PF00175	NAD_binding_1	5	1465	0.00341297	0.000301848	0.0173764	1	FALSE
2313	PF00835	SNAP-25	3	167	0.0179641	0.00158877	0.0398911	0.00874563	TRUE
2316	PF03351	DOMON	4	465	0.00860215	0.000760786	0.0275929	0.799999	FALSE
2317	PF01082	Cu2_monooxygen	3	389	0.00771208	0.000682068	0.0261253	0.935487	FALSE
2318	PF03712	Cu2_monoox_C	3	476	0.00630252	0.000557404	0.023616	1	FALSE
2325	PF02889	Sec63	5	1941	0.00257599	0.000227824	0.0150956	1	FALSE
2326	PF00956	NAP	2	4197	0.000476531	4.21451e-05	0.00649206	1	FALSE
2327	PF04988	AKAP95	4	494	0.00809717	0.000716125	0.0267701	0.881251	FALSE
2328	PF01429	MBD	1	747	0.00133869	0.000118395	0.0108816	1	FALSE
2329	PF08718	GLTP	2	518	0.003861	0.000341473	0.0184821	1	FALSE
2334	PF00262	Calreticulin	5	1684	0.00296912	0.000262593	0.0162069	1	FALSE
2339	PF02696	UPF0061	1	549	0.00182149	0.000161095	0.0126934	1	FALSE
2340	PF11904	GPCR_chapero_1	1	1312	0.000762195	6.74096e-05	0.00821061	1	FALSE
2341	PF02816	Alpha_kinase	4	1164	0.00343643	0.000303922	0.017436	1	FALSE
2342	PF02948	Amelogenin	1	377	0.00265252	0.000234593	0.0153182	1	FALSE
2345	PF04557	tRNA_synt_1c_R2	2	92	0.0217391	0.00192264	0.0438901	0.00102908	TRUE
2347	PF07221	GlcNAc_2-epim	1	1037	0.00096432	8.52859e-05	0.00923543	1	FALSE
2352	PF01153	Glypican	6	3997	0.00150113	0.000132762	0.011523	1	FALSE
2353	PF05577	Peptidase_S28	2	1532	0.00130548	0.000115459	0.0107458	1	FALSE
2354	PF03647	Tmemb_14	6	470	0.012766	0.00112904	0.0336202	0.161963	FALSE
2356	PF03635	Vps35	2	740	0.0027027	0.000239031	0.0154625	1	FALSE
2358	PF13650	Asp_protease_2	2	141	0.0141844	0.00125449	0.035441	0.0765529	TRUE
2361	PF12885	TORC_M	2	599	0.0033389	0.000295297	0.0171867	1	FALSE
2362	PF12886	TORC_C	1	226	0.00442478	0.000391334	0.019786	1	FALSE
2365	PF04130	Spc97_Spc98	6	4666	0.0012859	0.000113727	0.0106649	1	FALSE
2368	PF06189	5-nucleotidase	2	540	0.0037037	0.000327561	0.0181016	1	FALSE
2369	PF00594	Gla	16	614	0.0260586	0.00230466	0.0480623	9.91562e-05	TRUE
2371	PF09409	PUB	2	180	0.0111111	0.000982683	0.0313632	0.353595	FALSE
2373	PF04916	Phospholip_B	2	678	0.00294985	0.000260889	0.0161542	1	FALSE
2379	PF08669	GCV_T_C	2	492	0.00406504	0.000359518	0.0189644	1	FALSE
2383	PF00276	Ribosomal_L23	1	81	0.0123457	0.00109187	0.0330615	0.200756	FALSE
2384	PF08474	MYT1	1	749	0.00133511	0.000118079	0.0108671	1	FALSE
2385	PF03098	An_peroxidase	20	6020	0.00332226	0.000293825	0.0171439	1	FALSE
2387	PF15076	DUF4543	1	74	0.0135135	0.00119515	0.0345917	0.110156	FALSE
2388	PF03366	YEATS	2	289	0.00692042	0.000612051	0.0247472	0.997651	FALSE
2389	PF06113	BRE	3	483	0.00621118	0.000549326	0.0234441	1	FALSE
2391	PF05794	Tcp11	3	3442	0.000871586	7.70843e-05	0.00878011	1	FALSE
2392	PF12681	Glyoxalase_2	3	337	0.00890208	0.000787312	0.0280701	0.746363	FALSE
2395	PF03630	Fumble	6	1399	0.00428878	0.000379306	0.0194795	1	FALSE
2396	PF02063	MARCKS	3	553	0.00542495	0.000479791	0.0219094	1	FALSE
2398	PF15003	HAUS2	1	72	0.0138889	0.00122835	0.0350694	0.0892005	TRUE
2400	PF06535	RGM_N	4	720	0.00555556	0.000491341	0.0221717	1	FALSE
2401	PF06534	RGM_C	1	700	0.00142857	0.000126345	0.011241	1	FALSE
2402	PF00229	TNF	8	4873	0.0016417	0.000145194	0.0120505	1	FALSE
2405	PF02798	GST_N	1	1730	0.000578035	5.11222e-05	0.00715016	1	FALSE
2406	PF00043	GST_C	5	2937	0.00170242	0.000150564	0.0122714	1	FALSE
2408	PF13281	DUF4071	1	1137	0.000879507	7.77849e-05	0.00881992	1	FALSE
2414	PF06079	Apyrase	1	288	0.00347222	0.000307088	0.0175266	1	FALSE
2415	PF13330	Mucin2_WxxW	1	966	0.0010352	9.15543e-05	0.00956884	1	FALSE
2418	PF01129	ART	1	906	0.00110375	9.76175e-05	0.00988064	1	FALSE
2425	PF00086	Thyroglobulin_1	8	1879	0.00425758	0.000376547	0.0194085	1	FALSE
2427	PF00850	Hist_deacetyl	13	4821	0.00269654	0.000238485	0.0154448	1	FALSE
2429	PF08542	Rep_fac_C	1	481	0.002079	0.00018387	0.0135611	1	FALSE
2430	PF05110	AF-4	19	6980	0.00272206	0.000240743	0.0155178	1	FALSE
2431	PF08514	STAG	2	357	0.00560224	0.00049547	0.0222647	1	FALSE
2433	PF13418	Kelch_4	3	1344	0.00223214	0.000197414	0.0140518	1	FALSE
2434	PF09011	HMG_box_2	6	707	0.00848656	0.000750564	0.0274067	0.818739	FALSE
2435	PF01984	dsDNA_bind	1	104	0.00961538	0.000850398	0.029174	0.614767	FALSE
2439	PF12895	Apc3	1	243	0.00411523	0.000363956	0.0190811	1	FALSE
2442	PF13695	zf-3CxxC	3	782	0.00383632	0.000339289	0.0184229	1	FALSE
2443	PF08676	MutL_C	1	331	0.00302115	0.000267195	0.0163483	1	FALSE
2444	PF13249	Prenyltrans_2	1	550	0.00181818	0.000160803	0.0126818	1	FALSE
2446	PF03643	Vps26	2	1252	0.00159744	0.00014128	0.011887	1	FALSE
2447	PF15482	CCER1	2	215	0.00930233	0.000822711	0.0286947	0.673045	FALSE
2448	PF15164	WBS28	1	528	0.00189394	0.000167503	0.0129434	1	FALSE
2453	PF11598	COMP	1	132	0.00757576	0.000670011	0.0258932	0.951595	FALSE
2454	PF02412	TSP_3	4	1032	0.00387597	0.000342796	0.0185179	1	FALSE
2456	PF01773	Nucleos_tra2_N	1	222	0.0045045	0.000398385	0.0199636	1	FALSE
2457	PF07670	Gate	3	362	0.00828729	0.00073294	0.0270828	0.851058	FALSE
2460	PF01704	UDPGP	2	1227	0.00162999	0.000144159	0.0120075	1	FALSE
2461	PF00264	Tyrosinase	1	893	0.00111982	9.90386e-05	0.0099523	1	FALSE
2462	PF00210	Ferritin	1	564	0.00177305	0.000156811	0.0125234	1	FALSE
2465	PF04969	CS	4	1217	0.00328677	0.000290687	0.017052	1	FALSE
2467	PF05217	STOP	5	1322	0.00378215	0.000334499	0.0182924	1	FALSE
2468	PF02234	CDI	11	152	0.0723684	0.00640037	0.0802595	8.24599e-20	TRUE
2471	PF01595	DUF21	1	696	0.00143678	0.000127071	0.0112733	1	FALSE
2473	PF04563	RNA_pol_Rpb2_1	1	1197	0.000835422	7.38859e-05	0.00859601	1	FALSE
2478	PF00562	RNA_pol_Rpb2_6	1	1335	0.000749064	6.62483e-05	0.00813957	1	FALSE
2483	PF07941	K_channel_TID	4	74	0.0540541	0.00478062	0.0693079	2.03214e-13	TRUE
2488	PF02201	SWIB	2	375	0.00533333	0.000471688	0.0217235	1	FALSE
2491	PF01480	PWI	2	427	0.00468384	0.000414246	0.0203572	1	FALSE
2492	PF01485	IBR	3	1717	0.00174723	0.000154528	0.0124319	1	FALSE
2493	PF05647	Epiglycanin_TR	3	4452	0.000673854	5.95966e-05	0.00772012	1	FALSE
2496	PF03039	IL12	1	218	0.00458716	0.000405695	0.0201459	1	FALSE
2500	PF01186	Lysyl_oxidase	2	926	0.00215983	0.000191018	0.0138223	1	FALSE
2502	PF10631	DUF2477	1	140	0.00714286	0.000631724	0.0251421	0.991417	FALSE
2503	PF15499	Peptidase_C98	2	273	0.00732601	0.000647923	0.0254626	0.980312	FALSE
2507	PF12316	Dsh_C	1	730	0.00136986	0.000121153	0.0110076	1	FALSE
2508	PF10192	GpcrRhopsn4	2	518	0.003861	0.000341473	0.0184821	1	FALSE
2512	PF01124	MAPEG	1	855	0.00116959	0.00010344	0.0101711	1	FALSE
2514	PF00450	Peptidase_S10	1	1373	0.000728332	6.44147e-05	0.00802614	1	FALSE
2515	PF02383	Syja_N	5	2269	0.00220361	0.000194891	0.0139617	1	FALSE
2519	PF10514	Bcl-2_BAD	1	230	0.00434783	0.000384528	0.0196132	1	FALSE
2526	PF08397	IMD	5	1738	0.00287687	0.000254434	0.015953	1	FALSE
2527	PF03644	Glyco_hydro_85	1	408	0.00245098	0.000216768	0.0147246	1	FALSE
2529	PF10247	Romo1	1	66	0.0151515	0.00134002	0.0366309	0.0441855	TRUE
2531	PF00200	Disintegrin	3	1560	0.00192308	0.00017008	0.0130426	1	FALSE
2532	PF08516	ADAM_CR	2	2111	0.000947418	8.3791e-05	0.00915413	1	FALSE
2534	PF04800	ETC_C1_NDUFA4	3	99	0.030303	0.00268004	0.0518386	8.72617e-06	TRUE
2541	PF07156	Prenylcys_lyase	2	751	0.00266312	0.00023553	0.0153488	1	FALSE
2542	PF10494	Stk19	1	1110	0.000900901	7.9677e-05	0.00892655	1	FALSE
2543	PF15231	VCX_VCY	1	1260	0.000793651	7.01916e-05	0.00837834	1	FALSE
2544	PF01244	Peptidase_M19	7	925	0.00756757	0.000669286	0.0258792	0.952529	FALSE
2547	PF02779	Transket_pyr	5	1657	0.0030175	0.000266872	0.0163384	1	FALSE
2548	PF02780	Transketolase_C	2	730	0.00273973	0.000242305	0.015568	1	FALSE
2551	PF04908	SH3BGR	1	382	0.0026178	0.000231522	0.0152176	1	FALSE
2552	PF11176	DUF2962	1	160	0.00625	0.000552759	0.0235173	1	FALSE
2558	PF13365	Trypsin_2	5	1081	0.00462535	0.000409072	0.0202297	1	FALSE
2559	PF05485	THAP	3	1128	0.00265957	0.000235217	0.0153386	1	FALSE
2571	PF15258	FAM222A	2	965	0.00207254	0.000183298	0.01354	1	FALSE
2572	PF09736	Bud13	1	143	0.00699301	0.000618472	0.0248768	0.995606	FALSE
2573	PF12881	NUT_N	2	2254	0.000887311	7.84751e-05	0.00885896	1	FALSE
2574	PF12882	NUT_C	2	1773	0.00112803	9.97647e-05	0.00998873	1	FALSE
2580	PF05347	Complex1_LYR	2	533	0.00375235	0.000331863	0.0182201	1	FALSE
2582	PF07162	B9-C2	2	509	0.00392927	0.000347511	0.0186449	1	FALSE
2583	PF04675	DNA_ligase_A_N	2	547	0.00365631	0.000323369	0.0179854	1	FALSE
2584	PF01068	DNA_ligase_A_M	5	601	0.00831947	0.000735786	0.0271354	0.845813	FALSE
2585	PF04679	DNA_ligase_A_C	3	333	0.00900901	0.00079677	0.0282384	0.727459	FALSE
2588	PF03521	Kv2channel	4	538	0.00743494	0.000657557	0.0256513	0.967727	FALSE
2592	PF00657	Lipase_GDSL	2	1165	0.00171674	0.000151831	0.0123229	1	FALSE
2593	PF08801	Nucleoporin_N	3	832	0.00360577	0.000318899	0.0178606	1	FALSE
2595	PF01494	FAD_binding_3	2	829	0.00241255	0.000213369	0.0146087	1	FALSE
2599	PF01388	ARID	1	1447	0.000691085	6.11205e-05	0.0078182	1	FALSE
2603	PF14818	DUF4482	1	432	0.00231481	0.000204726	0.0143097	1	FALSE
2604	PF05667	DUF812	2	1194	0.00167504	0.000148143	0.0121723	1	FALSE
2607	PF08075	NOPS	1	153	0.00653595	0.000578049	0.0240496	1	FALSE
2608	PF03821	Mtp	1	430	0.00232558	0.000205678	0.0143429	1	FALSE
2621	PF14709	DND1_DSRM	2	304	0.00657895	0.000581851	0.0241286	1	FALSE
2623	PF00859	CTF_NFI	2	1351	0.00148038	0.000130927	0.0114431	1	FALSE
2626	PF00717	Peptidase_S24	3	294	0.0102041	0.000902464	0.0300546	0.505792	FALSE
2627	PF13772	AIG2_2	1	82	0.0121951	0.00107855	0.0328591	0.215214	FALSE
2630	PF05786	Cnd2	2	801	0.00249688	0.000220828	0.0148619	1	FALSE
2634	PF05192	MutS_III	1	3222	0.000310366	2.74492e-05	0.00523927	1	FALSE
2639	PF04440	Dysbindin	1	599	0.00166945	0.000147648	0.012152	1	FALSE
2640	PF15489	CTC1	9	1115	0.00807175	0.000713877	0.026728	0.88479	FALSE
2641	PF05994	FragX_IP	2	2261	0.000884564	7.82321e-05	0.00884524	1	FALSE
2644	PF05454	DAG1	2	289	0.00692042	0.000612051	0.0247472	0.997651	FALSE
2645	PF03359	GKAP	5	2542	0.00196696	0.00017396	0.0131905	1	FALSE
2646	PF09748	Med10	1	119	0.00840336	0.000743205	0.0272719	0.832186	FALSE
2647	PF04494	TFIID_90kDa	2	280	0.00714286	0.000631724	0.0251421	0.991417	FALSE
2653	PF10174	Cast	3	2120	0.00141509	0.000125153	0.0111879	1	FALSE
2660	PF12534	DUF3733	1	616	0.00162338	0.000143574	0.0119831	1	FALSE
2661	PF13843	DDE_Tnp_1_7	5	1805	0.00277008	0.00024499	0.0156541	1	FALSE
2662	PF02114	Phosducin	4	846	0.00472813	0.000418163	0.0204533	1	FALSE
2669	PF03370	CBM_21	3	940	0.00319149	0.00028226	0.016803	1	FALSE
2670	PF09127	Leuk-A4-hydro_C	3	580	0.00517241	0.000457456	0.0213931	1	FALSE
2676	PF07888	CALCOCO1	2	1384	0.00144509	0.000127806	0.0113058	1	FALSE
2677	PF00121	TIM	1	238	0.00420168	0.000371603	0.0192806	1	FALSE
2678	PF15301	SLAIN	3	1130	0.00265487	0.0002348	0.015325	1	FALSE
2687	PF05653	Mg_trans_NIPA	2	1627	0.00122926	0.000108717	0.0104273	1	FALSE
2692	PF15440	THRAP3_BCLAF1	10	2492	0.00401284	0.000354901	0.0188422	1	FALSE
2697	PF03456	uDENN	1	1038	0.000963391	8.52037e-05	0.00923098	1	FALSE
2698	PF02141	DENN	4	3310	0.00120846	0.000106878	0.0103387	1	FALSE
2705	PF05672	MAP7	3	680	0.00441176	0.000390183	0.0197569	1	FALSE
2713	PF15020	CATSPERD	4	1736	0.00230415	0.000203782	0.0142767	1	FALSE
2721	PF00970	FAD_binding_6	3	525	0.00571429	0.00050538	0.0224863	1	FALSE
2724	PF02174	IRS	2	1393	0.00143575	0.00012698	0.0112692	1	FALSE
2727	PF05118	Asp_Arg_Hydrox	3	444	0.00675676	0.000597577	0.0244527	1	FALSE
2730	PF13905	Thioredoxin_8	3	566	0.00530035	0.000468771	0.0216562	1	FALSE
2731	PF14222	MOR2-PAG1_N	2	887	0.00225479	0.000199417	0.0141229	1	FALSE
2732	PF14228	MOR2-PAG1_mid	2	794	0.00251889	0.000222774	0.0149273	1	FALSE
2733	PF14225	MOR2-PAG1_C	2	262	0.00763359	0.000675125	0.025992	0.945013	FALSE
2734	PF13088	BNR_2	1	3265	0.000306279	2.70877e-05	0.00520466	1	FALSE
2736	PF14802	TMEM192	1	318	0.00314465	0.000278118	0.0166792	1	FALSE
2741	PF04621	ETS_PEA3_N	4	1114	0.00359066	0.000317563	0.0178231	1	FALSE
2742	PF14061	Mtf2_C	1	182	0.00549451	0.000485942	0.0220494	1	FALSE
2744	PF09738	DUF2051	2	1295	0.0015444	0.000136589	0.0116879	1	FALSE
2748	PF13840	ACT_7	2	470	0.00425532	0.000376347	0.0194033	1	FALSE
2751	PF13012	MitMem_reg	2	544	0.00367647	0.000325152	0.0180349	1	FALSE
2755	PF03253	UT	2	1051	0.00190295	0.0001683	0.0129741	1	FALSE
2762	PF06911	Senescence	3	187	0.0160428	0.00141885	0.0376943	0.0266901	TRUE
2765	PF14672	LCE	33	1409	0.0234209	0.00207137	0.0455596	0.000412267	TRUE
2766	PF10470	AKAP7_RIRII_bdg	1	117	0.00854701	0.00075591	0.0275042	0.80901	FALSE
2769	PF01992	vATP-synt_AC39	1	505	0.0019802	0.000175132	0.0132349	1	FALSE
2774	PF05902	4_1_CTD	3	332	0.00903614	0.00079917	0.0282809	0.72268	FALSE
2778	PF00654	Voltage_CLC	9	4410	0.00204082	0.000180493	0.013436	1	FALSE
2779	PF02389	Cornifin	5	348	0.0143678	0.00127071	0.0356697	0.0687686	TRUE
2784	PF14820	SPRR2	5	403	0.0124069	0.00109729	0.0331435	0.194897	FALSE
2788	PF08337	Plexin_cytopl	9	7340	0.00122616	0.000108443	0.0104142	1	FALSE
2789	PF15042	LELP1	3	95	0.0315789	0.00279289	0.0529217	3.8736e-06	TRUE
2790	PF00452	Bcl-2	6	1001	0.00599401	0.000530118	0.0230304	1	FALSE
2791	PF09799	Transmemb_17	4	324	0.0123457	0.00109187	0.0330615	0.200756	FALSE
2792	PF12569	NARP1	1	1022	0.000978474	8.65376e-05	0.00930296	1	FALSE
2794	PF08014	DUF1704	1	771	0.00129702	0.00011471	0.0107109	1	FALSE
2799	PF15071	TMEM220	2	99	0.020202	0.0017867	0.0423071	0.00242168	TRUE
2800	PF15266	DUF4594	2	343	0.0058309	0.000515693	0.0227147	1	FALSE
2803	PF05053	Menin	3	614	0.00488599	0.000432124	0.0207921	1	FALSE
2805	PF13419	HAD_2	1	1207	0.0008285	7.32738e-05	0.00856032	1	FALSE
2806	PF03157	Glutenin_hmw	3	349	0.00859599	0.000760242	0.027583	0.801111	FALSE
2809	PF00686	CBM_20	1	295	0.00338983	0.000299801	0.0173174	1	FALSE
2810	PF01454	MAGE	18	8985	0.00200334	0.000177178	0.013312	1	FALSE
2812	PF13519	VWA_2	2	2263	0.000883783	7.8163e-05	0.00884133	1	FALSE
2813	PF15300	INT_SG_DDX_CT_C	1	1152	0.000868056	7.67721e-05	0.0087623	1	FALSE
2814	PF15250	Raftlin	2	923	0.00216685	0.000191639	0.0138447	1	FALSE
2816	PF09334	tRNA-synt_1g	1	919	0.00108814	9.62366e-05	0.0098105	1	FALSE
2821	PF12820	BRCT_assoc	1	164	0.00609756	0.000539277	0.0232286	1	FALSE
2824	PF04733	Coatomer_E	1	290	0.00344828	0.00030497	0.0174661	1	FALSE
2825	PF14520	HHH_5	2	212	0.00943396	0.000834353	0.0288972	0.648578	FALSE
2827	PF00128	Alpha-amylase	7	2474	0.00282943	0.000250238	0.0158209	1	FALSE
2828	PF02806	Alpha-amylase_C	1	540	0.00185185	0.00016378	0.0127987	1	FALSE
2829	PF10274	ParcG	3	656	0.00457317	0.000404458	0.0201152	1	FALSE
2830	PF14324	PINIT	3	774	0.00387597	0.000342796	0.0185179	1	FALSE
2840	PF00634	BRCA2	2	272	0.00735294	0.000650305	0.0255094	0.977192	FALSE
2846	PF03360	Glyco_transf_43	3	632	0.00474684	0.000419817	0.0204937	1	FALSE
2847	PF00806	PUF	2	531	0.00376648	0.000333113	0.0182544	1	FALSE
2848	PF03091	CutA1	2	202	0.00990099	0.000875658	0.0296045	0.56122	FALSE
2855	PF15001	AP-5_subunit_s1	1	194	0.00515464	0.000455884	0.0213563	1	FALSE
2856	PF03803	Scramblase	2	1479	0.00135227	0.000119596	0.0109367	1	FALSE
2869	PF08073	CHDNT	1	162	0.00617284	0.000545935	0.0233716	1	FALSE
2872	PF08074	CHDCT2	3	516	0.00581395	0.000514194	0.0226817	1	FALSE
2879	PF10382	DUF2439	1	75	0.0133333	0.00117922	0.03436	0.120509	FALSE
2880	PF06839	zf-GRF	1	396	0.00252525	0.000223337	0.0149461	1	FALSE
2881	PF02190	LON	2	1391	0.00143781	0.000127162	0.0112773	1	FALSE
2882	PF02064	MAS20	1	240	0.00416667	0.000368506	0.0192	1	FALSE
2883	PF01271	Granin	3	719	0.00417246	0.000369018	0.0192134	1	FALSE
2890	PF13888	MRF_C2	1	277	0.00361011	0.000319283	0.0178713	1	FALSE
2891	PF14921	APCDDC	1	845	0.00118343	0.000104664	0.0102311	1	FALSE
2892	PF08487	VIT	2	935	0.00213904	0.00018918	0.0137556	1	FALSE
2900	PF02194	PXA	1	696	0.00143678	0.000127071	0.0112733	1	FALSE
2903	PF10534	CRIC_ras_sig	2	180	0.0111111	0.000982683	0.0313632	0.353595	FALSE
2905	PF11952	DUF3469	3	198	0.0151515	0.00134002	0.0366309	0.0441855	TRUE
2907	PF01504	PIP5K	3	2373	0.00126422	0.00011181	0.0105746	1	FALSE
2912	PF13553	FIIND	2	512	0.00390625	0.000345474	0.0185902	1	FALSE
2913	PF01965	DJ-1_PfpI	2	727	0.00275103	0.000243305	0.0156001	1	FALSE
2916	PF05197	TRIC	1	632	0.00158228	0.000139939	0.0118304	1	FALSE
2920	PF14798	Ca_hom_mod	2	1260	0.0015873	0.000140383	0.0118492	1	FALSE
2922	PF10165	Ric8	1	2047	0.00048852	4.32054e-05	0.00657322	1	FALSE
2923	PF10187	Nefa_Nip30_N	1	101	0.00990099	0.000875658	0.0296045	0.56122	FALSE
2926	PF01365	RYDR_ITPR	3	2385	0.00125786	0.000111247	0.010548	1	FALSE
2928	PF09794	Avl9	1	784	0.00127551	0.000112808	0.0106217	1	FALSE
2929	PF08616	SPA	1	219	0.00456621	0.000403842	0.0200999	1	FALSE
2931	PF09763	Sec3_C	4	702	0.00569801	0.00050394	0.0224543	1	FALSE
2937	PF02301	HORMA	3	716	0.00418994	0.000370565	0.0192536	1	FALSE
2940	PF08704	GCD14	1	263	0.00380228	0.000336279	0.018341	1	FALSE
2941	PF00348	polyprenyl_synt	1	888	0.00112613	9.95962e-05	0.00998029	1	FALSE
2942	PF09737	Det1	3	405	0.00740741	0.000655122	0.0256037	0.970899	FALSE
2945	PF01799	Fer2_2	1	75	0.0133333	0.00117922	0.03436	0.120509	FALSE
2955	PF10996	Beta-Casp	2	488	0.00409836	0.000362465	0.019042	1	FALSE
2957	PF14938	SNAP	2	1145	0.00174672	0.000154483	0.0124301	1	FALSE
2963	PF02824	TGS	1	327	0.0030581	0.000270463	0.016448	1	FALSE
2965	PF04803	Cor1	1	341	0.00293255	0.000259359	0.0161067	1	FALSE
2966	PF09335	SNARE_assoc	1	500	0.002	0.000176883	0.0133009	1	FALSE
2967	PF04499	SAPS	3	1043	0.00287632	0.000254386	0.0159515	1	FALSE
2968	PF12166	DUF3595	3	1103	0.00271985	0.000240548	0.0155115	1	FALSE
2969	PF15308	CEP170_C	4	1027	0.00389484	0.000344465	0.018563	1	FALSE
2970	PF06209	COBRA1	4	474	0.00843882	0.000746341	0.0273294	0.826448	FALSE
2971	PF05517	p25-alpha	5	381	0.0131234	0.00116065	0.0340881	0.135166	FALSE
2973	PF03403	PAF-AH_p_II	1	884	0.00113122	0.000100047	0.0100028	1	FALSE
2976	PF03388	Lectin_leg-like	3	1200	0.0025	0.000221104	0.0148712	1	FALSE
2978	PF12004	DUF3498	5	2204	0.0022686	0.000200638	0.0141661	1	FALSE
2980	PF03736	EPTP	2	1328	0.00150602	0.000133195	0.0115418	1	FALSE
2981	PF07545	Vg_Tdu	1	63	0.015873	0.00140383	0.0374941	0.0293579	TRUE
2985	PF14912	THEG	3	392	0.00765306	0.000676848	0.0260251	0.942803	FALSE
2987	PF09734	Tau95	2	541	0.00369686	0.000326955	0.0180849	1	FALSE
2995	PF14815	NUDIX_4	2	113	0.0176991	0.00156534	0.0395953	0.0100899	TRUE
2997	PF15206	FAM209	2	300	0.00666667	0.00058961	0.024289	1	FALSE
3008	PF04493	Endonuclease_5	1	341	0.00293255	0.000259359	0.0161067	1	FALSE
3010	PF07993	NAD_binding_4	1	540	0.00185185	0.00016378	0.0127987	1	FALSE
3017	PF12432	DUF3677	1	80	0.0125	0.00110552	0.0332677	0.186027	FALSE
3022	PF08238	Sel1	3	762	0.00393701	0.000348195	0.0186632	1	FALSE
3028	PF11277	Med24_N	3	2791	0.00107488	9.50642e-05	0.00975055	1	FALSE
3032	PF12335	SBF2	1	450	0.00222222	0.000196537	0.0140205	1	FALSE
3034	PF01612	DNA_pol_A_exo1	2	914	0.00218818	0.000193526	0.0139127	1	FALSE
3038	PF08506	Cse1	6	568	0.0105634	0.00093424	0.0305796	0.441875	FALSE
3039	PF01619	Pro_dh	3	766	0.00391645	0.000346376	0.0186144	1	FALSE
3040	PF00297	Ribosomal_L3	3	793	0.0037831	0.000334583	0.0182947	1	FALSE
3045	PF04857	CAF1	3	2007	0.00149477	0.000132199	0.0114986	1	FALSE
3047	PF08202	MIS13	3	420	0.00714286	0.000631724	0.0251421	0.991417	FALSE
3050	PF00113	Enolase_C	3	870	0.00344828	0.00030497	0.0174661	1	FALSE
3051	PF10595	UPF0564	3	733	0.00409277	0.00036197	0.019029	1	FALSE
3058	PF09332	Mcm10	1	350	0.00285714	0.00025269	0.0158982	1	FALSE
3062	PF15107	FAM216B	2	223	0.00896861	0.000793197	0.0281749	0.734588	FALSE
3065	PF00453	Ribosomal_L20	2	162	0.0123457	0.00109187	0.0330615	0.200756	FALSE
3067	PF06374	NDUF_C2	3	43	0.0697674	0.00617033	0.0787949	7.34782e-19	TRUE
3070	PF00656	Peptidase_C14	7	3192	0.00219298	0.00019395	0.013928	1	FALSE
3073	PF00330	Aconitase	1	1493	0.000669792	5.92374e-05	0.00769681	1	FALSE
3075	PF07084	Spot_14	2	326	0.00613497	0.000542585	0.0232998	1	FALSE
3078	PF01163	RIO1	3	564	0.00531915	0.000470433	0.0216946	1	FALSE
3085	PF04698	Rab_eff_C	1	914	0.00109409	9.67631e-05	0.0098373	1	FALSE
3086	PF00751	DM	1	276	0.00362319	0.00032044	0.0179037	1	FALSE
3094	PF09263	PEX-2N	3	85	0.0352941	0.00312146	0.0559574	3.42476e-07	TRUE
3097	PF08295	Sin3_corepress	1	200	0.005	0.000442207	0.0210334	1	FALSE
3098	PF15449	Retinal	5	1263	0.00395883	0.000350124	0.0187149	1	FALSE
3100	PF00962	A_deaminase	6	2468	0.00243112	0.000215012	0.0146648	1	FALSE
3105	PF08210	APOBEC_N	2	2136	0.00093633	8.28103e-05	0.00910039	1	FALSE
3107	PF00261	Tropomyosin	1	2052	0.000487329	4.31001e-05	0.00656521	1	FALSE
3112	PF01883	DUF59	1	154	0.00649351	0.000574295	0.0239713	1	FALSE
3113	PF15249	GLTSCR1	5	209	0.0239234	0.00211582	0.0460468	0.000316216	TRUE
3115	PF00349	Hexokinase_1	4	1905	0.00209974	0.000185704	0.0136286	1	FALSE
3116	PF03727	Hexokinase_2	9	2151	0.0041841	0.000370048	0.0192402	1	FALSE
3117	PF05721	PhyH	2	465	0.00430108	0.000380393	0.0195074	1	FALSE
3118	PF09333	ATG_C	1	480	0.00208333	0.000184253	0.0135752	1	FALSE
3121	PF01070	FMN_dh	3	682	0.00439883	0.000389039	0.0197279	1	FALSE
3122	PF04921	XAP5	1	767	0.00130378	0.000115308	0.0107388	1	FALSE
3123	PF13838	Clathrin_H_link	1	195	0.00512821	0.000453546	0.0213014	1	FALSE
3125	PF08695	Coa1	3	116	0.0258621	0.00228728	0.0478803	0.000109702	TRUE
3144	PF11488	Lge1	1	118	0.00847458	0.000749504	0.0273873	0.820672	FALSE
3146	PF01636	APH	3	744	0.00403226	0.000356619	0.0188877	1	FALSE
3148	PF07763	FEZ	2	691	0.00289436	0.000255981	0.0160015	1	FALSE
3153	PF11977	RNase_Zc3h12a	1	1281	0.00078064	6.90409e-05	0.00830937	1	FALSE
3154	PF06068	TIP49	2	1229	0.00162734	0.000143924	0.0119977	1	FALSE
3160	PF12448	Milton	3	662	0.00453172	0.000400792	0.0200238	1	FALSE
3162	PF06459	RR_TM4-6	2	901	0.00221976	0.000196318	0.0140127	1	FALSE
3164	PF01599	Ribosomal_S27	1	46	0.0217391	0.00192264	0.0438901	0.00102908	TRUE
3165	PF05147	LANC_like	3	1559	0.00192431	0.000170189	0.0130468	1	FALSE
3168	PF12931	Sec16_C	2	838	0.00238663	0.000211077	0.01453	1	FALSE
3169	PF12932	Sec16	2	203	0.00985222	0.000871344	0.0295314	0.57031	FALSE
3171	PF11934	DUF3452	2	266	0.0075188	0.000664973	0.0257957	0.958102	FALSE
3172	PF01858	RB_A	2	585	0.0034188	0.000302364	0.0173912	1	FALSE
3174	PF08934	Rb_C	2	259	0.00772201	0.000682945	0.0261422	0.934072	FALSE
3179	PF06762	LMF1	1	852	0.00117371	0.000103804	0.010189	1	FALSE
3182	PF13733	Glyco_transf_7N	11	984	0.0111789	0.000988674	0.0314587	0.34394	FALSE
3185	PF03071	GNT-I	1	754	0.00132626	0.000117296	0.010831	1	FALSE
3186	PF03164	Mon1	2	789	0.00253485	0.000224186	0.0149745	1	FALSE
3187	PF06346	Drf_FH1	6	674	0.00890208	0.000787312	0.0280701	0.746363	FALSE
3193	PF11629	Mst1_SARAH	3	96	0.03125	0.00276379	0.0526446	4.90706e-06	TRUE
3198	PF15383	TMEM237	3	249	0.0120482	0.00106556	0.0326603	0.231453	FALSE
3203	PF15008	DUF4518	4	273	0.014652	0.00129585	0.0360212	0.0589151	TRUE
3206	PF07778	CENP-I	3	521	0.00575816	0.00050926	0.0225725	1	FALSE
3207	PF03154	Atrophin-1	4	2181	0.00183402	0.000162203	0.0127369	1	FALSE
3208	PF09085	Adhes-Ig_like	1	111	0.00900901	0.00079677	0.0282384	0.727459	FALSE
3209	PF11527	ARL2_Bind_BART	2	120	0.0166667	0.00147402	0.0384213	0.0185928	TRUE
3211	PF04177	TAP42	2	318	0.00628931	0.000556235	0.0235912	1	FALSE
3214	PF14974	DUF4511	1	104	0.00961538	0.000850398	0.029174	0.614767	FALSE
3217	PF00131	Metallothio	1	670	0.00149254	0.000132002	0.01149	1	FALSE
3219	PF01347	Vitellogenin_N	6	1646	0.0036452	0.000322387	0.017958	1	FALSE
3225	PF09270	BTD	1	359	0.00278552	0.000246355	0.0156976	1	FALSE
3227	PF00821	PEPCK	5	1386	0.0036075	0.000319053	0.0178649	1	FALSE
3230	PF12810	Gly_rich	1	249	0.00401606	0.000355186	0.0188497	1	FALSE
3233	PF11635	Med16	2	735	0.00272109	0.000240657	0.015515	1	FALSE
3234	PF14955	MRP-S24	1	132	0.00757576	0.000670011	0.0258932	0.951595	FALSE
3241	PF01869	BcrAD_BadFG	2	662	0.00302115	0.000267195	0.0163483	1	FALSE
3246	PF10179	DUF2369	2	390	0.00512821	0.000453546	0.0213014	1	FALSE
3249	PF01425	Amidase	3	1377	0.00217865	0.000192683	0.0138824	1	FALSE
3253	PF05769	DUF837	5	376	0.0132979	0.00117608	0.0343142	0.122555	FALSE
3257	PF15273	NHS	2	1578	0.00126743	0.000112093	0.010588	1	FALSE
3264	PF03531	SSrecog	3	211	0.014218	0.00125746	0.035483	0.0751226	TRUE
3269	PF05817	Ribophorin_II	1	935	0.00106952	9.45898e-05	0.00972619	1	FALSE
3273	PF02348	CTP_transf_3	1	352	0.00284091	0.000251254	0.015853	1	FALSE
3283	PF13574	Reprolysin_2	1	207	0.00483092	0.000427253	0.0206745	1	FALSE
3285	PF04587	ADP_PFK_GK	1	577	0.0017331	0.000153278	0.0123815	1	FALSE
3288	PF13306	LRR_5	6	1244	0.00482315	0.000426566	0.0206579	1	FALSE
3290	PF04880	NUDE_C	1	710	0.00140845	0.000124565	0.0111616	1	FALSE
3299	PF13270	DUF4061	1	187	0.00534759	0.000472949	0.0217525	1	FALSE
3302	PF00791	ZU5	7	1288	0.00543478	0.00048066	0.0219292	1	FALSE
3306	PF12783	Sec7_N	3	653	0.00459418	0.000406316	0.0201614	1	FALSE
3309	PF10271	Tmp39	1	1377	0.000726216	6.42276e-05	0.00801447	1	FALSE
3310	PF09769	ApoO	1	307	0.00325733	0.000288083	0.0169754	1	FALSE
3322	PF02782	FGGY_C	5	802	0.00623441	0.00055138	0.023488	1	FALSE
3324	PF02177	APP_N	3	207	0.0144928	0.00128176	0.0358246	0.0639011	TRUE
3325	PF12924	APP_Cu_bd	2	171	0.0116959	0.0010344	0.0321788	0.273062	FALSE
3326	PF12925	APP_E2	1	556	0.00179856	0.000159067	0.0126132	1	FALSE
3327	PF10515	APP_amyloid	1	154	0.00649351	0.000574295	0.0239713	1	FALSE
3337	PF00366	Ribosomal_S17	1	139	0.00719424	0.000636269	0.0252324	0.989991	FALSE
3338	PF04658	TAFII55_N	1	345	0.00289855	0.000256352	0.016013	1	FALSE
3340	PF13015	PRKCSH_1	2	314	0.00636943	0.000563321	0.0237411	1	FALSE
3342	PF06583	Neogenin_C	5	299	0.0167224	0.00147895	0.0384856	0.0179867	TRUE
3349	PF13910	DUF4209	2	154	0.012987	0.00114859	0.0339103	0.145346	FALSE
3352	PF09808	SNAPc_SNAP43	2	185	0.0108108	0.000956124	0.030936	0.401393	FALSE
3358	PF15253	STIL_N	1	404	0.00247525	0.000218914	0.0147974	1	FALSE
3365	PF07458	SPAN-X	3	1742	0.00172216	0.00015231	0.0123423	1	FALSE
3377	PF15299	ALS2CR8	1	234	0.0042735	0.000377955	0.0194447	1	FALSE
3378	PF01182	Glucosamine_iso	2	928	0.00215517	0.000190607	0.0138073	1	FALSE
3380	PF06445	GyrI-like	1	143	0.00699301	0.000618472	0.0248768	0.995606	FALSE
3382	PF05093	CIAPIN1	2	143	0.013986	0.00123694	0.035192	0.0850289	TRUE
3385	PF10178	DUF2372	2	87	0.0229885	0.00203314	0.0451362	0.000527493	TRUE
3392	PF06419	COG6	1	721	0.00138696	0.000122665	0.0110761	1	FALSE
3394	PF15439	NYAP_N	4	1143	0.00349956	0.000309506	0.0175955	1	FALSE
3408	PF10300	DUF3808	5	988	0.00506073	0.000447578	0.0211608	1	FALSE
3411	PF07782	DC_STAMP	2	751	0.00266312	0.00023553	0.0153488	1	FALSE
3415	PF12610	SOCS	1	109	0.00917431	0.000811389	0.0284965	0.697004	FALSE
3416	PF00491	Arginase	2	573	0.0034904	0.000308696	0.0175725	1	FALSE
3424	PF05557	MAD	3	1611	0.0018622	0.000164695	0.0128344	1	FALSE
3425	PF06484	Ten_N	1	1356	0.000737463	6.52223e-05	0.0080763	1	FALSE
3430	PF00398	RrnaAD	2	537	0.00372439	0.000329391	0.0181521	1	FALSE
3434	PF02221	E1_DerP2_DerF2	1	655	0.00152672	0.000135025	0.0116208	1	FALSE
3439	PF07809	RTP801_C	3	119	0.0252101	0.00222962	0.0472715	0.00015781	TRUE
3441	PF00575	S1	3	873	0.00343643	0.000303922	0.017436	1	FALSE
3446	PF05195	AMP_N	3	285	0.0105263	0.000930962	0.0305259	0.448275	FALSE
3450	PF00310	GATase_2	1	677	0.0014771	0.000130637	0.0114304	1	FALSE
3451	PF00156	Pribosyltran	4	617	0.00648298	0.000573364	0.0239519	1	FALSE
3452	PF02516	STT3	2	1032	0.00193798	0.000171398	0.013093	1	FALSE
3453	PF09320	DUF1977	1	324	0.00308642	0.000272967	0.016524	1	FALSE
3460	PF09405	Btz	2	217	0.00921659	0.000815128	0.0285621	0.689073	FALSE
3461	PF00870	P53	50	518	0.0965251	0.00853682	0.0927918	5.01615e-29	TRUE
3463	PF09193	CholecysA-Rec_N	1	46	0.0217391	0.00192264	0.0438901	0.00102908	TRUE
3464	PF09814	HECT_2	1	553	0.00180832	0.00015993	0.0126474	1	FALSE
3465	PF00755	Carn_acyltransf	12	4155	0.00288809	0.000255427	0.0159841	1	FALSE
3466	PF02755	RPEL	3	474	0.00632911	0.000559756	0.0236658	1	FALSE
3471	PF02159	Oest_recep	2	139	0.0143885	0.00127254	0.0356954	0.0678943	TRUE
3474	PF05731	TROVE	2	646	0.00309598	0.000273812	0.0165495	1	FALSE
3476	PF07767	Nop53	2	780	0.0025641	0.000226773	0.0150607	1	FALSE
3477	PF08357	SEFIR	1	883	0.0011325	0.00010016	0.0100085	1	FALSE
3478	PF03145	Sina	2	582	0.00343643	0.000303922	0.017436	1	FALSE
3480	PF15627	CEP76-C2	2	162	0.0123457	0.00109187	0.0330615	0.200756	FALSE
3486	PF00637	Clathrin	7	2497	0.00280336	0.000247934	0.0157479	1	FALSE
3489	PF14675	FANCI_S1	2	221	0.00904977	0.000800375	0.0283022	0.720282	FALSE
3498	PF10351	Apt1	2	474	0.00421941	0.000373171	0.0193212	1	FALSE
3499	PF14642	FAM47	16	3144	0.00508906	0.000450084	0.0212199	1	FALSE
3500	PF06679	DUF1180	2	478	0.0041841	0.000370048	0.0192402	1	FALSE
3501	PF00365	PFK	6	2166	0.00277008	0.00024499	0.0156541	1	FALSE
3507	PF08996	zf-DNA_Pol	2	192	0.0104167	0.000921265	0.0303663	0.467747	FALSE
3508	PF03462	PCRF	2	231	0.00865801	0.000765727	0.0276824	0.78994	FALSE
3509	PF15238	FAM181	3	597	0.00502513	0.000444429	0.0210862	1	FALSE
3511	PF14484	FISNA	4	144	0.0277778	0.00245671	0.0496262	3.79552e-05	TRUE
3513	PF03083	MtN3_slv	1	172	0.00581395	0.000514194	0.0226817	1	FALSE
3514	PF01512	Complex1_51K	1	172	0.00581395	0.000514194	0.0226817	1	FALSE
3519	PF10267	Tmemb_cc2	6	2265	0.00264901	0.000234282	0.0153081	1	FALSE
3527	PF15298	AJAP1_PANP_C	3	377	0.00795756	0.000703778	0.0265382	0.900762	FALSE
3528	PF06390	NESP55	2	244	0.00819672	0.00072493	0.0269343	0.865875	FALSE
3530	PF04502	DUF572	5	1383	0.00361533	0.000319745	0.0178843	1	FALSE
3543	PF15556	Zwint	2	248	0.00806452	0.000713237	0.026716	0.885799	FALSE
3545	PF05020	zf-NPL4	1	142	0.00704225	0.000622827	0.0249643	0.994225	FALSE
3546	PF05021	NPL4	2	90	0.0222222	0.00196537	0.0443761	0.000799496	TRUE
3548	PF03747	ADP_ribosyl_GH	1	958	0.00104384	9.23188e-05	0.00960871	1	FALSE
3550	PF15148	Apolipo_F	1	199	0.00502513	0.000444429	0.0210862	1	FALSE
3553	PF08774	VRR_NUC	2	115	0.0173913	0.00153811	0.039249	0.0121843	TRUE
3555	PF05029	TIMELESS_C	5	479	0.0104384	0.000923188	0.030398	0.463877	FALSE
3556	PF08451	A_deaminase_N	1	91	0.010989	0.000971884	0.0311902	0.372524	FALSE
3557	PF11573	Med23	1	1362	0.000734214	6.4935e-05	0.00805849	1	FALSE
3566	PF14763	HPS3_C	2	353	0.00566572	0.000501085	0.0223905	1	FALSE
3568	PF03676	UPF0183	3	174	0.0172414	0.00152485	0.0390792	0.0133022	TRUE
3570	PF09110	HAND	2	196	0.0102041	0.000902464	0.0300546	0.505792	FALSE
3571	PF09111	SLIDE	11	232	0.0474138	0.00419334	0.0648922	3.7893e-11	TRUE
3578	PF02263	GBP	7	2937	0.00238338	0.00021079	0.0145201	1	FALSE
3585	PF08367	M16C_assoc	2	249	0.00803213	0.000710373	0.0266623	0.890319	FALSE
3587	PF12347	HJURP_C	2	318	0.00628931	0.000556235	0.0235912	1	FALSE
3589	PF11801	Tom37_C	1	148	0.00675676	0.000597577	0.0244527	1	FALSE
3590	PF04790	Sarcoglycan_1	2	1045	0.00191388	0.000169266	0.0130113	1	FALSE
3594	PF15223	DUF4584	2	544	0.00367647	0.000325152	0.0180349	1	FALSE
3597	PF10268	Tmemb_161AB	2	1855	0.00107817	9.53546e-05	0.00976544	1	FALSE
3598	PF15508	NAAA-beta	3	252	0.0119048	0.00105287	0.0324651	0.24832	FALSE
3599	PF02275	CBAH	2	245	0.00816327	0.000721971	0.0268792	0.871369	FALSE
3609	PF12940	RAG1	7	440	0.0159091	0.00140702	0.0375367	0.0287898	TRUE
3615	PF01633	Choline_kinase	3	916	0.00327511	0.000289655	0.0170217	1	FALSE
3622	PF12134	PRP8_domainIV	4	230	0.0173913	0.00153811	0.039249	0.0121843	TRUE
3623	PF01012	ETF	2	318	0.00628931	0.000556235	0.0235912	1	FALSE
3637	PF11979	DUF3480	2	702	0.002849	0.00025197	0.0158756	1	FALSE
3639	PF01213	CAP_N	8	710	0.0112676	0.000996523	0.0315835	0.331338	FALSE
3644	PF08383	Maf_N	1	137	0.00729927	0.000645558	0.025416	0.983415	FALSE
3645	PF10475	DUF2450	2	457	0.00437637	0.000387052	0.0196775	1	FALSE
3647	PF04191	PEMT	1	104	0.00961538	0.000850398	0.029174	0.614767	FALSE
3650	PF04140	ICMT	1	95	0.0105263	0.000930962	0.0305259	0.448275	FALSE
3657	PF01991	vATP-synt_E	2	568	0.00352113	0.000311413	0.0176497	1	FALSE
3659	PF05285	SDA1	1	278	0.00359712	0.000318135	0.0178392	1	FALSE
3662	PF01112	Asparaginase_2	2	1462	0.00136799	0.000120987	0.0110001	1	FALSE
3663	PF09079	Cdc6_C	1	80	0.0125	0.00110552	0.0332677	0.186027	FALSE
3665	PF01823	MACPF	12	2122	0.00565504	0.00050014	0.0223694	1	FALSE
3667	PF13401	AAA_22	2	132	0.0151515	0.00134002	0.0366309	0.0441855	TRUE
3670	PF03781	FGE-sulfatase	2	280	0.00714286	0.000631724	0.0251421	0.991417	FALSE
3677	PF12871	PRP38_assoc	7	269	0.0260223	0.00230145	0.0480287	0.000101102	TRUE
3679	PF15316	MDFI	2	501	0.00399202	0.00035306	0.0187932	1	FALSE
3684	PF05918	API5	1	1247	0.000801925	7.09234e-05	0.0084219	1	FALSE
3685	PF15353	HECA	2	101	0.019802	0.00175132	0.0418854	0.00302147	TRUE
3687	PF09728	Taxilin	3	1056	0.00284091	0.000251254	0.015853	1	FALSE
3688	PF01193	RNA_pol_L	1	511	0.00195695	0.000173075	0.0131569	1	FALSE
3696	PF09495	DUF2462	3	181	0.0165746	0.00146588	0.0383149	0.0195962	TRUE
3698	PF12496	BNIP2	1	497	0.00201207	0.000177951	0.013341	1	FALSE
3703	PF10457	MENTAL	2	335	0.00597015	0.000528009	0.0229845	1	FALSE
3710	PF01028	Topoisom_I	1	237	0.00421941	0.000373171	0.0193212	1	FALSE
3712	PF10487	Nup188	1	917	0.00109051	9.64465e-05	0.00982119	1	FALSE
3713	PF12999	PRKCSH-like	2	230	0.00869565	0.000769056	0.0277425	0.783179	FALSE
3717	PF14881	Tubulin_3	2	193	0.0103627	0.000916491	0.0302875	0.477369	FALSE
3724	PF04487	CITED	1	657	0.00152207	0.000134614	0.0116031	1	FALSE
3726	PF05914	RIB43A	1	1474	0.000678426	6.0001e-05	0.00774626	1	FALSE
3733	PF04931	DNA_pol_phi	1	918	0.00108932	9.63414e-05	0.00981584	1	FALSE
3734	PF14967	FAM70	5	1115	0.0044843	0.000396598	0.0199187	1	FALSE
3736	PF01275	Myelin_PLP	5	1420	0.00352113	0.000311413	0.0176497	1	FALSE
3743	PF00313	CSD	6	800	0.0075	0.000663311	0.0257634	0.960255	FALSE
3746	PF00828	Ribosomal_L18e	3	382	0.0078534	0.000694566	0.0263638	0.915429	FALSE
3751	PF10186	Atg14	3	624	0.00480769	0.000425199	0.0206247	1	FALSE
3754	PF01432	Peptidase_M3	2	2382	0.000839631	7.42581e-05	0.00861764	1	FALSE
3759	PF05907	DUF866	2	159	0.0125786	0.00111247	0.0333723	0.178559	FALSE
3760	PF04652	DUF605	2	331	0.0060423	0.000534389	0.023123	1	FALSE
3761	PF15309	ALMS_motif	1	501	0.00199601	0.00017653	0.0132876	1	FALSE
3762	PF02792	Mago_nashi	1	284	0.00352113	0.000311413	0.0176497	1	FALSE
3766	PF11569	Homez	1	159	0.00628931	0.000556235	0.0235912	1	FALSE
3767	PF15128	T_cell_tran_alt	1	90	0.0111111	0.000982683	0.0313632	0.353595	FALSE
3771	PF02897	Peptidase_S9_N	2	754	0.00265252	0.000234593	0.0153182	1	FALSE
3774	PF06271	RDD	4	160	0.025	0.00221104	0.0470737	0.000175167	TRUE
3779	PF03529	TF_Otx	1	270	0.0037037	0.000327561	0.0181016	1	FALSE
3784	PF01642	MM_CoA_mutase	2	515	0.0038835	0.000343462	0.0185359	1	FALSE
3786	PF08913	VBS	2	372	0.00537634	0.000475492	0.021811	1	FALSE
3788	PF00817	IMS	2	837	0.00238949	0.00021133	0.0145387	1	FALSE
3794	PF12877	DUF3827	3	1306	0.00229709	0.000203158	0.0142548	1	FALSE
3799	PF07111	HCR	2	6295	0.000317712	2.80989e-05	0.00530092	1	FALSE
3801	PF01146	Caveolin	2	295	0.00677966	0.000599603	0.0244941	1	FALSE
3803	PF06951	PLA2G12	2	189	0.010582	0.000935888	0.0306066	0.438811	FALSE
3805	PF00849	PseudoU_synth_2	2	756	0.0026455	0.000233972	0.0152979	1	FALSE
3814	PF04858	TH1	2	579	0.00345423	0.000305497	0.0174811	1	FALSE
3824	PF14377	DUF4414	1	111	0.00900901	0.00079677	0.0282384	0.727459	FALSE
3826	PF06025	DUF913	1	443	0.00225734	0.000199642	0.0141309	1	FALSE
3827	PF03285	Paralemmin	3	1047	0.00286533	0.000253414	0.015921	1	FALSE
3829	PF12473	DUF3694	1	860	0.00116279	0.000102839	0.0101415	1	FALSE
3830	PF13289	SIR2_2	1	143	0.00699301	0.000618472	0.0248768	0.995606	FALSE
3834	PF06328	Lep_receptor_Ig	2	354	0.00564972	0.000499669	0.0223589	1	FALSE
3845	PF00479	G6PD_N	1	536	0.00186567	0.000165003	0.0128464	1	FALSE
3847	PF04005	Hus1	2	659	0.0030349	0.000268411	0.0163855	1	FALSE
3851	PF05076	SUFU	2	179	0.0111732	0.000988172	0.0314508	0.344748	FALSE
3854	PF12145	Med12-LCEWAV	6	1329	0.00451467	0.000399284	0.0199861	1	FALSE
3857	PF01735	PLA2_B	3	1768	0.00169683	0.00015007	0.0122512	1	FALSE
3861	PF00476	DNA_pol_A	4	1488	0.00268817	0.000237746	0.0154208	1	FALSE
3867	PF07857	DUF1632	1	252	0.00396825	0.000350958	0.0187372	1	FALSE
3868	PF01738	DLH	2	215	0.00930233	0.000822711	0.0286947	0.673045	FALSE
3869	PF04086	SRP-alpha_N	2	277	0.00722022	0.000638566	0.0252779	0.989272	FALSE
3870	PF02881	SRP54_N	2	153	0.0130719	0.0011561	0.0340211	0.139002	FALSE
3872	PF01591	6PF2K	3	867	0.00346021	0.000306026	0.0174963	1	FALSE
3873	PF13393	tRNA-synt_His	2	982	0.00203666	0.000180125	0.0134223	1	FALSE
3877	PF07147	PDCD9	2	1281	0.00156128	0.000138082	0.0117516	1	FALSE
3881	PF05238	CENP-N	1	440	0.00227273	0.000201003	0.014179	1	FALSE
3887	PF10476	DUF2448	3	201	0.0149254	0.00132002	0.0363561	0.0504194	TRUE
3888	PF13359	DDE_Tnp_4	3	152	0.0197368	0.00174555	0.0418163	0.0031197	TRUE
3889	PF00074	RnaseA	5	1830	0.00273224	0.000241643	0.0155468	1	FALSE
3891	PF10033	ATG13	4	178	0.0224719	0.00198745	0.0446252	0.00069104	TRUE
3896	PF15498	Dendrin	7	654	0.0107034	0.000946621	0.0307818	0.418915	FALSE
3899	PF05997	Nop52	2	212	0.00943396	0.000834353	0.0288972	0.648578	FALSE
3901	PF14835	zf-RING_6	1	64	0.015625	0.0013819	0.0371996	0.0336398	TRUE
3912	PF07001	BAT2_N	2	1695	0.00117994	0.000104356	0.010216	1	FALSE
3917	PF15265	FAM196	1	1012	0.000988142	8.73927e-05	0.00934882	1	FALSE
3921	PF03920	TLE_N	1	848	0.00117925	0.000104294	0.010213	1	FALSE
3927	PF00769	ERM	1	1220	0.000819672	7.2493e-05	0.00851459	1	FALSE
3929	PF05303	DUF727	2	102	0.0196078	0.00173415	0.0416792	0.00335644	TRUE
3935	PF01847	VHL	2	253	0.00790514	0.000699142	0.0264505	0.908132	FALSE
3936	PF00909	Ammonium_transp	1	2653	0.000376932	3.33364e-05	0.00577386	1	FALSE
3937	PF01808	AICARFT_IMPCHas	2	327	0.00611621	0.000540926	0.0232641	1	FALSE
3941	PF14919	MTBP_mid	2	339	0.00589971	0.000521778	0.0228484	1	FALSE
3946	PF05922	Inhibitor_I9	1	75	0.0133333	0.00117922	0.03436	0.120509	FALSE
3947	PF01085	HH_signal	3	483	0.00621118	0.000549326	0.0234441	1	FALSE
3948	PF01079	Hint	2	674	0.00296736	0.000262437	0.016202	1	FALSE
3951	PF10240	DUF2464	1	897	0.00111483	9.85969e-05	0.00993009	1	FALSE
3955	PF01875	Memo	2	284	0.00704225	0.000622827	0.0249643	0.994225	FALSE
3958	PF00039	fn1	1	554	0.00180505	0.000159642	0.0126359	1	FALSE
3960	PF05205	COMPASS-Shg1	1	214	0.0046729	0.000413278	0.0203334	1	FALSE
3961	PF14740	DUF4471	1	293	0.00341297	0.000301848	0.0173764	1	FALSE
3962	PF12018	DUF3508	3	280	0.0107143	0.000947587	0.0307975	0.41713	FALSE
3964	PF01267	F-actin_cap_A	1	538	0.00185874	0.000164389	0.0128225	1	FALSE
3967	PF12572	DUF3752	2	137	0.0145985	0.00129112	0.0359553	0.0605862	TRUE
3972	PF09243	Rsm22	1	286	0.0034965	0.000309236	0.0175878	1	FALSE
3973	PF05826	Phospholip_A2_2	1	264	0.00378788	0.000335005	0.0183062	1	FALSE
3974	PF15032	DUF4529	2	394	0.00507614	0.000448941	0.021193	1	FALSE
3978	PF08030	NAD_binding_6	5	1219	0.00410172	0.000362762	0.0190498	1	FALSE
3987	PF14643	DUF4455	2	579	0.00345423	0.000305497	0.0174811	1	FALSE
3988	PF14644	DUF4456	3	206	0.0145631	0.00128798	0.0359116	0.0616952	TRUE
3991	PF03660	PHF5	2	105	0.0190476	0.0016846	0.0410785	0.00462342	TRUE
3992	PF09439	SRPRB	3	179	0.0167598	0.00148226	0.0385287	0.0175809	TRUE
4001	PF09033	DFF-C	2	165	0.0121212	0.00107202	0.0327592	0.222904	FALSE
4003	PF06831	H2TH	1	254	0.00393701	0.000348195	0.0186632	1	FALSE
4008	PF10265	DUF2217	1	1157	0.000864304	7.64403e-05	0.00874335	1	FALSE
4023	PF04209	HgmA	2	846	0.00236407	0.000209081	0.0144612	1	FALSE
4029	PF13679	Methyltransf_32	4	390	0.0102564	0.000907092	0.0301316	0.496391	FALSE
4032	PF12057	DUF3538	1	812	0.00123153	0.000108918	0.0104369	1	FALSE
4034	PF01803	LIM_bind	1	408	0.00245098	0.000216768	0.0147246	1	FALSE
4052	PF15623	CT47	1	3625	0.000275862	2.43976e-05	0.00493946	1	FALSE
4055	PF15022	DUF4522	1	116	0.00862069	0.000762426	0.0276226	0.796657	FALSE
4057	PF02019	WIF	1	263	0.00380228	0.000336279	0.018341	1	FALSE
4058	PF05604	DUF776	6	182	0.032967	0.00291565	0.0540757	1.6697e-06	TRUE
4066	PF07114	DUF1370	1	271	0.00369004	0.000326352	0.0180682	1	FALSE
4067	PF14910	MMS22L_N	2	1115	0.00179372	0.000158639	0.0125962	1	FALSE
4070	PF03332	PMM	1	439	0.0022779	0.000201461	0.0141951	1	FALSE
4071	PF14649	Spatacsin_C	4	456	0.00877193	0.000775802	0.027864	0.769525	FALSE
4075	PF05199	GMC_oxred_C	1	138	0.00724638	0.00064088	0.0253237	0.988549	FALSE
4076	PF04135	Nop10p	1	50	0.02	0.00176883	0.0420947	0.00272383	TRUE
4077	PF12584	TRAPPC10	3	229	0.0131004	0.00115862	0.0340583	0.136874	FALSE
4078	PF08737	Rgp1	1	313	0.00319489	0.00028256	0.0168119	1	FALSE
4080	PF10261	Scs3p	1	381	0.00262467	0.00023213	0.0152376	1	FALSE
4082	PF02208	Sorb	2	174	0.0114943	0.00101657	0.0318999	0.299375	FALSE
4083	PF03176	MMPL	2	189	0.010582	0.000935888	0.0306066	0.438811	FALSE
4086	PF15052	TMEM169	1	133	0.0075188	0.000664973	0.0257957	0.958102	FALSE
4087	PF15242	FAM53	7	1059	0.00661001	0.000584599	0.0241855	1	FALSE
4089	PF03731	Ku_N	2	454	0.00440529	0.00038961	0.0197424	1	FALSE
4091	PF03730	Ku_C	2	188	0.0106383	0.000940866	0.030688	0.429569	FALSE
4092	PF08785	Ku_PK_bind	1	119	0.00840336	0.000743205	0.0272719	0.832186	FALSE
4094	PF07766	LETM1	2	1027	0.00194742	0.000172233	0.0131249	1	FALSE
4099	PF13880	Acetyltransf_13	1	69	0.0144928	0.00128176	0.0358246	0.0639011	TRUE
4101	PF14650	FAM75	6	3624	0.00165563	0.000146426	0.0121016	1	FALSE
4104	PF13003	MRL1	1	152	0.00657895	0.000581851	0.0241286	1	FALSE
4105	PF00687	Ribosomal_L1	2	613	0.00326264	0.000288553	0.0169893	1	FALSE
4106	PF15276	PP1_bind	2	124	0.016129	0.00142647	0.0377957	0.0253401	TRUE
4107	PF08065	K167R	4	1765	0.00226629	0.000200434	0.0141589	1	FALSE
4109	PF07947	YhhN	2	357	0.00560224	0.00049547	0.0222647	1	FALSE
4110	PF00886	Ribosomal_S16	1	60	0.0166667	0.00147402	0.0384213	0.0185928	TRUE
4111	PF02525	Flavodoxin_2	1	398	0.00251256	0.000222215	0.0149085	1	FALSE
4115	PF05236	TAF4	1	495	0.0020202	0.00017867	0.0133679	1	FALSE
4116	PF13847	Methyltransf_31	1	975	0.00102564	9.07092e-05	0.00952457	1	FALSE
4118	PF10191	COG7	2	912	0.00219298	0.00019395	0.013928	1	FALSE
4129	PF03908	Sec20	2	91	0.021978	0.00194377	0.0441311	0.000906156	TRUE
4132	PF12598	TBX	2	191	0.0104712	0.000926088	0.0304458	0.458049	FALSE
4135	PF04882	Peroxin-3	2	96	0.0208333	0.00184253	0.0429643	0.00170973	TRUE
4139	PF02219	MTHFR	4	289	0.0138408	0.0012241	0.0350086	0.091524	TRUE
4140	PF03036	Perilipin	7	2140	0.00327103	0.000289294	0.0170111	1	FALSE
4142	PF03298	Stanniocalcin	1	596	0.00167785	0.000148392	0.0121825	1	FALSE
4143	PF01413	C4	4	1332	0.003003	0.00026559	0.0162991	1	FALSE
4144	PF12126	DUF3583	1	714	0.00140056	0.000123868	0.0111303	1	FALSE
4145	PF15396	FAM60A	2	233	0.00858369	0.000759154	0.0275632	0.803123	FALSE
4148	PF14727	PHTB1_N	4	866	0.00461894	0.000408505	0.0202156	1	FALSE
4149	PF14728	PHTB1_C	3	380	0.00789474	0.000698222	0.0264331	0.909597	FALSE
4153	PF06201	PITH	2	359	0.00557103	0.00049271	0.0222025	1	FALSE
4154	PF03055	RPE65	6	1314	0.00456621	0.000403842	0.0200999	1	FALSE
4158	PF08609	Fes1	3	96	0.03125	0.00276379	0.0526446	4.90706e-06	TRUE
4159	PF05349	GATA-N	1	618	0.00161812	0.000143109	0.0119637	1	FALSE
4161	PF01280	Ribosomal_L19e	1	148	0.00675676	0.000597577	0.0244527	1	FALSE
4169	PF00202	Aminotran_3	5	2062	0.00242483	0.000214455	0.0146459	1	FALSE
4172	PF08163	NUC194	5	397	0.0125945	0.00111387	0.0333933	0.177057	FALSE
4173	PF01291	LIF_OSM	1	331	0.00302115	0.000267195	0.0163483	1	FALSE
4174	PF09770	PAT1	2	1129	0.00177148	0.000156672	0.0125179	1	FALSE
4185	PF14750	INTS2	2	1107	0.00180668	0.000159786	0.0126416	1	FALSE
4199	PF02760	HIN	3	840	0.00357143	0.000315862	0.0177753	1	FALSE
4213	PF15576	DUF4661	1	1743	0.000573723	5.07409e-05	0.00712345	1	FALSE
4217	PF06650	DUF1162	2	787	0.0025413	0.000224756	0.0149935	1	FALSE
4219	PF05790	C2-set	2	397	0.00503778	0.000445549	0.0211127	1	FALSE
4221	PF12104	Tcell_CD4_Cterm	1	27	0.037037	0.00327561	0.0573269	1.01523e-07	TRUE
4225	PF09811	Yae1_N	1	76	0.0131579	0.0011637	0.034133	0.132596	FALSE
4226	PF01990	ATP-synt_F	2	101	0.019802	0.00175132	0.0418854	0.00302147	TRUE
4228	PF09797	NatB_MDM20	1	395	0.00253165	0.000223902	0.014965	1	FALSE
4231	PF03172	Sp100	2	517	0.00386847	0.000342133	0.0185	1	FALSE
4232	PF10291	muHD	1	795	0.00125786	0.000111247	0.010548	1	FALSE
4233	PF08638	Med14	3	193	0.015544	0.00137474	0.037103	0.0354316	TRUE
4243	PF01256	Carb_kinase	1	314	0.00318471	0.000281661	0.0167851	1	FALSE
4246	PF06333	Med13_C	3	1241	0.00241741	0.000213799	0.0146234	1	FALSE
4252	PF15279	SOBP	1	563	0.0017762	0.00015709	0.0125345	1	FALSE
4254	PF05856	ARPC4	1	305	0.00327869	0.000289972	0.017031	1	FALSE
4256	PF01896	DNA_primase_S	1	418	0.00239234	0.000211582	0.0145474	1	FALSE
4258	PF12230	PRP21_like_P	3	400	0.0075	0.000663311	0.0257634	0.960255	FALSE
4261	PF03638	TCR	2	150	0.0133333	0.00117922	0.03436	0.120509	FALSE
4263	PF09772	Tmem26	1	448	0.00223214	0.000197414	0.0140518	1	FALSE
4266	PF12851	Tet_JBP	3	1799	0.00166759	0.000147484	0.0121452	1	FALSE
4270	PF09812	MRP-L28	2	154	0.012987	0.00114859	0.0339103	0.145346	FALSE
4272	PF15338	TPIP1	1	123	0.00813008	0.000719036	0.0268245	0.876675	FALSE
4278	PF05010	TACC	2	752	0.00265957	0.000235217	0.0153386	1	FALSE
4280	PF08740	BCS1_N	1	168	0.00595238	0.000526437	0.0229503	1	FALSE
4281	PF03095	PTPA	1	946	0.00105708	9.34899e-05	0.00966947	1	FALSE
4286	PF00756	Esterase	1	474	0.0021097	0.000186585	0.0136609	1	FALSE
4287	PF04538	BEX	5	1844	0.0027115	0.000239809	0.0154876	1	FALSE
4289	PF01216	Calsequestrin	1	765	0.00130719	0.00011561	0.0107528	1	FALSE
4292	PF15391	DUF4614	3	181	0.0165746	0.00146588	0.0383149	0.0195962	TRUE
4297	PF10204	DuoxA	1	726	0.00137741	0.00012182	0.0110379	1	FALSE
4301	PF06664	MIG-14_Wnt-bd	1	617	0.00162075	0.000143341	0.0119734	1	FALSE
4304	PF04053	Coatomer_WDAD	5	1039	0.00481232	0.000425608	0.0206347	1	FALSE
4307	PF00719	Pyrophosphatase	1	583	0.00171527	0.000151701	0.0123176	1	FALSE
4312	PF06668	ITI_HC_C	3	1099	0.00272975	0.000241423	0.0155397	1	FALSE
4316	PF06087	Tyr-DNA_phospho	3	469	0.00639659	0.000565723	0.0237917	1	FALSE
4317	PF02947	Flt3_lig	3	207	0.0144928	0.00128176	0.0358246	0.0639011	TRUE
4320	PF05474	Semenogelin	1	1130	0.000884956	7.82668e-05	0.0088472	1	FALSE
4321	PF00829	Ribosomal_L21p	2	98	0.0204082	0.00180493	0.0425228	0.00213237	TRUE
4324	PF12157	DUF3591	5	463	0.0107991	0.000955091	0.0309193	0.403293	FALSE
4326	PF06638	Strabismus	4	1000	0.004	0.000353766	0.018812	1	FALSE
4334	PF12265	CAF1C_H4-bd	2	213	0.00938967	0.000830436	0.0288293	0.656791	FALSE
4335	PF15236	CCDC66	2	314	0.00636943	0.000563321	0.0237411	1	FALSE
4339	PF11923	DUF3441	2	103	0.0194175	0.00171731	0.0414761	0.00378492	TRUE
4342	PF09801	SYS1	4	143	0.027972	0.00247389	0.0497998	3.36947e-05	TRUE
4343	PF01053	Cys_Met_Meta_PP	1	376	0.00265957	0.000235217	0.0153386	1	FALSE
4349	PF07189	SF3b10	2	78	0.025641	0.00226773	0.0476748	0.000122429	TRUE
4361	PF01747	ATP-sulfurylase	1	450	0.00222222	0.000196537	0.0140205	1	FALSE
4363	PF10508	Proteasom_PSMB	1	411	0.00243309	0.000215186	0.0146708	1	FALSE
4367	PF00891	Methyltransf_2	2	492	0.00406504	0.000359518	0.0189644	1	FALSE
4374	PF15505	DUF4648	1	164	0.00609756	0.000539277	0.0232286	1	FALSE
4377	PF09730	BicD	7	1443	0.004851	0.00042903	0.0207175	1	FALSE
4378	PF08614	ATG16	1	442	0.00226244	0.000200094	0.0141469	1	FALSE
4382	PF07919	Gryzun	2	520	0.00384615	0.000340159	0.0184465	1	FALSE
4383	PF04680	OGFr_III	1	133	0.0075188	0.000664973	0.0257957	0.958102	FALSE
4384	PF01778	Ribosomal_L28e	2	230	0.00869565	0.000769056	0.0277425	0.783179	FALSE
4391	PF01180	DHO_dh	1	606	0.00165017	0.000145943	0.0120816	1	FALSE
4392	PF04113	Gpi16	1	813	0.00123001	0.000108784	0.0104305	1	FALSE
4399	PF10239	DUF2465	5	888	0.00563063	0.000497981	0.022321	1	FALSE
4405	PF01110	CNTF	3	198	0.0151515	0.00134002	0.0366309	0.0441855	TRUE
4406	PF05835	Synaphin	1	654	0.00152905	0.000135232	0.0116297	1	FALSE
4412	PF02184	HAT	1	63	0.015873	0.00140383	0.0374941	0.0293579	TRUE
4415	PF00103	Hormone_1	7	1158	0.00604491	0.00053462	0.023128	1	FALSE
4419	PF06732	Pescadillo_N	3	281	0.0106762	0.000944215	0.0307426	0.423366	FALSE
4423	PF06758	DUF1220	29	17534	0.00165393	0.000146276	0.0120953	1	FALSE
4425	PF12923	RRP7	1	129	0.00775194	0.000685592	0.0261928	0.929812	FALSE
4426	PF15307	SPACA7	1	208	0.00480769	0.000425199	0.0206247	1	FALSE
4428	PF07923	N1221	3	604	0.00496689	0.000439279	0.0209636	1	FALSE
4432	PF10199	Adaptin_binding	1	139	0.00719424	0.000636269	0.0252324	0.989991	FALSE
4442	PF01175	Urocanase	3	578	0.00519031	0.000459039	0.0214301	1	FALSE
4443	PF12301	CD99L2	1	772	0.00129534	0.000114561	0.010704	1	FALSE
4446	PF02127	Peptidase_M18	1	546	0.0018315	0.000161981	0.0127282	1	FALSE
4447	PF14640	TMEM223	1	321	0.00311526	0.000275518	0.016601	1	FALSE
4452	PF08526	PAD_N	1	447	0.00223714	0.000197856	0.0140675	1	FALSE
4453	PF08527	PAD_M	3	634	0.00473186	0.000418493	0.0204614	1	FALSE
4454	PF03068	PAD	5	1544	0.00323834	0.000286404	0.0169259	1	FALSE
4455	PF01122	Cobalamin_bind	3	958	0.00313152	0.000276956	0.0166443	1	FALSE
4456	PF14478	DUF4430	5	145	0.0344828	0.0030497	0.0553085	6.04861e-07	TRUE
4459	PF05891	Methyltransf_PK	2	429	0.004662	0.000412314	0.0203097	1	FALSE
[truncated: 256 more rows]
