# Supplementary material for: K-core decomposition of a protein domain co-occurrence network reveals lower cancer mutation rates for interior cores
Source: J Clin Bioinforma. 2015 Mar 3;5:1. doi: 10.1186/s13336-015-0016-6 (PMC4357223; doi:10.1186/s13336-015-0016-6)
Supplement: Additional file 4: Figure S1a. — Degree distribution plot for Homo sapien’s DCN. Figure S1b. Shortest path length distribution plot for Homo sapien’s DCN. Figure S1c. Average clustering co-efficient distribution plot for Homo sapien’s DCN. [file 13336_2015_16_MOESM4_ESM.zip]

Archive with 3 entries (3 files):
- add4/9017134321501816_add1a.tiff
- add4/9017134321501816_add1b.tiff
- add4/9017134321501816_add1c.tiff
