# Supplementary material for: K-core decomposition of a protein domain co-occurrence network reveals lower cancer mutation rates for interior cores
Source: J Clin Bioinforma. 2015 Mar 3;5:1. doi: 10.1186/s13336-015-0016-6 (PMC4357223; doi:10.1186/s13336-015-0016-6)
Supplement: Additional file 5: Figure S2a. — Correlation between each domain’s normalized mutation rate and k-core values in ovarian cancer. Figure S2b. Correlation between each domain’s normalized mutation rate and k-core values in breast cancer. Figure S2c. Correlation between each domain’s normalized mutation rate and k-core values in prostate cancer. [file 13336_2015_16_MOESM5_ESM.zip]

Archive with 3 entries (3 files):
- add5/9017134321501816_add2a.tiff
- add5/9017134321501816_add2b.tiff
- add5/9017134321501816_add2c.tiff
