# Supplementary material for: K-core decomposition of a protein domain co-occurrence network reveals lower cancer mutation rates for interior cores
Source: J Clin Bioinforma. 2015 Mar 3;5:1. doi: 10.1186/s13336-015-0016-6 (PMC4357223; doi:10.1186/s13336-015-0016-6)
Supplement: Additional file 6: Table S4a (sheet1). — Significantly mutated domains in ovarian cancer using local false discovery rate values. Table S4b (sheet2). Significantly mutated domains in breast cancer using local false discovery rate values. Table S4c (sheet3). Significantly mutated domains in prostate cancer using local false discovery rate values. [file 13336_2015_16_MOESM6_ESM.xlsx]

## Sheet: Ovarian
Node no	Pfam_id	Pfam_name	Mutation_count	Domain_length	Normalized_score	Success propability(P)	Normalized score (Z)	locfdr values	<0.1
3461	PF00870	P53	122	518	0.235521	0.0346225	0.189378	3.22771e-151	TRUE
5004	PF02178	AT_hook	2	24	0.0833333	0.0122503	0.111365	3.20213e-44	TRUE
52	PF00662	Oxidored_q1_N	4	61	0.0655738	0.00963959	0.0986581	3.35917e-31	TRUE
3319	PF04275	P-mevalo_kinase	5	115	0.0434783	0.00639147	0.0802034	2.1e-19	TRUE
1427	PF01922	SRP19	4	100	0.04	0.00588015	0.0769086	1.54424e-17	TRUE
49	PF00507	Oxidored_q4	4	101	0.039604	0.00582193	0.0765247	1.98928e-17	TRUE
1074	PF11712	Vma12	5	130	0.0384615	0.00565399	0.0754065	1.15896e-16	TRUE
1225	PF09282	Mago-bind	1	26	0.0384615	0.00565399	0.0754065	1.15896e-16	TRUE
46	PF00895	ATP-synt_8	2	54	0.037037	0.00544458	0.0739891	7.92643e-16	TRUE
2983	PF10580	Neuromodulin_N	1	30	0.0333333	0.00490012	0.070173	8.11763e-14	TRUE
5432	PF14986	DUF4514	2	60	0.0333333	0.00490012	0.070173	8.11763e-14	TRUE
47	PF00119	ATP-synt_A	7	213	0.0328639	0.00483111	0.0696747	2.08819e-13	TRUE
1601	PF09058	L27_1	4	122	0.0327869	0.00481979	0.0695926	2.29829e-13	TRUE
2314	PF14825	DUF4483	6	199	0.0301508	0.00443227	0.0667233	7.25468e-12	TRUE
3764	PF14438	SM-ATX	2	71	0.028169	0.00414095	0.0644839	8.72912e-11	TRUE
2834	PF05715	zf-piccolo	5	181	0.0276243	0.00406088	0.0638548	1.6836e-10	TRUE
3807	PF07706	TAT_ubiq	1	39	0.025641	0.00376933	0.0615109	2.35743e-09	TRUE
3787	PF03859	CG-1	6	237	0.0253165	0.00372161	0.0611189	3.07091e-09	TRUE
3387	PF00994	MoCF_biosynth	11	466	0.0236051	0.00347004	0.0590096	2.93735e-08	TRUE
4236	PF01296	Galanin	1	43	0.0232558	0.00341869	0.0585698	4.63933e-08	TRUE
2226	PF12366	Casc1	5	218	0.0229358	0.00337164	0.058164	6.20969e-08	TRUE
41	PF00361	Oxidored_q1	18	785	0.0229299	0.00337079	0.0581566	6.23847e-08	TRUE
4884	PF03105	SPX	4	175	0.0228571	0.00336008	0.0580639	6.59721e-08	TRUE
1026	PF08384	NPP	1	44	0.0227273	0.00334099	0.0578981	7.23865e-08	TRUE
2036	PF04430	DUF498	6	267	0.0224719	0.00330345	0.0575709	1.08379e-07	TRUE
53	PF06455	NADH5_C	4	180	0.0222222	0.00326675	0.0572491	1.58794e-07	TRUE
2131	PF12047	DNMT1-RFD	3	135	0.0222222	0.00326675	0.0572491	1.58794e-07	TRUE
3164	PF01599	Ribosomal_S27	1	46	0.0217391	0.00319573	0.0566214	2.57141e-07	TRUE
1666	PF04718	ATP-synt_G	4	185	0.0216216	0.00317846	0.0564676	2.81226e-07	TRUE
3790	PF10363	DUF2435	2	93	0.0215054	0.00316137	0.0563151	3.05116e-07	TRUE
2199	PF15157	IQ-like	2	96	0.0208333	0.00306258	0.0554255	7.77803e-07	TRUE
5031	PF02678	Pirin	2	97	0.0206186	0.003031	0.0551382	9.44717e-07	TRUE
1602	PF10608	MAGUK_N_PEST	7	340	0.0205882	0.00302655	0.0550975	9.68352e-07	TRUE
1450	PF10046	BLOC1_2	2	98	0.0204082	0.00300008	0.0548553	1.10906e-06	TRUE
1174	PF04057	Rep-A_N	2	99	0.020202	0.00296977	0.0545767	1.37844e-06	TRUE
4762	PF02833	DHHA2	6	297	0.020202	0.00296977	0.0545767	1.37844e-06	TRUE
56	PF00032	Cytochrom_B_C	2	101	0.019802	0.00291096	0.0540321	2.45709e-06	TRUE
3991	PF03660	PHF5	2	105	0.0190476	0.00280007	0.0529899	4.97128e-06	TRUE
51	PF01059	Oxidored_q5_N	2	108	0.0185185	0.00272229	0.0522467	9.59746e-06	TRUE
318	PF05066	HARE-HTH	4	216	0.0185185	0.00272229	0.0522467	9.59746e-06	TRUE
341	PF12453	PTP_N	2	108	0.0185185	0.00272229	0.0522467	9.59746e-06	TRUE
4325	PF03823	Neurokinin_B	1	54	0.0185185	0.00272229	0.0522467	9.59746e-06	TRUE
4707	PF15360	Apelin	1	54	0.0185185	0.00272229	0.0522467	9.59746e-06	TRUE
4945	PF12129	Phtf-FEM1B_bdg	3	162	0.0185185	0.00272229	0.0522467	9.59746e-06	TRUE
3505	PF00857	Isochorismatase	3	163	0.0184049	0.00270559	0.0520858	1.05993e-05	TRUE
2723	PF12424	ATP_Ca_trans_C	6	328	0.0182927	0.00268909	0.0519263	1.1592e-05	TRUE
55	PF13631	Cytochrom_B_N_2	3	165	0.0181818	0.00267279	0.0517683	1.25756e-05	TRUE
3359	PF08216	CTNNBL	2	110	0.0181818	0.00267279	0.0517683	1.25756e-05	TRUE
897	PF01192	RNA_pol_Rpb6	1	56	0.0178571	0.00262507	0.0513028	1.82711e-05	TRUE
54	PF00499	Oxidored_q3	3	169	0.0177515	0.00260953	0.0511504	2.10285e-05	TRUE
4825	PF12257	DUF3608	1	57	0.0175439	0.00257901	0.0508496	2.64703e-05	TRUE
1954	PF15123	DUF4562	2	115	0.0173913	0.00255659	0.0506275	3.04893e-05	TRUE
1795	PF08265	YL1_C	1	58	0.0172414	0.00253455	0.0504082	3.44561e-05	TRUE
2921	PF01042	Ribonuc_L-PSP	2	118	0.0169492	0.00249159	0.0499781	4.23263e-05	TRUE
3433	PF08917	ecTbetaR2	2	118	0.0169492	0.00249159	0.0499781	4.23263e-05	TRUE
45	PF00116	COX2	2	119	0.0168067	0.00247065	0.0497672	5.26144e-05	TRUE
4471	PF01127	Sdh_cyt	2	119	0.0168067	0.00247065	0.0497672	5.26144e-05	TRUE
4701	PF13232	Complex1_LYR_1	1	60	0.0166667	0.00245006	0.0495588	6.27733e-05	TRUE
2260	PF15506	OCC1	1	61	0.0163934	0.0024099	0.04915	8.27144e-05	TRUE
4237	PF06540	GMAP	1	61	0.0163934	0.0024099	0.04915	8.27144e-05	TRUE
4667	PF08147	DBP10CT	1	61	0.0163934	0.0024099	0.04915	8.27144e-05	TRUE
873	PF10392	COG5	2	123	0.0162602	0.0023903	0.0489493	9.25015e-05	TRUE
4070	PF03332	PMM	7	439	0.0159453	0.00234402	0.048472	0.00011578	TRUE
2073	PF02020	W2	9	578	0.0155709	0.00228899	0.0478982	0.000182374	TRUE
3502	PF05676	NDUF_B7	1	65	0.0153846	0.0022616	0.0476101	0.0002176	TRUE
1291	PF08156	NOP5NT	1	66	0.0151515	0.00222733	0.0472472	0.000261969	TRUE
3678	PF02258	SLT_beta	1	67	0.0149254	0.00219409	0.0468925	0.000305339	TRUE
5038	PF03847	TFIID_20kDa	1	67	0.0149254	0.00219409	0.0468925	0.000305339	TRUE
2564	PF07896	DUF1674	1	68	0.0147059	0.00216182	0.0465457	0.000400178	TRUE
4871	PF15114	UPF0640	1	68	0.0147059	0.00216182	0.0465457	0.000400178	TRUE
5481	PF07593	UnbV_ASPIC	1	68	0.0147059	0.00216182	0.0465457	0.000400178	TRUE
1907	PF14698	ASL_C2	1	69	0.0144928	0.00213049	0.0462065	0.000497194	TRUE
60	PF02140	Gal_Lectin	7	488	0.0143443	0.00210866	0.0459686	0.000565207	TRUE
434	PF03981	Ubiq_cyt_C_chap	2	140	0.0142857	0.00210005	0.0458745	0.00059212	TRUE
2951	PF09431	DUF2013	2	140	0.0142857	0.00210005	0.0458745	0.00059212	TRUE
5482	PF10181	PIG-H	1	70	0.0142857	0.00210005	0.0458745	0.00059212	TRUE
3897	PF08555	DUF1754	1	71	0.0140845	0.00207047	0.0455496	0.000685029	TRUE
3866	PF15113	TMEM117	8	571	0.0140105	0.0020596	0.0454296	0.000719364	TRUE
4342	PF09801	SYS1	2	143	0.013986	0.002056	0.0453898	0.000730749	TRUE
3567	PF14813	NADH_B2	1	72	0.0138889	0.00204172	0.0452316	0.00080212	TRUE
1553	PF08212	Lipocalin_2	2	145	0.0137931	0.00202764	0.045075	0.000900093	TRUE
4194	PF15247	SLBP_RNA_bind	1	73	0.0136986	0.00201375	0.0449201	0.000997053	TRUE
1723	PF00679	EFG_C	6	439	0.0136674	0.00200916	0.0448688	0.00102915	TRUE
2483	PF07941	K_channel_TID	1	74	0.0135135	0.00198654	0.0446149	0.00118801	TRUE
3361	PF01929	Ribosomal_L14e	1	76	0.0131579	0.00193426	0.0440228	0.00155854	TRUE
3435	PF03474	DMA	1	76	0.0131579	0.00193426	0.0440228	0.00155854	TRUE
40	PF00146	NADHdh	4	308	0.012987	0.00190914	0.0437355	0.00174857	TRUE
4230	PF13290	CHB_HEX_C_1	1	77	0.012987	0.00190914	0.0437355	0.00174857	TRUE
3674	PF08758	Cadherin_pro	8	621	0.0128824	0.00189377	0.0435587	0.00197569	TRUE
894	PF13558	SbcCD_C	1	78	0.0128205	0.00188466	0.0434537	0.00211065	TRUE
2853	PF02894	GFO_IDH_MocA_C	1	78	0.0128205	0.00188466	0.0434537	0.00211065	TRUE
2130	PF06464	DMAP_binding	7	551	0.0127042	0.00186756	0.0432557	0.00236503	TRUE
430	PF05875	Ceramidase	8	642	0.0124611	0.00183182	0.042839	0.0029004	TRUE
4283	PF05808	Podoplanin	2	161	0.0124224	0.00182613	0.0427723	0.00298609	TRUE
2249	PF03819	MazG	1	81	0.0123457	0.00181486	0.0426399	0.00315629	TRUE
44	PF02790	COX2_TM	1	82	0.0121951	0.00179273	0.0423786	0.003492	TRUE
4910	PF06699	PIG-F	3	247	0.0121457	0.00178547	0.0422926	0.00360254	TRUE
277	PF04902	Nab1	2	165	0.0121212	0.00178186	0.0422498	0.00365755	TRUE
4103	PF07962	Swi3	1	83	0.0120482	0.00177113	0.0421221	0.00390708	TRUE
2082	PF11971	CAMSAP_CH	6	502	0.0119522	0.00175702	0.0419537	0.00432535	TRUE
1446	PF08164	TRAUB	1	84	0.0119048	0.00175004	0.0418702	0.00453261	TRUE
3986	PF09755	DUF2046	4	339	0.0117994	0.00173456	0.0416842	0.00499446	TRUE
48	PF00510	COX3	3	255	0.0117647	0.00172946	0.0416227	0.00514705	TRUE
2986	PF15355	Chisel	1	85	0.0117647	0.00172946	0.0416227	0.00514705	TRUE
5395	PF02970	TBCA	1	85	0.0117647	0.00172946	0.0416227	0.00514705	TRUE
2984	PF06614	Neuromodulin	2	171	0.0116959	0.00171934	0.0415006	0.00545021	TRUE
2826	PF02922	CBM_48	1	86	0.0116279	0.00170935	0.0413796	0.00575072	TRUE
4483	PF12360	Pax7	1	86	0.0116279	0.00170935	0.0413796	0.00575072	TRUE
1385	PF03700	Sorting_nexin	3	259	0.011583	0.00170275	0.0412995	0.00594961	TRUE
3568	PF03676	UPF0183	2	174	0.0114943	0.0016897	0.0411407	0.00634394	TRUE
4574	PF04158	Sof1	1	87	0.0114943	0.0016897	0.0411407	0.00634394	TRUE
4771	PF10559	Plug_translocon	1	87	0.0114943	0.0016897	0.0411407	0.00634394	TRUE
3031	PF13891	zf-C3Hc3H	3	263	0.0114068	0.00167685	0.0409837	0.00673376	TRUE
2369	PF00594	Gla	7	614	0.0114007	0.00167594	0.0409726	0.00676143	TRUE
4885	PF03124	EXS	4	351	0.011396	0.00167526	0.0409642	0.00678217	TRUE
4652	PF03088	Str_synth	1	88	0.0113636	0.0016705	0.0409059	0.006927	TRUE
4973	PF13096	CENP-P	2	176	0.0113636	0.0016705	0.0409059	0.006927	TRUE
931	PF03530	SK_channel	4	354	0.0112994	0.00166106	0.04079	0.00721481	TRUE
5420	PF02423	OCD_Mu_crystall	1	89	0.011236	0.00165173	0.0406751	0.00750018	TRUE
66	PF11548	Receptor_IA-2	2	180	0.0111111	0.00163337	0.0404481	0.0084482	TRUE
3696	PF09495	DUF2462	2	181	0.0110497	0.00162435	0.040336	0.00895583	TRUE
3625	PF03328	HpcH_HpaI	4	363	0.0110193	0.00161988	0.0402803	0.00920806	TRUE
2171	PF12830	Nipped-B_C	2	183	0.010929	0.0016066	0.0401146	0.00995855	TRUE
2404	PF08583	Cmc1	2	184	0.0108696	0.00159787	0.0400053	0.0104538	TRUE
5184	PF10206	WRW	1	92	0.0108696	0.00159787	0.0400053	0.0104538	TRUE
113	PF03147	FDX-ACB	2	186	0.0107527	0.00158068	0.0397893	0.0114322	TRUE
3792	PF00236	Hormone_6	1	93	0.0107527	0.00158068	0.0397893	0.0114322	TRUE
917	PF01250	Ribosomal_S6	1	94	0.0106383	0.00156387	0.0395767	0.0123949	TRUE
3595	PF10044	Ret_tiss	1	94	0.0106383	0.00156387	0.0395767	0.0123949	TRUE
761	PF00919	UPF0004	2	191	0.0104712	0.00153931	0.0392642	0.0138104	TRUE
3293	PF02515	CoA_transf_3	2	191	0.0104712	0.00153931	0.0392642	0.0138104	TRUE
3193	PF11629	Mst1_SARAH	1	96	0.0104167	0.00153129	0.0391617	0.0142749	TRUE
4163	PF00212	ANP	1	96	0.0104167	0.00153129	0.0391617	0.0142749	TRUE
4769	PF08698	Fcf2	1	96	0.0104167	0.00153129	0.0391617	0.0142749	TRUE
2619	PF12657	TFIIIC_delta	2	193	0.0103627	0.00152335	0.0390599	0.0147966	TRUE
622	PF01753	zf-MYND	8	780	0.0102564	0.00150773	0.0388588	0.01637	TRUE
5470	PF05111	Amelin	2	195	0.0102564	0.00150773	0.0388588	0.01637	TRUE
2626	PF00717	Peptidase_S24	3	294	0.0102041	0.00150004	0.0387594	0.0171477	TRUE
2773	PF04382	SAB	2	196	0.0102041	0.00150004	0.0387594	0.0171477	TRUE
3444	PF01329	Pterin_4a	1	98	0.0102041	0.00150004	0.0387594	0.0171477	TRUE
1472	PF15291	Dermcidin	1	99	0.010101	0.00148489	0.0385629	0.0186853	TRUE
4028	PF00570	HRDC	2	200	0.01	0.00147004	0.0383693	0.0201997	TRUE
4513	PF13536	EmrE	1	101	0.00990099	0.00145548	0.0381786	0.0216915	TRUE
1908	PF14593	PH_3	1	102	0.00980392	0.00144121	0.0379907	0.0231613	TRUE
3282	PF12248	Methyltransf_FA	1	103	0.00970874	0.00142722	0.0378056	0.0246097	TRUE
4593	PF05177	RCSD	1	103	0.00970874	0.00142722	0.0378056	0.0246097	TRUE
4240	PF15002	ERK-JNK_inhib	2	207	0.00966184	0.00142033	0.037714	0.0253259	TRUE
2435	PF01984	dsDNA_bind	1	104	0.00961539	0.0014135	0.0376231	0.026037	TRUE
3429	PF00639	Rotamase	1	104	0.00961539	0.0014135	0.0376231	0.026037	TRUE
3072	PF03600	CitMHS	4	418	0.00956938	0.00140673	0.0375329	0.026743	TRUE
1320	PF02033	RBFA	1	105	0.00952381	0.00140004	0.0374433	0.0278328	TRUE
1090	PF14555	UBA_4	5	529	0.0094518	0.00138945	0.0373012	0.0296554	TRUE
2412	PF13881	Rad60-SLD_2	1	106	0.00943396	0.00138683	0.037266	0.0301078	TRUE
2786	PF15613	WHIM2	1	106	0.00943396	0.00138683	0.037266	0.0301078	TRUE
3969	PF12443	AKNA	2	212	0.00943396	0.00138683	0.037266	0.0301078	TRUE
5168	PF04421	Mss4	1	106	0.00943396	0.00138683	0.037266	0.0301078	TRUE
5324	PF02284	COX5A	1	107	0.00934579	0.00137387	0.0370912	0.0323507	TRUE
5366	PF02777	Sod_Fe_C	1	107	0.00934579	0.00137387	0.0370912	0.0323507	TRUE
3083	PF01667	Ribosomal_S27e	1	108	0.00925926	0.00136115	0.0369188	0.0345624	TRUE
887	PF07047	OPA3	2	217	0.00921659	0.00135487	0.0368336	0.0356567	TRUE
2322	PF12020	TAFA	4	435	0.0091954	0.00135176	0.0367911	0.0362011	TRUE
4186	PF05187	ETF_QO	1	109	0.00917431	0.00134866	0.0367489	0.0367435	TRUE
4509	PF10609	ParA	2	220	0.00909091	0.0013364	0.0365812	0.0388948	TRUE
5313	PF01165	Ribosomal_S21	1	110	0.00909091	0.0013364	0.0365812	0.0388948	TRUE
2774	PF05902	4_1_CTD	3	332	0.00903615	0.00132835	0.0364707	0.0403127	TRUE
2026	PF07078	FYTT	1	111	0.00900901	0.00132436	0.0364158	0.0410169	TRUE
3141	PF07757	AdoMet_MTase	1	111	0.00900901	0.00132436	0.0364158	0.0410169	TRUE
4220	PF09191	CD4-extracel	1	111	0.00900901	0.00132436	0.0364158	0.0410169	TRUE
3015	PF05456	eIF_4EBP	3	335	0.00895522	0.00131645	0.0363068	0.0424158	TRUE
2134	PF06441	EHN	1	112	0.00892857	0.00131253	0.0362527	0.0431105	TRUE
4616	PF14713	DUF4464	2	224	0.00892857	0.00131253	0.0362527	0.0431105	TRUE
5074	PF02109	DAD	1	112	0.00892857	0.00131253	0.0362527	0.0431105	TRUE
1669	PF13432	TPR_16	3	339	0.00884956	0.00130092	0.0360917	0.0451762	TRUE
2294	PF11531	CARM1	1	113	0.00884956	0.00130092	0.0360917	0.0451762	TRUE
121	PF02817	E3_binding	1	114	0.00877193	0.00128951	0.0359329	0.047435	TRUE
5102	PF04643	Motilin_assoc	1	114	0.00877193	0.00128951	0.0359329	0.047435	TRUE
5244	PF10512	Borealin	1	114	0.00877193	0.00128951	0.0359329	0.047435	TRUE
5265	PF15557	CAF1-p150_N	2	228	0.00877193	0.00128951	0.0359329	0.047435	TRUE
3322	PF02782	FGGY_C	7	802	0.00872818	0.00128307	0.035843	0.0492364	TRUE
2183	PF06469	DUF1088	3	346	0.00867052	0.0012746	0.0357243	0.0516176	TRUE
3125	PF08695	Coa1	1	116	0.00862069	0.00126727	0.0356214	0.0536817	TRUE
757	PF14749	Acyl-CoA_ox_N	2	234	0.00854701	0.00125644	0.0354686	0.0567448	TRUE
4975	PF15389	DUF4612	1	117	0.00854701	0.00125644	0.0354686	0.0567448	TRUE
4791	PF06159	DUF974	2	235	0.00851064	0.0012511	0.035393	0.0582617	TRUE
3466	PF02755	RPEL	4	474	0.00843882	0.00124054	0.0352431	0.0612664	TRUE
699	PF14931	IFT20	1	119	0.00840336	0.00123533	0.0351689	0.0627546	TRUE
1334	PF15409	PH_8	3	358	0.00837989	0.00123187	0.0351197	0.0637415	TRUE
3209	PF11527	ARL2_Bind_BART	1	120	0.00833333	0.00122503	0.0350219	0.0657029	TRUE
3399	PF08539	HbrB	3	360	0.00833333	0.00122503	0.0350219	0.0657029	TRUE
3521	PF15165	REC114-like	2	240	0.00833333	0.00122503	0.0350219	0.0657029	TRUE
4031	PF11793	FANCL_C	1	120	0.00833333	0.00122503	0.0350219	0.0657029	TRUE
4934	PF04048	Sec8_exocyst	1	120	0.00833333	0.00122503	0.0350219	0.0657029	TRUE
3276	PF02295	z-alpha	2	241	0.00829875	0.00121995	0.0349491	0.0671633	TRUE
2609	PF06058	DCP1	1	121	0.00826446	0.00121491	0.0348767	0.0686145	TRUE
2633	PF09377	SBDS_C	1	121	0.00826446	0.00121491	0.0348767	0.0686145	TRUE
1612	PF03950	tRNA-synt_1c_C	3	364	0.00824176	0.00121157	0.0348287	0.0695771	TRUE
117	PF15147	DUF4578	1	122	0.00819672	0.00120495	0.0347333	0.0714903	TRUE
2961	PF04749	PLAC8	2	248	0.00806452	0.00118551	0.0344517	0.0771369	TRUE
1708	PF07787	DUF1625	2	252	0.00793651	0.0011667	0.0341769	0.0849149	TRUE
3630	PF02173	pKID	1	126	0.00793651	0.0011667	0.0341769	0.0849149	TRUE
1598	PF13959	DUF4217	2	253	0.00790514	0.00116208	0.0341092	0.0869423	TRUE
5368	PF06463	Mob_synth_C	1	127	0.00787402	0.00115751	0.0340419	0.0889576	TRUE
4487	PF12745	HGTP_anticodon2	2	255	0.00784314	0.00115297	0.033975	0.0909611	TRUE
472	PF04037	DUF382	1	128	0.0078125	0.00114847	0.0339085	0.0929528	TRUE
3011	PF03015	Sterile	1	128	0.0078125	0.00114847	0.0339085	0.0929528	TRUE
3963	PF14737	DUF4470	1	128	0.0078125	0.00114847	0.0339085	0.0929528	TRUE
740	PF00042	Globin	11	1410	0.00780142	0.00114684	0.0338844	0.0936741	TRUE
3099	PF04072	LCM	3	386	0.00777202	0.00114252	0.0338204	0.0955902	TRUE
1788	PF01176	eIF-1a	1	129	0.00775194	0.00113956	0.0337767	0.0969013	TRUE
2495	PF14995	TMEM107	1	129	0.00775194	0.00113956	0.0337767	0.0969013	TRUE
2622	PF10524	NfI_DNAbd_pre-N	1	129	0.00775194	0.00113956	0.0337767	0.0969013	TRUE
3693	PF08631	SPO22	2	258	0.00775194	0.00113956	0.0337767	0.0969013	TRUE

## Sheet: Breast
Node no	Pfam_id	Pfam_name	Mutation_count	Domain_length	Normalized_score	Success propability(P)	Normalized score (Z)	locfdr values	<0.1
3461	PF00870	P53	262	518	0.505792	0.0274005	0.167847	4.9685e-272	TRUE
3487	PF02312	CBF_beta	16	115	0.13913	0.0075372	0.0871461	2.09806e-53	TRUE
51	PF01059	Oxidored_q5_N	8	108	0.0740741	0.00401286	0.0634746	9.87992e-27	TRUE
4977	PF08945	Bclx_interact	5	72	0.0694444	0.00376206	0.0614513	1.6635e-24	TRUE
55	PF13631	Cytochrom_B_N_2	11	165	0.0666667	0.00361157	0.0602052	5.38452e-23	TRUE
538	PF00613	PI3Ka	98	1522	0.064389	0.00348818	0.0591641	1.0227e-21	TRUE
49	PF00507	Oxidored_q4	6	101	0.0594059	0.00321823	0.056821	1.20704e-19	TRUE
3830	PF13289	SIR2_2	8	143	0.0559441	0.00303069	0.0551353	1.95639e-17	TRUE
40	PF00146	NADHdh	17	308	0.0551948	0.0029901	0.0547638	4.55824e-17	TRUE
1200	PF00853	Runt	22	402	0.0547264	0.00296472	0.0545302	6.19383e-17	TRUE
3969	PF12443	AKNA	11	212	0.0518868	0.00281089	0.0530925	1.50428e-15	TRUE
3563	PF00935	Ribosomal_L44	4	78	0.0512821	0.00277813	0.0527814	1.9965e-15	TRUE
2073	PF02020	W2	29	578	0.050173	0.00271805	0.0522059	1.41671e-14	TRUE
53	PF06455	NADH5_C	9	180	0.05	0.00270868	0.0521156	1.68926e-14	TRUE
4398	PF04553	Tis11B_N	7	143	0.048951	0.00265185	0.0515646	3.35187e-14	TRUE
4850	PF09040	H-K_ATPase_N	2	41	0.0487805	0.00264261	0.0514744	3.62388e-14	TRUE
3717	PF14881	Tubulin_3	9	193	0.0466321	0.00252623	0.0503252	4.70089e-13	TRUE
100	PF06229	FRG1	40	861	0.0464576	0.00251678	0.0502307	5.15115e-13	TRUE
4973	PF13096	CENP-P	8	176	0.0454545	0.00246244	0.0496841	1.66739e-12	TRUE
4479	PF13616	Rotamase_3	5	110	0.0454545	0.00246244	0.0496841	1.66739e-12	TRUE
1253	PF08641	Mis14	3	66	0.0454545	0.00246244	0.0496841	1.66739e-12	TRUE
41	PF00361	Oxidored_q1	34	785	0.0433121	0.00234637	0.0484963	9.05765e-12	TRUE
43	PF00115	COX1	19	449	0.0423163	0.00229242	0.0479342	4.48436e-11	TRUE
50	PF00420	Oxidored_q2	4	95	0.0421053	0.00228099	0.0478143	5.29663e-11	TRUE
45	PF00116	COX2	5	119	0.0420168	0.0022762	0.0477639	5.63776e-11	TRUE
1848	PF05162	Ribosomal_L41	1	24	0.0416667	0.00225723	0.0475641	6.9916e-11	TRUE
5004	PF02178	AT_hook	1	24	0.0416667	0.00225723	0.0475641	6.9916e-11	TRUE
5371	PF10288	DUF2392	4	100	0.04	0.00216694	0.046601	3.99018e-10	TRUE
2065	PF07557	Shugoshin_C	1	25	0.04	0.00216694	0.046601	3.99018e-10	TRUE
5066	PF09050	SNN_linker	1	25	0.04	0.00216694	0.046601	3.99018e-10	TRUE
5151	PF13248	zf-ribbon_3	1	25	0.04	0.00216694	0.046601	3.99018e-10	TRUE
1996	PF08557	Lipid_DES	3	76	0.0394737	0.00213843	0.0462927	5.9006e-10	TRUE
48	PF00510	COX3	10	255	0.0392157	0.00212445	0.0461408	6.84171e-10	TRUE
535	PF02192	PI3K_p85B	9	231	0.038961	0.00211066	0.0459905	7.77361e-10	TRUE
4515	PF10264	Stork_head	6	158	0.0379747	0.00205723	0.0454034	2.37742e-09	TRUE
1999	PF10403	BHD_1	2	53	0.0377358	0.00204429	0.0452601	3.06589e-09	TRUE
47	PF00119	ATP-synt_A	8	213	0.0375587	0.00203469	0.0451535	3.57798e-09	TRUE
2369	PF00594	Gla	22	614	0.0358306	0.00194107	0.0441004	1.45287e-08	TRUE
897	PF01192	RNA_pol_Rpb6	2	56	0.0357143	0.00193477	0.0440286	1.68124e-08	TRUE
3691	PF10529	Hist_rich_Ca-bd	1	28	0.0357143	0.00193477	0.0440286	1.68124e-08	TRUE
2983	PF10580	Neuromodulin_N	1	30	0.0333333	0.00180579	0.042533	1.25017e-07	TRUE
2468	PF02234	CDI	5	152	0.0328947	0.00178203	0.0422517	1.76022e-07	TRUE
52	PF00662	Oxidored_q1_N	2	61	0.0327869	0.00177618	0.0421823	1.88616e-07	TRUE
5184	PF10206	WRW	3	92	0.0326087	0.00176653	0.0420673	2.09469e-07	TRUE
463	PF00177	Ribosomal_S7	5	155	0.0322581	0.00174754	0.0418401	2.50668e-07	TRUE
1981	PF10525	Engrail_1_C_sig	2	62	0.0322581	0.00174754	0.0418401	2.50668e-07	TRUE
4984	PF02344	Myc-LZ	1	31	0.0322581	0.00174754	0.0418401	2.50668e-07	TRUE
2747	PF10263	SprT-like	5	156	0.0320513	0.00173633	0.0417056	2.75069e-07	TRUE
5207	PF08236	SRI	3	94	0.0319149	0.00172894	0.0416166	2.91206e-07	TRUE
4875	PF08209	Sgf11	1	32	0.03125	0.00169292	0.04118	6.41119e-07	TRUE
5065	PF09049	SNN_transmemb	1	32	0.03125	0.00169292	0.04118	6.41119e-07	TRUE
4130	PF03247	Prothymosin	3	98	0.0306122	0.00165838	0.040757	1.02077e-06	TRUE
717	PF00320	GATA	25	819	0.030525	0.00165365	0.0406988	1.07299e-06	TRUE
3064	PF04406	TP6A_N	2	67	0.0298507	0.00161712	0.040246	1.47928e-06	TRUE
4871	PF15114	UPF0640	2	68	0.0294118	0.00159334	0.0399485	2.43191e-06	TRUE
1634	PF10215	Ost4	1	34	0.0294118	0.00159334	0.0399485	2.43191e-06	TRUE
3214	PF14974	DUF4511	3	104	0.0288462	0.0015627	0.0395619	3.93404e-06	TRUE
5333	PF10572	UPF0556	2	71	0.028169	0.00152602	0.0390941	5.75177e-06	TRUE
3083	PF01667	Ribosomal_S27e	3	108	0.0277778	0.00150482	0.0388213	6.81194e-06	TRUE
3089	PF10516	SHNi-TPR	1	37	0.027027	0.00146415	0.0382923	1.44067e-05	TRUE
1780	PF15062	ARL6IP6	2	76	0.0263158	0.00142562	0.0377843	2.19464e-05	TRUE
3807	PF07706	TAT_ubiq	1	39	0.025641	0.00138907	0.0372961	3.35186e-05	TRUE
2475	PF04565	RNA_pol_Rpb2_3	5	196	0.0255102	0.00138198	0.0372007	3.83311e-05	TRUE
431	PF10493	Rod_C	5	209	0.0239234	0.00129602	0.0360236	9.91326e-05	TRUE
1089	PF06345	Drf_DAD	1	42	0.0238095	0.00128985	0.0359376	0.000112357	TRUE
54	PF00499	Oxidored_q3	4	169	0.0236686	0.00128222	0.035831	0.000128755	TRUE
1224	PF12845	TBD	4	169	0.0236686	0.00128222	0.035831	0.000128755	TRUE
1579	PF10427	Ago_hook	7	296	0.0236486	0.00128113	0.0358159	0.000131086	TRUE
422	PF05172	Nup35_RRM	2	85	0.0235294	0.00127467	0.0357253	0.000145008	TRUE
4166	PF01035	DNA_binding_1	2	85	0.0235294	0.00127467	0.0357253	0.000145008	TRUE
1898	PF11571	Med27	2	86	0.0232558	0.00125985	0.0355168	0.000177087	TRUE
3262	PF06311	NumbF	2	86	0.0232558	0.00125985	0.0355168	0.000177087	TRUE
3067	PF06374	NDUF_C2	1	43	0.0232558	0.00125985	0.0355168	0.000177087	TRUE
3426	PF05593	RHS_repeat	2	87	0.0229885	0.00124537	0.0353118	0.000208611	TRUE
3666	PF15311	HYLS1_C	2	88	0.0227273	0.00123122	0.0351103	0.000239595	TRUE
5420	PF02423	OCD_Mu_crystall	2	89	0.0224719	0.00121738	0.0349123	0.000270055	TRUE
2903	PF10534	CRIC_ras_sig	4	180	0.0222222	0.00120386	0.0347176	0.000300006	TRUE
3238	PF15074	DUF4541	2	90	0.0222222	0.00120386	0.0347176	0.000300006	TRUE
2561	PF15519	RBM39linker	4	182	0.021978	0.00119063	0.034526	0.000364923	TRUE
3463	PF09193	CholecysA-Rec_N	1	46	0.0217391	0.00117769	0.0343377	0.000444842	TRUE
3869	PF04086	SRP-alpha_N	6	277	0.0216607	0.00117344	0.0342756	0.000471192	TRUE
2338	PF08743	Nse4_C	2	93	0.0215054	0.00116502	0.0341523	0.000523467	TRUE
3835	PF14632	SPT6_acidic	2	93	0.0215054	0.00116502	0.0341523	0.000523467	TRUE
917	PF01250	Ribosomal_S6	2	94	0.0212766	0.00115263	0.03397	0.000600833	TRUE
4395	PF07988	LMSTEN	2	94	0.0212766	0.00115263	0.03397	0.000600833	TRUE
2789	PF15042	LELP1	2	95	0.0210526	0.0011405	0.0337905	0.000676972	TRUE
2033	PF09286	Pro-kuma_activ	3	143	0.020979	0.00113651	0.0337313	0.000702085	TRUE
3193	PF11629	Mst1_SARAH	2	96	0.0208333	0.00112862	0.0336139	0.000751918	TRUE
1441	PF10490	CENP-F_C_Rb_bdg	1	48	0.0208333	0.00112862	0.0336139	0.000751918	TRUE
2933	PF09396	Thrombin_light	1	48	0.0208333	0.00112862	0.0336139	0.000751918	TRUE
3278	PF08338	DUF1731	1	48	0.0208333	0.00112862	0.0336139	0.000751918	TRUE
5017	PF08621	RPAP1_N	1	48	0.0208333	0.00112862	0.0336139	0.000751918	TRUE
3778	PF06393	BID	4	194	0.0206186	0.00111698	0.03344	0.0008257	TRUE
4731	PF11942	Spt5_N	2	97	0.0206186	0.00111698	0.03344	0.0008257	TRUE
643	PF09805	Nop25	3	146	0.0205479	0.00111316	0.0333826	0.00085004	TRUE
4188	PF04900	Fcf1	2	98	0.0204082	0.00110558	0.0332687	0.000903663	TRUE
4874	PF15136	UPF0449	2	99	0.020202	0.00109442	0.0331001	0.00108378	TRUE
1525	PF13820	Nucleic_acid_bd	3	150	0.02	0.00108347	0.032934	0.00126118	TRUE
1294	PF10058	DUF2296	1	50	0.02	0.00108347	0.032934	0.00126118	TRUE
4076	PF04135	Nop10p	1	50	0.02	0.00108347	0.032934	0.00126118	TRUE
4972	PF09631	Sen15	2	101	0.019802	0.00107274	0.0327704	0.00143593	TRUE
5199	PF15121	TMEM71	3	152	0.0197368	0.00106922	0.0327164	0.00149361	TRUE
1985	PF10780	MRP_L53	1	51	0.0196078	0.00106223	0.0326092	0.00160811	TRUE
2035	PF01020	Ribosomal_L40e	1	51	0.0196078	0.00106223	0.0326092	0.00160811	TRUE
3858	PF04272	Phospholamban	1	51	0.0196078	0.00106223	0.0326092	0.00160811	TRUE
4210	PF06446	Hepcidin	1	51	0.0196078	0.00106223	0.0326092	0.00160811	TRUE
3282	PF12248	Methyltransf_FA	2	103	0.0194175	0.00105191	0.0324503	0.00177777	TRUE
3174	PF08934	Rb_C	5	259	0.019305	0.00104582	0.0323561	0.00187839	TRUE
1880	PF15268	Dapper	5	260	0.0192308	0.0010418	0.0322938	0.00194498	TRUE
2452	PF05047	L51_S25_CI-B8	2	104	0.0192308	0.0010418	0.0322938	0.00194498	TRUE
1375	PF08321	PPP5	7	365	0.0191781	0.00103895	0.0322494	0.00199231	TRUE
2235	PF08063	PADR1	1	53	0.0188679	0.00102214	0.0319873	0.00227226	TRUE
4124	PF02079	TP1	1	53	0.0188679	0.00102214	0.0319873	0.00227226	TRUE
2758	PF13023	HD_3	3	160	0.01875	0.00101575	0.0318871	0.00239289	TRUE
4344	PF01323	DSBA	2	107	0.0186916	0.00101259	0.0318374	0.00251608	TRUE
46	PF00895	ATP-synt_8	1	54	0.0185185	0.00100321	0.0316895	0.00288223	TRUE
3561	PF10587	EF-1_beta_acid	1	54	0.0185185	0.00100321	0.0316895	0.00288223	TRUE
3744	PF12838	Fer4_7	1	54	0.0185185	0.00100321	0.0316895	0.00288223	TRUE
4064	PF05365	UCR_UQCRX_QCR9	1	54	0.0185185	0.00100321	0.0316895	0.00288223	TRUE
835	PF01900	RNase_P_Rpp14	2	110	0.0181818	0.000984974	0.0313998	0.00359947	TRUE
42	PF06444	NADH_dehy_S2_C	1	55	0.0181818	0.000984974	0.0313998	0.00359947	TRUE
3383	PF12188	STAT2_C	1	55	0.0181818	0.000984974	0.0313998	0.00359947	TRUE
426	PF07289	DUF1448	6	334	0.0179641	0.000973178	0.031211	0.00406685	TRUE
3069	PF08122	NDUF_B12	1	56	0.0178571	0.000967386	0.0311179	0.00429739	TRUE
5351	PF12627	PolyA_pol_RNAbd	1	56	0.0178571	0.000967386	0.0311179	0.00429739	TRUE
3221	PF06448	DUF1081	2	114	0.0175439	0.000950414	0.0308434	0.00497685	TRUE
3708	PF01464	SLT	2	114	0.0175439	0.000950414	0.0308434	0.00497685	TRUE
4588	PF14050	Nudc_N	2	114	0.0175439	0.000950414	0.0308434	0.00497685	TRUE
5102	PF04643	Motilin_assoc	2	114	0.0175439	0.000950414	0.0308434	0.00497685	TRUE
3573	PF11779	DUF3317	1	57	0.0175439	0.000950414	0.0308434	0.00497685	TRUE
3965	PF10453	NUFIP1	1	57	0.0175439	0.000950414	0.0308434	0.00497685	TRUE
4825	PF12257	DUF3608	1	57	0.0175439	0.000950414	0.0308434	0.00497685	TRUE
537	PF00792	PI3K_C2	20	1145	0.0174672	0.000946264	0.030776	0.00514393	TRUE
97	PF09768	Peptidase_M76	3	172	0.0174419	0.000944888	0.0307536	0.00519937	TRUE
4324	PF12157	DUF3591	8	463	0.0172786	0.000936045	0.0306092	0.00555686	TRUE
4055	PF15022	DUF4522	2	116	0.0172414	0.000934027	0.0305761	0.00563865	TRUE
5056	PF15124	DUF4563	3	176	0.0170455	0.000923414	0.0304018	0.00639839	TRUE
3144	PF11488	Lge1	2	118	0.0169492	0.000918197	0.0303157	0.00685746	TRUE
1355	PF14775	NYD-SP28_assoc	1	59	0.0169492	0.000918197	0.0303157	0.00685746	TRUE
1587	PF08159	NUC153	1	59	0.0169492	0.000918197	0.0303157	0.00685746	TRUE
4167	PF11028	DUF2723	1	59	0.0169492	0.000918197	0.0303157	0.00685746	TRUE
5497	PF09494	Slx4	1	59	0.0169492	0.000918197	0.0303157	0.00685746	TRUE
66	PF11548	Receptor_IA-2	3	180	0.0166667	0.000902893	0.0300618	0.0082116	TRUE
3634	PF01648	ACPS	2	120	0.0166667	0.000902893	0.0300618	0.0082116	TRUE
1533	PF03827	Orexin_rec2	1	60	0.0166667	0.000902893	0.0300618	0.0082116	TRUE
2683	PF14599	zinc_ribbon_6	1	60	0.0166667	0.000902893	0.0300618	0.0082116	TRUE
3406	PF15221	LEP503	1	60	0.0166667	0.000902893	0.0300618	0.0082116	TRUE
4952	PF11789	zf-Nse	1	60	0.0166667	0.000902893	0.0300618	0.0082116	TRUE
1601	PF09058	L27_1	2	122	0.0163934	0.000888092	0.0298141	0.00953228	TRUE
3336	PF11968	DUF3321	2	122	0.0163934	0.000888092	0.0298141	0.00953228	TRUE
4813	PF14770	TMEM18	2	122	0.0163934	0.000888092	0.0298141	0.00953228	TRUE
2260	PF15506	OCC1	1	61	0.0163934	0.000888092	0.0298141	0.00953228	TRUE
4237	PF06540	GMAP	1	61	0.0163934	0.000888092	0.0298141	0.00953228	TRUE
4609	PF05644	Miff	4	246	0.0162602	0.000880871	0.0296926	0.0101805	TRUE
821	PF14916	CCDC92	3	185	0.0162162	0.000878491	0.0296524	0.0103948	TRUE
843	PF14636	FNIP_N	4	248	0.016129	0.000873768	0.0295725	0.0108208	TRUE
4462	PF04083	Abhydro_lipase	6	373	0.0160858	0.000871425	0.0295328	0.0110326	TRUE
3886	PF09779	Ima1_N	2	125	0.016	0.000866778	0.0294539	0.0114535	TRUE
2394	PF06573	Churchill	3	188	0.0159574	0.000864472	0.0294146	0.0116627	TRUE
4702	PF01092	Ribosomal_S6e	2	126	0.015873	0.000859898	0.0293366	0.0120786	TRUE
2372	PF04721	DUF750	1	63	0.015873	0.000859898	0.0293366	0.0120786	TRUE
4738	PF00861	Ribosomal_L18p	4	254	0.015748	0.000853127	0.0292208	0.0126963	TRUE
2563	PF10180	DUF2373	1	64	0.015625	0.000846462	0.0291063	0.01347	TRUE
3344	PF06726	BC10	1	64	0.015625	0.000846462	0.0291063	0.01347	TRUE
4181	PF08573	SAE2	1	64	0.015625	0.000846462	0.0291063	0.01347	TRUE
4469	PF09454	Vps23_core	1	64	0.015625	0.000846462	0.0291063	0.01347	TRUE
87	PF03915	AIP3	3	193	0.015544	0.000842077	0.0290308	0.0142841	TRUE
5470	PF05111	Amelin	3	195	0.0153846	0.00083344	0.0288814	0.0158936	TRUE
1860	PF13452	MaoC_dehydrat_N	2	130	0.0153846	0.00083344	0.0288814	0.0158936	TRUE
2092	PF12160	Fibrinogen_aC	1	65	0.0153846	0.00083344	0.0288814	0.0158936	TRUE
5058	PF08590	DUF1771	1	65	0.0153846	0.00083344	0.0288814	0.0158936	TRUE
1689	PF05964	FYRN	4	261	0.0153257	0.000830247	0.028826	0.0164907	TRUE
4582	PF13325	MCRS_N	3	197	0.0152284	0.000824979	0.0287343	0.0174784	TRUE
952	PF09667	DUF2028	2	132	0.0151515	0.000820812	0.0286616	0.0182618	TRUE
956	PF13431	TPR_17	1	66	0.0151515	0.000820812	0.0286616	0.0182618	TRUE
1291	PF08156	NOP5NT	1	66	0.0151515	0.000820812	0.0286616	0.0182618	TRUE
3101	PF08574	DUF1762	1	66	0.0151515	0.000820812	0.0286616	0.0182618	TRUE
1273	PF04849	HAP1_N	6	399	0.0150376	0.000814641	0.0285535	0.0194258	TRUE
2306	PF15098	TMEM89	2	133	0.0150376	0.000814641	0.0285535	0.0194258	TRUE
391	PF04099	Sybindin	2	134	0.0149254	0.000808561	0.0284467	0.0205767	TRUE
4038	PF12516	DUF3719	2	134	0.0149254	0.000808561	0.0284467	0.0205767	TRUE
1905	PF03834	Rad10	1	67	0.0149254	0.000808561	0.0284467	0.0205767	TRUE
3102	PF11092	Alveol-reg_P311	1	67	0.0149254	0.000808561	0.0284467	0.0205767	TRUE
4084	PF14658	EF-hand_9	1	67	0.0149254	0.000808561	0.0284467	0.0205767	TRUE
1603	PF10600	PDZ_assoc	4	269	0.0148699	0.000805555	0.0283937	0.0211474	TRUE
5146	PF01951	Archease	2	136	0.0147059	0.00079667	0.0282366	0.0228404	TRUE
2539	PF13812	PPR_3	1	68	0.0147059	0.00079667	0.0282366	0.0228404	TRUE
2564	PF07896	DUF1674	1	68	0.0147059	0.00079667	0.0282366	0.0228404	TRUE
2273	PF02773	S-AdoMet_synt_C	2	137	0.0145985	0.000790855	0.0281333	0.0239536	TRUE
5157	PF00714	IFN-gamma	2	137	0.0145985	0.000790855	0.0281333	0.0239536	TRUE
848	PF00213	OSCP	5	343	0.0145773	0.000789703	0.0281127	0.0241748	TRUE
251	PF15400	TEX33	2	138	0.0144928	0.000785125	0.0280311	0.0250546	TRUE
4146	PF06729	CENP-R	2	138	0.0144928	0.000785125	0.0280311	0.0250546	TRUE
1907	PF14698	ASL_C2	1	69	0.0144928	0.000785125	0.0280311	0.0250546	TRUE
2568	PF14619	SnAC	1	69	0.0144928	0.000785125	0.0280311	0.0250546	TRUE
2760	PF12549	TOH_N	1	69	0.0144928	0.000785125	0.0280311	0.0250546	TRUE
5249	PF12369	GnHR_trans	1	69	0.0144928	0.000785125	0.0280311	0.0250546	TRUE
2725	PF04388	Hamartin	3	208	0.0144231	0.00078135	0.0279636	0.025782	TRUE
2700	PF04668	Tsg	2	139	0.0143885	0.000779476	0.02793	0.0261438	TRUE
2521	PF14767	RPA_interact_M	1	70	0.0142857	0.000773908	0.02783	0.0272212	TRUE
2770	PF02778	tRNA_int_endo_N	1	70	0.0142857	0.000773908	0.02783	0.0272212	TRUE
2858	PF07192	SNURF	1	70	0.0142857	0.000773908	0.02783	0.0272212	TRUE
3865	PF06842	DUF1242	1	70	0.0142857	0.000773908	0.02783	0.0272212	TRUE
5018	PF08620	RPAP1_C	1	70	0.0142857	0.000773908	0.02783	0.0272212	TRUE
5379	PF01936	NYN	2	141	0.0141844	0.00076842	0.027731	0.0285331	TRUE
2717	PF01476	LysM	3	212	0.0141509	0.000766607	0.0276983	0.0292064	TRUE
3728	PF11467	LEDGF	3	212	0.0141509	0.000766607	0.0276983	0.0292064	TRUE
3711	PF14370	Topo_C_assoc	1	71	0.0140845	0.000763008	0.0276332	0.030546	TRUE
3764	PF14438	SM-ATX	1	71	0.0140845	0.000763008	0.0276332	0.030546	TRUE
3672	PF00215	OMPdecase	3	214	0.0140187	0.000759443	0.0275685	0.0318762	TRUE
4342	PF09801	SYS1	2	143	0.013986	0.000757673	0.0275363	0.0325379	TRUE
5185	PF13846	DUF4196	2	144	0.0138889	0.000752411	0.0274404	0.0345089	TRUE
692	PF00317	Ribonuc_red_lgN	1	72	0.0138889	0.000752411	0.0274404	0.0345089	TRUE
2566	PF08880	QLQ	1	72	0.0138889	0.000752411	0.0274404	0.0345089	TRUE
3820	PF02937	COX6C	1	72	0.0138889	0.000752411	0.0274404	0.0345089	TRUE
4250	PF06373	CART	1	72	0.0138889	0.000752411	0.0274404	0.0345089	TRUE
4626	PF12374	Dmrt1	1	72	0.0138889	0.000752411	0.0274404	0.0345089	TRUE
3676	PF03371	PRP38	5	362	0.0138122	0.000748254	0.0273645	0.036071	TRUE
2091	PF08702	Fib_alpha	4	291	0.0137457	0.000744654	0.0272985	0.0374272	TRUE
611	PF08674	AChE_tetra	1	73	0.0136986	0.000742104	0.0272517	0.03839	TRUE
2753	PF15205	PLAC9	1	73	0.0136986	0.000742104	0.0272517	0.03839	TRUE
4194	PF15247	SLBP_RNA_bind	1	73	0.0136986	0.000742104	0.0272517	0.03839	TRUE
5412	PF15184	TOMM6	1	73	0.0136986	0.000742104	0.0272517	0.03839	TRUE
5428	PF02186	TFIIE_beta	1	73	0.0136986	0.000742104	0.0272517	0.03839	TRUE
2626	PF00717	Peptidase_S24	4	294	0.0136054	0.000737056	0.0271588	0.0403007	TRUE
3259	PF06031	SERTA	2	147	0.0136054	0.000737056	0.0271588	0.0403007	TRUE
2243	PF13921	Myb_DNA-bind_6	8	589	0.0135823	0.000735804	0.0271357	0.0407754	TRUE
2387	PF15076	DUF4543	1	74	0.0135135	0.000732076	0.0270668	0.0421921	TRUE
2483	PF07941	K_channel_TID	1	74	0.0135135	0.000732076	0.0270668	0.0421921	TRUE
3479	PF07743	HSCB_C	1	74	0.0135135	0.000732076	0.0270668	0.0421921	TRUE
4762	PF02833	DHHA2	4	297	0.013468	0.000729611	0.0270212	0.0431306	TRUE
1284	PF14933	CEP19	2	150	0.0133333	0.000722315	0.0268856	0.0459178	TRUE
4918	PF01876	RNase_P_p30	2	150	0.0133333	0.000722315	0.0268856	0.0459178	TRUE
2879	PF10382	DUF2439	1	75	0.0133333	0.000722315	0.0268856	0.0459178	TRUE
2945	PF01799	Fer2_2	1	75	0.0133333	0.000722315	0.0268856	0.0459178	TRUE
3581	PF15013	CCSMST1	1	75	0.0133333	0.000722315	0.0268856	0.0459178	TRUE
3997	PF15630	CENP-S	1	75	0.0133333	0.000722315	0.0268856	0.0459178	TRUE
2979	PF15504	DUF4647	6	453	0.013245	0.000717531	0.0267964	0.0477528	TRUE
4275	PF11732	Thoc2	1	76	0.0131579	0.00071281	0.026708	0.0495697	TRUE
3746	PF00828	Ribosomal_L18e	5	382	0.013089	0.000709078	0.026638	0.0510104	TRUE
2556	PF00377	Prion	3	231	0.012987	0.000703553	0.0265339	0.0531502	TRUE
306	PF08372	PRT_C	2	154	0.012987	0.000703553	0.0265339	0.0531502	TRUE
2524	PF12577	PPARgamma_N	1	77	0.012987	0.000703553	0.0265339	0.0531502	TRUE
688	PF10220	DUF2146	7	544	0.0128676	0.000697087	0.0264116	0.0556652	TRUE
2231	PF06524	NOA36	4	312	0.0128205	0.000694533	0.0263632	0.0568698	TRUE
709	PF06320	GCN5L1	3	234	0.0128205	0.000694533	0.0263632	0.0568698	TRUE
1935	PF09036	Bcr-Abl_Oligo	1	78	0.0128205	0.000694533	0.0263632	0.0568698	TRUE
3542	PF08511	COQ9	1	78	0.0128205	0.000694533	0.0263632	0.0568698	TRUE
5267	PF12253	CAF1A	1	78	0.0128205	0.000694533	0.0263632	0.0568698	TRUE
2354	PF03647	Tmemb_14	6	470	0.012766	0.000691578	0.026307	0.0589395	TRUE
1263	PF05276	SH3BP5	3	236	0.0127119	0.000688647	0.0262511	0.060996	TRUE
4197	PF07912	ERp29_N	2	158	0.0126582	0.000685742	0.0261957	0.0630394	TRUE
4505	PF08600	Rsm1	2	158	0.0126582	0.000685742	0.0261957	0.0630394	TRUE
2349	PF02597	ThiS	1	79	0.0126582	0.000685742	0.0261957	0.0630394	TRUE
4866	PF14759	Reductase_C	1	79	0.0126582	0.000685742	0.0261957	0.0630394	TRUE
5475	PF15168	TRIQK	1	79	0.0126582	0.000685742	0.0261957	0.0630394	TRUE
1232	PF12235	FXR1P_C	6	476	0.012605	0.00068286	0.0261405	0.06507	TRUE
5293	PF14735	HAUS4	3	238	0.012605	0.00068286	0.0261405	0.06507	TRUE
3766	PF11569	Homez	2	159	0.0125786	0.000681429	0.0261131	0.0660805	TRUE
2883	PF01271	Granin	9	719	0.0125174	0.000678112	0.0260494	0.0684259	TRUE
1168	PF05129	Elf1	1	80	0.0125	0.00067717	0.0260313	0.0690929	TRUE
4262	PF00414	MAP1B_neuraxin	1	80	0.0125	0.00067717	0.0260313	0.0690929	TRUE
5178	PF10252	PP28	1	80	0.0125	0.00067717	0.0260313	0.0690929	TRUE
2100	PF03947	Ribosomal_L2_C	3	241	0.0124481	0.00067436	0.0259772	0.0710856	TRUE
4042	PF11640	TAN	2	161	0.0124224	0.000672964	0.0259503	0.0720773	TRUE
4849	PF04824	Rad21_Rec8	2	161	0.0124224	0.000672964	0.0259503	0.0720773	TRUE
3474	PF05731	TROVE	8	646	0.0123839	0.00067088	0.0259101	0.073559	TRUE
4945	PF12129	Phtf-FEM1B_bdg	2	162	0.0123457	0.00066881	0.02587	0.0750339	TRUE
2213	PF00614	PLDc	1	81	0.0123457	0.00066881	0.02587	0.0750339	TRUE
2383	PF00276	Ribosomal_L23	1	81	0.0123457	0.00066881	0.02587	0.0750339	TRUE
4037	PF15199	DAOA	1	81	0.0123457	0.00066881	0.02587	0.0750339	TRUE
4814	PF00203	Ribosomal_S19	1	81	0.0123457	0.00066881	0.02587	0.0750339	TRUE
5238	PF09340	NuA4	1	81	0.0123457	0.00066881	0.02587	0.0750339	TRUE
3916	PF00572	Ribosomal_L13	3	244	0.0122951	0.000666069	0.0258169	0.0769898	TRUE
4034	PF01803	LIM_bind	5	408	0.0122549	0.000663892	0.0257747	0.0785459	TRUE
260	PF12533	Neuro_bHLH	6	491	0.01222	0.000661999	0.0257379	0.0799012	TRUE
44	PF02790	COX2_TM	1	82	0.0121951	0.000660654	0.0257117	0.0808658	TRUE
1510	PF13917	zf-CCHC_3	1	82	0.0121951	0.000660654	0.0257117	0.0808658	TRUE
2627	PF13772	AIG2_2	1	82	0.0121951	0.000660654	0.0257117	0.0808658	TRUE
4530	PF11803	UXS1_N	1	82	0.0121951	0.000660654	0.0257117	0.0808658	TRUE
1060	PF04812	HNF-1B_C	6	496	0.0120968	0.000655326	0.0256077	0.0846947	TRUE
2313	PF00835	SNAP-25	2	167	0.011976	0.000648786	0.0254795	0.0894162	TRUE
5434	PF15155	MRFAP1	3	252	0.0119048	0.000644924	0.0254035	0.0922153	TRUE
1065	PF09014	Sushi_2	1	84	0.0119048	0.000644924	0.0254035	0.0922153	TRUE
1762	PF05026	DCP2	1	84	0.0119048	0.000644924	0.0254035	0.0922153	TRUE
3605	PF10397	ADSL_C	1	84	0.0119048	0.000644924	0.0254035	0.0922153	TRUE
5006	PF14887	HMG_box_5	1	84	0.0119048	0.000644924	0.0254035	0.0922153	TRUE
5235	PF15188	CCDC-167	1	84	0.0119048	0.000644924	0.0254035	0.0922153	TRUE
2118	PF14943	MRP-S26	2	170	0.0117647	0.000637336	0.0252536	0.0977392	TRUE
3094	PF09263	PEX-2N	1	85	0.0117647	0.000637336	0.0252536	0.0977392	TRUE
1305	PF01873	eIF-5_eIF-2B	3	256	0.0117188	0.000634847	0.0252042	0.0995588	TRUE

## Sheet: Prostate
Node no	Pfam_id	Pfam_name	Mutation_count	Domain_length	Normalized_score	Success propability(P)	Normalized score (Z)	locfdr values	<0.1
3461	PF00870	P53	50	518	0.0965251	0.00853682	0.0927918	5.01615e-29	TRUE
100	PF06229	FRG1	69	861	0.0801394	0.00708764	0.0844881	9.20393e-23	TRUE
1225	PF09282	Mago-bind	2	26	0.0769231	0.00680319	0.0827634	1.39523e-21	TRUE
2468	PF02234	CDI	11	152	0.0723684	0.00640037	0.0802595	8.24599e-20	TRUE
3067	PF06374	NDUF_C2	3	43	0.0697674	0.00617033	0.0787949	7.34782e-19	TRUE
4973	PF13096	CENP-P	10	176	0.0568182	0.00502508	0.0710666	2.50784e-14	TRUE
2483	PF07941	K_channel_TID	4	74	0.0540541	0.00478062	0.0693079	2.03214e-13	TRUE
1533	PF03827	Orexin_rec2	3	60	0.05	0.00442207	0.0666462	5.31179e-12	TRUE
5091	PF15366	DUF4597	3	62	0.0483871	0.00427942	0.0655577	1.7672e-11	TRUE
3571	PF09111	SLIDE	11	232	0.0474138	0.00419334	0.0648922	3.7893e-11	TRUE
1880	PF15268	Dapper	12	260	0.0461538	0.00408191	0.0640206	1.04052e-10	TRUE
2092	PF12160	Fibrinogen_aC	3	65	0.0461538	0.00408191	0.0640206	1.04052e-10	TRUE
5450	PF01907	Ribosomal_L37e	2	53	0.0377358	0.00333741	0.057867	6.36201e-08	TRUE
4221	PF12104	Tcell_CD4_Cterm	1	27	0.037037	0.00327561	0.0573269	1.01523e-07	TRUE
2073	PF02020	W2	21	578	0.0363322	0.00321327	0.056777	1.68554e-07	TRUE
897	PF01192	RNA_pol_Rpb6	2	56	0.0357143	0.00315862	0.0562906	2.66034e-07	TRUE
5113	PF14554	VEGF_C	2	56	0.0357143	0.00315862	0.0562906	2.66034e-07	TRUE
3094	PF09263	PEX-2N	3	85	0.0352941	0.00312146	0.0559574	3.42476e-07	TRUE
4456	PF14478	DUF4430	5	145	0.0344828	0.0030497	0.0553085	6.04861e-07	TRUE
4838	PF14699	hGDE_N	3	87	0.0344828	0.0030497	0.0553085	6.04861e-07	TRUE
1061	PF04813	HNF-1A_C	3	88	0.0340909	0.00301505	0.0549924	7.92007e-07	TRUE
4058	PF05604	DUF776	6	182	0.032967	0.00291565	0.0540757	1.6697e-06	TRUE
2789	PF15042	LELP1	3	95	0.0315789	0.00279289	0.0529217	3.8736e-06	TRUE
3193	PF11629	Mst1_SARAH	3	96	0.03125	0.00276379	0.0526446	4.90706e-06	TRUE
4158	PF08609	Fes1	3	96	0.03125	0.00276379	0.0526446	4.90706e-06	TRUE
5469	PF08599	Nbs1_C	2	64	0.03125	0.00276379	0.0526446	4.90706e-06	TRUE
2534	PF04800	ETC_C1_NDUFA4	3	99	0.030303	0.00268004	0.0518386	8.72617e-06	TRUE
1462	PF09030	Creb_binding	6	208	0.0288462	0.0025512	0.0505739	2.03286e-05	TRUE
1921	PF02961	BAF	5	175	0.0285714	0.0025269	0.0503319	2.41248e-05	TRUE
4546	PF03484	B5	2	70	0.0285714	0.0025269	0.0503319	2.41248e-05	TRUE
4342	PF09801	SYS1	4	143	0.027972	0.00247389	0.0497998	3.36947e-05	TRUE
642	PF00917	MATH	52	1862	0.027927	0.0024699	0.0497596	3.46819e-05	TRUE
3511	PF14484	FISNA	4	144	0.0277778	0.00245671	0.0496262	3.79552e-05	TRUE
4966	PF04699	P16-Arc	4	145	0.0275862	0.00243976	0.0494543	4.21714e-05	TRUE
611	PF08674	AChE_tetra	2	73	0.0273973	0.00242305	0.0492843	4.63442e-05	TRUE
5479	PF09368	Sas10	2	75	0.0266667	0.00235844	0.0486211	7.02584e-05	TRUE
5077	PF13538	UvrD_C_2	4	152	0.0263158	0.00232741	0.0482994	8.54186e-05	TRUE
2369	PF00594	Gla	16	614	0.0260586	0.00230466	0.0480623	9.91562e-05	TRUE
3677	PF12871	PRP38_assoc	7	269	0.0260223	0.00230145	0.0480287	0.000101102	TRUE
3125	PF08695	Coa1	3	116	0.0258621	0.00228728	0.0478803	0.000109702	TRUE
4929	PF04065	Not3	6	233	0.0257511	0.00227746	0.0477772	0.000115675	TRUE
4613	PF08773	CathepsinC_exc	3	117	0.025641	0.00226773	0.0476748	0.000122429	TRUE
4349	PF07189	SF3b10	2	78	0.025641	0.00226773	0.0476748	0.000122429	TRUE
4515	PF10264	Stork_head	4	158	0.0253165	0.00223902	0.0473714	0.000149049	TRUE
3439	PF07809	RTP801_C	3	119	0.0252101	0.00222962	0.0472715	0.00015781	TRUE
3774	PF06271	RDD	4	160	0.025	0.00221104	0.0470737	0.000175167	TRUE
4500	PF09470	Telethonin	4	166	0.0240964	0.00213112	0.0462133	0.000283503	TRUE
4472	PF15354	KAAG1	2	83	0.0240964	0.00213112	0.0462133	0.000283503	TRUE
3113	PF15249	GLTSCR1	5	209	0.0239234	0.00211582	0.0460468	0.000316216	TRUE
1062	PF01592	NifU_N	3	126	0.0238095	0.00210575	0.0459368	0.0003379	TRUE
5368	PF06463	Mob_synth_C	3	127	0.023622	0.00208917	0.0457552	0.000373696	TRUE
1188	PF06984	MRP-L47	2	85	0.0235294	0.00208097	0.0456652	0.000391436	TRUE
2765	PF14672	LCE	33	1409	0.0234209	0.00207137	0.0455596	0.000412267	TRUE
3385	PF10178	DUF2372	2	87	0.0229885	0.00203314	0.0451362	0.000527493	TRUE
5408	PF15153	CYTL1	3	131	0.0229008	0.00202538	0.0450498	0.000552837	TRUE
830	PF09354	HNF_C	4	175	0.0228571	0.00202152	0.0450068	0.000565455	TRUE
3891	PF10033	ATG13	4	178	0.0224719	0.00198745	0.0446252	0.00069104	TRUE
3546	PF05021	NPL4	2	90	0.0222222	0.00196537	0.0443761	0.000799496	TRUE
4524	PF02290	SRP14	2	90	0.0222222	0.00196537	0.0443761	0.000799496	TRUE
4129	PF03908	Sec20	2	91	0.021978	0.00194377	0.0441311	0.000906156	TRUE
2345	PF04557	tRNA_synt_1c_R2	2	92	0.0217391	0.00192264	0.0438901	0.00102908	TRUE
3164	PF01599	Ribosomal_S27	1	46	0.0217391	0.00192264	0.0438901	0.00102908	TRUE
3463	PF09193	CholecysA-Rec_N	1	46	0.0217391	0.00192264	0.0438901	0.00102908	TRUE
917	PF01250	Ribosomal_S6	2	94	0.0212766	0.00188173	0.0434198	0.00133266	TRUE
4999	PF00841	Protamine_P2	2	94	0.0212766	0.00188173	0.0434198	0.00133266	TRUE
1793	PF15110	TMEM141	2	95	0.0210526	0.00186192	0.0431903	0.0014934	TRUE
4632	PF01928	CYTH	4	192	0.0208333	0.00184253	0.0429643	0.00170973	TRUE
2199	PF15157	IQ-like	2	96	0.0208333	0.00184253	0.0429643	0.00170973	TRUE
4135	PF04882	Peroxin-3	2	96	0.0208333	0.00184253	0.0429643	0.00170973	TRUE
5088	PF10170	C6_DPF	2	96	0.0208333	0.00184253	0.0429643	0.00170973	TRUE
5014	PF14942	Muted	3	146	0.0205479	0.00181729	0.0426685	0.00199294	TRUE
377	PF08059	SEP	3	147	0.0204082	0.00180493	0.0425228	0.00213237	TRUE
4321	PF00829	Ribosomal_L21p	2	98	0.0204082	0.00180493	0.0425228	0.00213237	TRUE
2799	PF15071	TMEM220	2	99	0.020202	0.0017867	0.0423071	0.00242168	TRUE
5167	PF13615	Racemase_4	2	99	0.020202	0.0017867	0.0423071	0.00242168	TRUE
4076	PF04135	Nop10p	1	50	0.02	0.00176883	0.0420947	0.00272383	TRUE
773	PF00560	LRR_1	3	151	0.0198675	0.00175711	0.0419548	0.00292275	TRUE
3685	PF15353	HECA	2	101	0.019802	0.00175132	0.0418854	0.00302147	TRUE
4226	PF01990	ATP-synt_F	2	101	0.019802	0.00175132	0.0418854	0.00302147	TRUE
3888	PF13359	DDE_Tnp_4	3	152	0.0197368	0.00174555	0.0418163	0.0031197	TRUE
3929	PF05303	DUF727	2	102	0.0196078	0.00173415	0.0416792	0.00335644	TRUE
5264	PF08648	DUF1777	3	154	0.0194805	0.00172288	0.0415435	0.00364279	TRUE
4339	PF11923	DUF3441	2	103	0.0194175	0.00171731	0.0414761	0.00378492	TRUE
3991	PF03660	PHF5	2	105	0.0190476	0.0016846	0.0410785	0.00462342	TRUE
2235	PF08063	PADR1	1	53	0.0188679	0.00166871	0.0408839	0.00514444	TRUE
4723	PF00281	Ribosomal_L5	1	53	0.0188679	0.00166871	0.0408839	0.00514444	TRUE
5292	PF06211	BAMBI	2	107	0.0186916	0.00165311	0.0406921	0.00574066	TRUE
5366	PF02777	Sod_Fe_C	2	107	0.0186916	0.00165311	0.0406921	0.00574066	TRUE
4945	PF12129	Phtf-FEM1B_bdg	3	162	0.0185185	0.0016378	0.040503	0.00632856	TRUE
5348	PF15134	DUF4570	2	110	0.0181818	0.00160803	0.0401325	0.00764826	TRUE
2313	PF00835	SNAP-25	3	167	0.0179641	0.00158877	0.0398911	0.00874563	TRUE
1931	PF06327	DUF1053	9	502	0.0179283	0.0015856	0.0398512	0.00892661	TRUE
4747	PF15385	SARG	7	391	0.0179028	0.00158335	0.0398229	0.00905554	TRUE
5389	PF02045	CBFB_NFYA	1	56	0.0178571	0.00157931	0.039772	0.00928694	TRUE
1934	PF08286	Spc24	2	113	0.0176991	0.00156534	0.0395953	0.0100899	TRUE
2995	PF14815	NUDIX_4	2	113	0.0176991	0.00156534	0.0395953	0.0100899	TRUE
848	PF00213	OSCP	6	343	0.0174927	0.00154708	0.0393634	0.0114309	TRUE
3622	PF12134	PRP8_domainIV	4	230	0.0173913	0.00153811	0.039249	0.0121843	TRUE
3553	PF08774	VRR_NUC	2	115	0.0173913	0.00153811	0.039249	0.0121843	TRUE
3568	PF03676	UPF0183	3	174	0.0172414	0.00152485	0.0390792	0.0133022	TRUE
2109	PF10520	Kua-UEV1_localn	3	178	0.0168539	0.00149059	0.0386369	0.0165605	TRUE
5293	PF14735	HAUS4	4	238	0.0168067	0.00148641	0.0385827	0.0170718	TRUE
3992	PF09439	SRPRB	3	179	0.0167598	0.00148226	0.0385287	0.0175809	TRUE
3342	PF06583	Neogenin_C	5	299	0.0167224	0.00147895	0.0384856	0.0179867	TRUE
5341	PF12070	DUF3550	10	599	0.0166945	0.00147648	0.0384535	0.0182901	TRUE
2241	PF10409	PTEN_C2	18	1080	0.0166667	0.00147402	0.0384213	0.0185928	TRUE
958	PF14917	CCDC74_C	4	240	0.0166667	0.00147402	0.0384213	0.0185928	TRUE
1948	PF03832	WSK	2	120	0.0166667	0.00147402	0.0384213	0.0185928	TRUE
3209	PF11527	ARL2_Bind_BART	2	120	0.0166667	0.00147402	0.0384213	0.0185928	TRUE
4110	PF00886	Ribosomal_S16	1	60	0.0166667	0.00147402	0.0384213	0.0185928	TRUE
3696	PF09495	DUF2462	3	181	0.0165746	0.00146588	0.0383149	0.0195962	TRUE
4292	PF15391	DUF4614	3	181	0.0165746	0.00146588	0.0383149	0.0195962	TRUE
1105	PF01980	UPF0066	2	123	0.0162602	0.00143807	0.0379492	0.0232944	TRUE
1970	PF03656	Pam16	2	124	0.016129	0.00142647	0.0377957	0.0253401	TRUE
4106	PF15276	PP1_bind	2	124	0.016129	0.00142647	0.0377957	0.0253401	TRUE
4462	PF04083	Abhydro_lipase	6	373	0.0160858	0.00142265	0.0377449	0.0260164	TRUE
2762	PF06911	Senescence	3	187	0.0160428	0.00141885	0.0376943	0.0266901	TRUE
4501	PF15341	SLX9	2	125	0.016	0.00141506	0.037644	0.027361	TRUE
3609	PF12940	RAG1	7	440	0.0159091	0.00140702	0.0375367	0.0287898	TRUE
5255	PF02251	PA28_alpha	3	189	0.015873	0.00140383	0.0374941	0.0293579	TRUE
4587	PF10357	Kin17_mid	2	126	0.015873	0.00140383	0.0374941	0.0293579	TRUE
4831	PF10249	NDUFB10	2	126	0.015873	0.00140383	0.0374941	0.0293579	TRUE
2981	PF07545	Vg_Tdu	1	63	0.015873	0.00140383	0.0374941	0.0293579	TRUE
4412	PF02184	HAT	1	63	0.015873	0.00140383	0.0374941	0.0293579	TRUE
3901	PF14835	zf-RING_6	1	64	0.015625	0.0013819	0.0371996	0.0336398	TRUE
910	PF01842	ACT	3	193	0.015544	0.00137474	0.037103	0.0354316	TRUE
4233	PF08638	Med14	3	193	0.015544	0.00137474	0.037103	0.0354316	TRUE
5470	PF05111	Amelin	3	195	0.0153846	0.00136064	0.0369119	0.0389736	TRUE
4822	PF07074	TRAP-gamma	2	130	0.0153846	0.00136064	0.0369119	0.0389736	TRUE
1930	PF14983	DUF4513	2	131	0.0152672	0.00135025	0.0367706	0.0415945	TRUE
2905	PF11952	DUF3469	3	198	0.0151515	0.00134002	0.0366309	0.0441855	TRUE
4405	PF01110	CNTF	3	198	0.0151515	0.00134002	0.0366309	0.0441855	TRUE
952	PF09667	DUF2028	2	132	0.0151515	0.00134002	0.0366309	0.0441855	TRUE
2230	PF13625	Helicase_C_3	2	132	0.0151515	0.00134002	0.0366309	0.0441855	TRUE
3667	PF13401	AAA_22	2	132	0.0151515	0.00134002	0.0366309	0.0441855	TRUE
2529	PF10247	Romo1	1	66	0.0151515	0.00134002	0.0366309	0.0441855	TRUE
1008	PF02077	SURF4	4	265	0.0150943	0.00133496	0.0365616	0.04547	TRUE
5268	PF15539	CAF1-p150_C2	5	334	0.0149701	0.00132397	0.0364106	0.049038	TRUE
3887	PF10476	DUF2448	3	201	0.0149254	0.00132002	0.0363561	0.0504194	TRUE
351	PF08466	IRK_N	2	134	0.0149254	0.00132002	0.0363561	0.0504194	TRUE
1254	PF03234	CDC37_N	2	134	0.0149254	0.00132002	0.0363561	0.0504194	TRUE
1252	PF00318	Ribosomal_S2	5	336	0.014881	0.00131609	0.0363019	0.0517946	TRUE
1669	PF13432	TPR_16	5	339	0.0147493	0.00130445	0.0361407	0.0558837	TRUE
3203	PF15008	DUF4518	4	273	0.014652	0.00129585	0.0360212	0.0589151	TRUE
3967	PF12572	DUF3752	2	137	0.0145985	0.00129112	0.0359553	0.0605862	TRUE
3988	PF14644	DUF4456	3	206	0.0145631	0.00128798	0.0359116	0.0616952	TRUE
3324	PF02177	APP_N	3	207	0.0144928	0.00128176	0.0358246	0.0639011	TRUE
4317	PF02947	Flt3_lig	3	207	0.0144928	0.00128176	0.0358246	0.0639011	TRUE
1983	PF13931	Microtub_bind	2	138	0.0144928	0.00128176	0.0358246	0.0639011	TRUE
4099	PF13880	Acetyltransf_13	1	69	0.0144928	0.00128176	0.0358246	0.0639011	TRUE
3471	PF02159	Oest_recep	2	139	0.0143885	0.00127254	0.0356954	0.0678943	TRUE
2779	PF02389	Cornifin	5	348	0.0143678	0.00127071	0.0356697	0.0687686	TRUE
3264	PF03531	SSrecog	3	211	0.014218	0.00125746	0.035483	0.0751226	TRUE
2358	PF13650	Asp_protease_2	2	141	0.0141844	0.00125449	0.035441	0.0765529	TRUE
1344	PF01866	Diphthamide_syn	5	353	0.0141643	0.00125271	0.0354159	0.0774086	TRUE
1608	PF12529	Xylo_C	3	213	0.0140845	0.00124565	0.0353158	0.0808133	TRUE
5333	PF10572	UPF0556	1	71	0.0140845	0.00124565	0.0353158	0.0808133	TRUE
3382	PF05093	CIAPIN1	2	143	0.013986	0.00123694	0.035192	0.0850289	TRUE
1477	PF10417	1-cysPrx_C	2	144	0.0138889	0.00122835	0.0350694	0.0892005	TRUE
2071	PF07539	DRIM	2	144	0.0138889	0.00122835	0.0350694	0.0892005	TRUE
4748	PF02971	FTCD	2	144	0.0138889	0.00122835	0.0350694	0.0892005	TRUE
692	PF00317	Ribonuc_red_lgN	1	72	0.0138889	0.00122835	0.0350694	0.0892005	TRUE
2398	PF15003	HAUS2	1	72	0.0138889	0.00122835	0.0350694	0.0892005	TRUE
4139	PF02219	MTHFR	4	289	0.0138408	0.0012241	0.0350086	0.091524	TRUE
4971	PF15333	TAF1D	3	217	0.0138249	0.00122269	0.0349884	0.0924266	TRUE
4824	PF02910	Succ_DH_flav_C	3	218	0.0137615	0.00121708	0.034908	0.0960213	TRUE
4684	PF15212	SPATA19	2	146	0.0136986	0.00121153	0.0348281	0.0995914	TRUE
