# Supplementary material for: K-core decomposition of a protein domain co-occurrence network reveals lower cancer mutation rates for interior cores
Source: J Clin Bioinforma. 2015 Mar 3;5:1. doi: 10.1186/s13336-015-0016-6 (PMC4357223; doi:10.1186/s13336-015-0016-6)
Supplement: Additional file 7: — Table S5a (sheet1). KEGG pathways and gene ontology annotations enriched in significantly mutated domains for the ovarian cancer using DVAID tool. Table S5b (sheet2). KEGG pathways and gene ontology annotations enriched in significantly mutated domains for the breast cancer using DVAID tool. Table S5c (sheet3). KEGG pathways and gene ontology annotations enriched in significantly mutated domains for the prostate cancer using DVAID tool. [file 13336_2015_16_MOESM7_ESM.xlsx]

## Sheet: ovarian
Category	Term	Count	%	PValue	Genes	List Total	Pop Hits	Pop Total	Fold Enrichment	Bonferroni	Benjamini	FDR
KEGG_PATHWAY	hsa00190:Oxidative phosphorylation	14	4.11765	2.06153e-06	PF00895, PF00146, PF04718, PF06455, PF00507, PF02284, PF00662, PF10206, PF01059, PF01127, PF00510, PF00361, PF02790, PF00032, PF00119, PF05676, PF00116, PF00499	106	130	5085	5.16618	0.000197887	0.000197887	0.00227054
KEGG_PATHWAY	hsa05012:Parkinson's disease	13	3.82353	1.03002e-05	PF00895, PF00146, PF06455, PF00507, PF02284, PF00662, PF01599, PF01059, PF01127, PF00510, PF00361, PF02790, PF00032, PF00119, PF05676, PF00116, PF00499	106	128	5085	4.87213	0.000988335	0.00049429	0.011344
KEGG_PATHWAY	hsa05016:Huntington's disease	11	3.23529	0.00376022	PF00895, PF10608, PF01192, PF02284, PF02777, PF01127, PF00510, PF02790, PF00870, PF00032, PF05676, PF02173, PF00119, PF00116	106	180	5085	2.9316	0.303482	0.113571	4.06439
KEGG_PATHWAY	hsa04610:Complement and coagulation cascades	6	1.76471	0.0134735	PF00594	106	69	5085	4.17145	0.72808	0.277878	13.878
Category	Term	Count	%	PValue	Genes	List Total	Pop Hits	Pop Total	Fold Enrichment	Bonferroni	Benjamini	FDR
GOTERM_BP_1	GO:0008152~metabolic process	182	53.5294	3.14217e-07	PF12360, PF03859, PF12129, PF11548, PF01929, PF00679, PF02922, PF02295, PF04902, PF01165, PF00870, PF04057, PF00212, PF08758, PF00570, PF07757, PF03332, PF12047, PF10181, PF10206, PF03328, PF08147, PF00361, PF01176, PF04158, PF00032, PF07962, PF03147, PF01250, PF04718, PF02423, PF10609, PF02894, PF03950, PF00662, PF02178, PF08156, PF00717, PF04072, PF00994, PF00919, PF00236, PF02515, PF09282, PF0…	261	7647	14051	1.28129	6.59854e-06	6.59854e-06	0.000242618
GOTERM_BP_1	GO:0009987~cellular process	214	62.9412	0.00470851	PF01922, PF12360, PF12129, PF03859, PF11548, PF01929, PF00679, PF02922, PF10559, PF02295, PF04902, PF00042, PF01165, PF00870, PF04057, PF00212, PF06540, PF08758, PF00570, PF07757, PF03332, PF12047, PF10181, PF10206, PF03328, PF08147, PF00361, PF01176, PF04158, PF00032, PF07962, PF03147, PF01250, PF10608, PF04718, PF10609, PF03950, PF00662, PF08156, PF02178, PF00717, PF04072, PF03530, PF00994, PF0…	261	10541	14051	1.09295	0.094359	0.0483483	3.5786
GOTERM_BP_1	GO:0051234~establishment of localization	67	19.7059	0.00562607	PF00146, PF01922, PF06455, PF10559, PF09801, PF01127, PF00042, PF08917, PF00870, PF00212, PF07941, PF06540, PF00499, PF09431, PF06464, PF10392, PF10206, PF04421, PF00361, PF02790, PF00032, PF00119, PF00116, PF01296, PF04048, PF00895, PF05808, PF10608, PF04718, PF02423, PF03676, PF03600, PF00662, PF08156, PF00717, PF03530, PF12453, PF03700, PF00236, PF05715, PF02515, PF00594, PF02140, PF05187, PF0…	261	2656	14051	1.35804	0.111731	0.038724	4.26283
GOTERM_BP_1	GO:0051179~localization	72	21.1765	0.011975	PF00146, PF01922, PF12360, PF06455, PF10559, PF09801, PF01127, PF00042, PF08917, PF00870, PF00212, PF07941, PF06540, PF00499, PF09431, PF09377, PF06464, PF10392, PF08758, PF06469, PF10206, PF04421, PF00361, PF02790, PF00032, PF00119, PF00116, PF00895, PF01296, PF04048, PF05808, PF10608, PF04718, PF02423, PF03676, PF03600, PF00662, PF08156, PF00717, PF03530, PF12453, PF03700, PF00236, PF05715, PF0…	261	2993	14051	1.29507	0.223527	0.0612897	8.88261
GOTERM_BP_1	GO:0016043~cellular component organization	59	17.3529	0.0351168	PF05808, PF07962, PF11531, PF10608, PF03819, PF00679, PF03950, PF02970, PF09058, PF02178, PF02777, PF10580, PF01599, PF00717, PF03530, PF08631, PF00994, PF08917, PF03700, PF05715, PF00870, PF01753, PF05902, PF04057, PF04430, PF10512, PF02173, PF11629, PF00594, PF09431, PF06464, PF03847, PF04382, PF08758, PF06614, PF00570, PF04643, PF01329, PF01192, PF08539, PF12047, PF10046, PF04421, PF12424, PF0…	261	2498	14051	1.27153	0.52797	0.139415	24.1206
GOTERM_BP_1	GO:0044085~cellular component biogenesis	27	7.94118	0.049897	PF00594, PF09377, PF03847, PF08758, PF00570, PF10608, PF03819, PF01929, PF01329, PF01192, PF02970, PF03950, PF02033, PF08156, PF02777, PF08164, PF00639, PF08631, PF04158, PF00870, PF04430	261	1001	14051	1.4521	0.658662	0.164017	32.6466
GOTERM_BP_1	GO:0043473~pigmentation	4	1.17647	0.0958256	PF10046, PF02777, PF12360, PF03600	261	59	14051	3.64985	0.879414	0.260809	54.0582

## Sheet: Breast
Category	Term	Count	%	PValue	Genes	List Total	Pop Hits	Pop Total	Fold Enrichment	Bonferroni	Benjamini	FDR
KEGG_PATHWAY	hsa03010:Ribosome	17	4.35897	7.44536e-10	PF01092, PF00203, PF00828, PF05162, PF00935, PF01667, PF00572, PF03947, PF01020, PF00276, PF00861, PF00177	138	87	5085	7.20015	7.81763e-08	7.81763e-08	8.33973e-07
KEGG_PATHWAY	hsa05012:Parkinson's disease	18	4.61538	3.72683e-08	PF00895, PF05047, PF00420, PF00146, PF12549, PF00115, PF02937, PF06444, PF08122, PF06455, PF00507, PF00662, PF01059, PF06374, PF00510, PF05365, PF00361, PF01020, PF02790, PF00119, PF00116, PF00499, PF00213	138	128	5085	5.18173	3.91316e-06	1.95658e-06	4.17451e-05
KEGG_PATHWAY	hsa00190:Oxidative phosphorylation	18	4.61538	4.71735e-08	PF00895, PF05047, PF00420, PF00146, PF00115, PF02937, PF06444, PF09040, PF08122, PF06455, PF00507, PF00662, PF10206, PF01059, PF06374, PF00510, PF05365, PF00361, PF02790, PF00119, PF00116, PF00499, PF00213	138	130	5085	5.10201	4.9532e-06	1.65107e-06	5.28402e-05
KEGG_PATHWAY	hsa05220:Chronic myeloid leukemia	11	2.82051	2.7016e-05	PF02344, PF02234, PF09036, PF00613, PF00853, PF02192, PF08934, PF00792, PF00870	138	75	5085	5.40435	0.0028327	0.000708928	0.0302571
KEGG_PATHWAY	hsa00562:Inositol phosphate metabolism	9	2.30769	8.27225e-05	PF00613, PF02192, PF00792	138	54	5085	6.1413	0.00864861	0.00173574	0.0926204
KEGG_PATHWAY	hsa05016:Huntington's disease	16	4.10256	8.44474e-05	PF00895, PF05047, PF10600, PF00115, PF04849, PF02937, PF04565, PF08122, PF01192, PF06374, PF00510, PF05365, PF02790, PF00870, PF12577, PF00119, PF00116, PF00213	138	180	5085	3.27536	0.00882816	0.0014768	0.0945509
KEGG_PATHWAY	hsa04610:Complement and coagulation cascades	9	2.30769	0.0004732	PF00594, PF09396, PF08702, PF12160	138	69	5085	4.80624	0.048483	0.00707454	0.528765
KEGG_PATHWAY	hsa04070:Phosphatidylinositol signaling system	9	2.30769	0.000761738	PF00613, PF02192, PF00792	138	74	5085	4.48149	0.0768956	0.00995177	0.849934
KEGG_PATHWAY	hsa05223:Non-small cell lung cancer	7	1.79487	0.003058	PF00613, PF02192, PF08934, PF00792, PF00870, PF11629	138	54	5085	4.77657	0.274999	0.0351005	3.37241
KEGG_PATHWAY	hsa05214:Glioma	7	1.79487	0.00660409	PF02234, PF00613, PF02192, PF08934, PF00792, PF00870	138	63	5085	4.0942	0.50129	0.0672079	7.1532
KEGG_PATHWAY	hsa05222:Small cell lung cancer	8	2.05128	0.00711963	PF02344, PF02234, PF00613, PF02192, PF08934, PF00792, PF00870	138	84	5085	3.50932	0.527745	0.0659294	7.6915
KEGG_PATHWAY	hsa05215:Prostate cancer	8	2.05128	0.009694	PF02234, PF00613, PF02192, PF08934, PF00792, PF00870	138	89	5085	3.31216	0.640426	0.0817047	10.3372
KEGG_PATHWAY	hsa05218:Melanoma	7	1.79487	0.0116887	PF02234, PF00613, PF02192, PF08934, PF00792, PF00870	138	71	5085	3.63288	0.709033	0.0905952	12.3396
KEGG_PATHWAY	hsa05010:Alzheimer's disease	11	2.82051	0.0120177	PF05047, PF00895, PF00115, PF02937, PF08122, PF06374, PF05365, PF00510, PF02790, PF06393, PF00119, PF00116, PF00213	138	163	5085	2.48666	0.719027	0.0866887	12.6658
KEGG_PATHWAY	hsa05213:Endometrial cancer	6	1.53846	0.0124242	PF02344, PF00613, PF02192, PF00792, PF00870	138	52	5085	4.25167	0.73091	0.0837939	13.0675
KEGG_PATHWAY	hsa04150:mTOR signaling pathway	6	1.53846	0.0124242	PF01092, PF00613, PF02192, PF00792, PF04388	138	52	5085	4.25167	0.73091	0.0837939	13.0675
KEGG_PATHWAY	hsa05212:Pancreatic cancer	7	1.79487	0.0124764	PF00614, PF00613, PF02192, PF08934, PF00792, PF00870	138	72	5085	3.58243	0.732401	0.0790887	13.119
KEGG_PATHWAY	hsa04110:Cell cycle	9	2.30769	0.0189053	PF11640, PF02344, PF02234, PF04824, PF08934, PF00870	138	125	5085	2.65304	0.865213	0.111202	19.2482
KEGG_PATHWAY	hsa05221:Acute myeloid leukemia	6	1.53846	0.0192779	PF02344, PF00613, PF00853, PF02192, PF00792	138	58	5085	3.81184	0.870483	0.107343	19.5911
KEGG_PATHWAY	hsa04012:ErbB signaling pathway	7	1.79487	0.029119	PF02344, PF02234, PF00613, PF02192, PF00792	138	87	5085	2.96477	0.955081	0.150672	28.1804
KEGG_PATHWAY	hsa04210:Apoptosis	7	1.79487	0.029119	PF11640, PF00613, PF02192, PF00792, PF00870, PF06393	138	87	5085	2.96477	0.955081	0.150672	28.1804
KEGG_PATHWAY	hsa03020:RNA polymerase	4	1.02564	0.0383462	PF04565, PF01192	138	28	5085	5.26398	0.98352	0.18558	35.4659
KEGG_PATHWAY	hsa05200:Pathways in cancer	15	3.84615	0.0569638	PF02234, PF00853, PF02344, PF09036, PF00614, PF00613, PF02192, PF08934, PF00792, PF00870, PF12577, PF06393, PF11629	138	328	5085	1.68511	0.997884	0.254167	48.1575
KEGG_PATHWAY	hsa04260:Cardiac muscle contraction	6	1.53846	0.0582469	PF00895, PF00115, PF00510, PF05365, PF02937, PF02790, PF00119, PF00116	138	78	5085	2.83445	0.998166	0.249054	48.9421
KEGG_PATHWAY	hsa05210:Colorectal cancer	6	1.53846	0.0751443	PF02344, PF00613, PF02192, PF00792, PF00870	138	84	5085	2.63199	0.999726	0.299964	58.3144
KEGG_PATHWAY	hsa04960:Aldosterone-regulated sodium reabsorption	4	1.02564	0.0972613	PF00613, PF02192, PF00792	138	41	5085	3.59491	0.999978	0.360878	68.2137
Category	Term	Count	%	PValue	Genes	List Total	Pop Hits	Pop Total	Fold Enrichment	Bonferroni	Benjamini	FDR
GOTERM_BP_1	GO:0008152~metabolic process	244	62.5641	5.06281e-14	PF07988, PF12129, PF11548, PF10220, PF04553, PF07743, PF12533, PF01020, PF00870, PF00213, PF06729, PF11732, PF05162, PF00215, PF08209, PF02079, PF00572, PF05026, PF02937, PF01799, PF04565, PF00177, PF08557, PF07912, PF10206, PF01035, PF00361, PF06229, PF10403, PF10490, PF11803, PF08880, PF03834, PF01900, PF09286, PF01250, PF08743, PF11467, PF02423, PF11569, PF08159, PF00662, PF02178, PF08156, PF0…	328	7647	14051	1.36689	1.11378e-12	1.11378e-12	3.96239e-11
GOTERM_BP_1	GO:0009987~cellular process	285	73.0769	7.29431e-08	PF11488, PF05172, PF09263, PF07988, PF12129, PF10220, PF11548, PF07289, PF12369, PF04553, PF07743, PF12533, PF12235, PF01020, PF00870, PF00213, PF06540, PF06729, PF11732, PF00215, PF05162, PF04668, PF08209, PF02079, PF00572, PF05026, PF02937, PF01799, PF04565, PF00177, PF08557, PF10493, PF07912, PF10206, PF07557, PF01035, PF03915, PF00361, PF10403, PF06229, PF10490, PF11803, PF10600, PF08880, PF0…	328	10541	14051	1.15823	1.60475e-06	8.02373e-07	5.70877e-05
GOTERM_BP_1	GO:0016043~cellular component organization	84	21.5385	0.000313771	PF11488, PF08236, PF09193, PF09263, PF07289, PF06311, PF04812, PF08321, PF01020, PF10516, PF00870, PF04099, PF08209, PF02079, PF00317, PF10397, PF04565, PF06320, PF00835, PF10493, PF07557, PF03915, PF10453, PF00320, PF06393, PF10490, PF10600, PF08880, PF09340, PF03834, PF09286, PF08702, PF10534, PF09058, PF02178, PF10580, PF00377, PF00614, PF12253, PF00717, PF05964, PF04824, PF11571, PF00414, PF1…	328	2498	14051	1.44052	0.00688026	0.0022987	0.245305
GOTERM_BP_1	GO:0044085~cellular component biogenesis	38	9.74359	0.00353917	PF10600, PF07289, PF08702, PF10534, PF08321, PF08156, PF00377, PF12253, PF05964, PF11571, PF00870, PF00414, PF01092, PF00594, PF00317, PF02079, PF06345, PF10397, PF08674, PF04565, PF06448, PF01192, PF04388, PF04900, PF10493, PF00203, PF02344, PF06229, PF00861, PF10453, PF04135, PF10490, PF12160	328	1001	14051	1.62623	0.0750354	0.0193111	2.73664
GOTERM_BP_1	GO:0032502~developmental process	92	23.5897	0.0116643	PF11488, PF09193, PF05593, PF07289, PF01271, PF04553, PF12369, PF04812, PF06311, PF02312, PF12533, PF12235, PF02192, PF01020, PF10516, PF12577, PF00870, PF04099, PF06540, PF11640, PF04668, PF02079, PF01799, PF00835, PF06573, PF03915, PF00320, PF10490, PF10600, PF08880, PF12549, PF03834, PF02234, PF09286, PF08702, PF09058, PF02178, PF10580, PF00613, PF04824, PF05964, PF09014, PF08945, PF02020, PF0…	328	3148	14051	1.25195	0.227499	0.0503146	8.77354
GOTERM_BP_1	GO:0043473~pigmentation	5	1.28205	0.0482673	PF10525, PF12549, PF02344, PF07289, PF06320	328	59	14051	3.63037	0.663233	0.165893	32.1029
GOTERM_BP_1	GO:0016265~death	25	6.41026	0.0512665	PF06729, PF00594, PF11640, PF02234, PF09286, PF09396, PF02344, PF12235, PF00714, PF05964, PF04824, PF01020, PF02833, PF08945, PF00870, PF06726, PF02020, PF00320, PF06393, PF11629	328	724	14051	1.47923	0.685824	0.152446	33.7596
GOTERM_BP_1	GO:0065007~biological regulation	190	48.7179	0.0537497	PF11488, PF07988, PF05593, PF12129, PF11548, PF10220, PF12369, PF04553, PF12533, PF01020, PF00870, PF06540, PF06729, PF04668, PF08209, PF02079, PF01799, PF04565, PF00177, PF10493, PF01035, PF03915, PF10403, PF10490, PF10600, PF08880, PF03834, PF09286, PF11467, PF08743, PF02423, PF11569, PF10534, PF08159, PF12257, PF02178, PF08156, PF12253, PF00714, PF11571, PF09014, PF08945, PF02020, PF00594, PF0…	328	7484	14051	1.08756	0.703426	0.140954	35.1044

## Sheet: Prostate
Category	Term	Count	%	PValue	Genes	List Total	Pop Hits	Pop Total	Fold Enrichment	Bonferroni	Benjamini	FDR
KEGG_PATHWAY	hsa04620:Toll-like receptor signaling pathway	12	2.89855	2.66653e-05	PF00917, PF00560	124	101	5085	4.87225	0.00258323	0.00258323	0.029423
KEGG_PATHWAY	hsa05222:Small cell lung cancer	9	2.17391	0.00087337	PF10409, PF02234, PF00917, PF00870	124	84	5085	4.39372	0.0812617	0.0414916	0.959608
KEGG_PATHWAY	hsa04610:Complement and coagulation cascades	7	1.69082	0.0061267	PF00594, PF12160	124	69	5085	4.16024	0.449054	0.180209	6.55715
KEGG_PATHWAY	hsa04916:Melanogenesis	8	1.93237	0.00965872	PF06327, PF09030	124	99	5085	3.31378	0.609938	0.209716	10.1572
KEGG_PATHWAY	hsa05016:Huntington's disease	11	2.657	0.0113168	PF02777, PF04800, PF06374, PF00560, PF02910, PF00870, PF10249, PF01192, PF00213, PF09030	124	180	5085	2.50605	0.668452	0.19812	11.8032
KEGG_PATHWAY	hsa05200:Pathways in cancer	15	3.62319	0.0260267	PF10409, PF02234, PF02947, PF00917, PF06583, PF00870, PF11629, PF09030	124	328	5085	1.87537	0.922542	0.347104	25.2503
KEGG_PATHWAY	hsa05130:Pathogenic Escherichia coli infection	5	1.20773	0.048176	PF04699, PF00560	124	57	5085	3.5972	0.991682	0.495505	42.0092
KEGG_PATHWAY	hsa04612:Antigen processing and presentation	6	1.44928	0.0496597	PF00560, PF02045, PF02251, PF12104	124	83	5085	2.96444	0.99285	0.460757	42.999
KEGG_PATHWAY	hsa04914:Progesterone-mediated oocyte maturation	6	1.44928	0.0563078	PF06327	124	86	5085	2.86103	0.996381	0.464539	47.2482
KEGG_PATHWAY	hsa04130:SNARE interactions in vesicular transport	4	0.966184	0.0631145	PF03908, PF00835	124	38	5085	4.31664	0.998207	0.468676	51.2985
KEGG_PATHWAY	hsa05215:Prostate cancer	6	1.44928	0.0634466	PF10409, PF02234, PF00870, PF09030	124	89	5085	2.76459	0.998268	0.438992	51.4887
KEGG_PATHWAY	hsa04540:Gap junction	6	1.44928	0.0634466	PF06327	124	89	5085	2.76459	0.998268	0.438992	51.4887
KEGG_PATHWAY	hsa05414:Dilated cardiomyopathy	6	1.44928	0.0710744	PF06327	124	92	5085	2.67444	0.999216	0.448965	55.675
KEGG_PATHWAY	hsa00230:Purine metabolism	8	1.93237	0.0763126	PF06327, PF00317, PF01192	124	153	5085	2.14421	0.999547	0.446951	58.3566
KEGG_PATHWAY	hsa04115:p53 signaling pathway	5	1.20773	0.0814056	PF10409, PF02234, PF00560, PF00870	124	68	5085	3.0153	0.999735	0.444735	60.8216
KEGG_PATHWAY	hsa04912:GnRH signaling pathway	6	1.44928	0.0877775	PF06327	124	98	5085	2.5107	0.999865	0.447941	63.7184
KEGG_PATHWAY	hsa05012:Parkinson's disease	7	1.69082	0.0887971	PF01599, PF04800, PF06374, PF00560, PF02910, PF10249, PF00213	124	128	5085	2.24263	0.999879	0.430929	64.1635
Category	Term	Count	%	PValue	Genes	List Total	Pop Hits	Pop Total	Fold Enrichment	Bonferroni	Benjamini	FDR
GOTERM_BP_1	GO:0016265~death	35	8.45411	2.68206e-06	PF00594, PF06911, PF02234, PF03908, PF00560, PF02251, PF07809, PF09030, PF02177, PF10409, PF01599, PF02777, PF00917, PF06583, PF00870, PF02020, PF05093, PF11629	280	724	14051	2.42593	5.90036e-05	5.90036e-05	0.00209905
GOTERM_BP_1	GO:0032502~developmental process	92	22.2222	4.84022e-05	PF09368, PF10520, PF09193, PF02234, PF00281, PF00560, PF09030, PF02177, PF02777, PF01599, PF09111, PF02947, PF00917, PF08773, PF06583, PF07545, PF00870, PF02020, PF10417, PF05093, PF11629, PF12104, PF00594, PF04800, PF09354, PF09470, PF02910, PF08599, PF08674, PF00835, PF04813, PF10409, PF04083, PF00841, PF10247, PF02389, PF05111, PF12160	280	3148	14051	1.46657	0.00106431	0.000532296	0.037875
GOTERM_BP_1	GO:0016043~cellular component organization	77	18.599	5.02614e-05	PF09368, PF09263, PF09193, PF03908, PF00560, PF09030, PF02177, PF02777, PF01599, PF09111, PF00917, PF10033, PF06583, PF04699, PF00870, PF04882, PF10417, PF08638, PF11629, PF00594, PF04800, PF00317, PF09470, PF05021, PF08599, PF08674, PF01192, PF00835, PF04813, PF10409, PF04083, PF00841, PF08286, PF08063, PF12160, PF02184	280	2498	14051	1.54685	0.00110517	0.000368525	0.0393295
GOTERM_BP_1	GO:0009987~cellular process	237	57.2464	6.31466e-05	PF09263, PF12129, PF12529, PF01928, PF04557, PF02290, PF02159, PF07545, PF00870, PF04882, PF10417, PF10357, PF00213, PF12134, PF03484, PF03234, PF09470, PF05021, PF10409, PF02219, PF04065, PF06229, PF08286, PF06911, PF01250, PF01990, PF01907, PF02177, PF09111, PF00917, PF03531, PF10033, PF09282, PF02020, PF12104, PF00594, PF04800, PF02910, PF08674, PF01842, PF04083, PF06374, PF09667, PF02389, PF0…	280	10541	14051	1.12828	0.0013883	0.000347257	0.04941
GOTERM_BP_1	GO:0022610~biological adhesion	27	6.52174	0.00164081	PF00594, PF02177, PF00318, PF06583, PF00560, PF08674, PF12104, PF05111	280	701	14051	1.93284	0.0354827	0.00719946	1.27699
GOTERM_BP_1	GO:0032501~multicellular organismal process	108	26.087	0.00273592	PF09368, PF09193, PF02234, PF00281, PF00560, PF09030, PF02177, PF09111, PF01599, PF02777, PF02947, PF00917, PF08466, PF07545, PF06583, PF00870, PF02020, PF10417, PF05093, PF12104, PF12134, PF00594, PF04800, PF09354, PF06327, PF09470, PF03827, PF02910, PF08599, PF08674, PF01842, PF00835, PF04813, PF03832, PF02219, PF10409, PF04083, PF00841, PF02389, PF05111, PF12160	280	4280	14051	1.26628	0.0584923	0.00999518	2.12134
GOTERM_BP_1	GO:0051704~multi-organism process	24	5.7971	0.00911614	PF02177, PF00917, PF00560, PF00870, PF01980, PF10417, PF02020, PF10357, PF02961, PF12104, PF09030	280	681	14051	1.76853	0.182476	0.0283719	6.9165
GOTERM_BP_1	GO:0065007~biological regulation	167	40.3382	0.0199969	PF09368, PF09193, PF10520, PF12129, PF00281, PF02045, PF02251, PF09030, PF02159, PF02290, PF02777, PF08466, PF06583, PF07545, PF04699, PF12070, PF00870, PF10417, PF11952, PF03234, PF06327, PF03827, PF08599, PF00835, PF07809, PF04813, PF10409, PF03832, PF04065, PF10247, PF02234, PF03908, PF00560, PF11527, PF02177, PF09111, PF01599, PF02947, PF03531, PF00917, PF09282, PF02020, PF08638, PF05093, PF1…	280	7484	14051	1.11978	0.358785	0.0540341	14.6226
GOTERM_BP_1	GO:0050896~response to stimulus	84	20.2899	0.0367891	PF09193, PF02234, PF00560, PF12529, PF09030, PF02159, PF02290, PF02177, PF02777, PF08774, PF03531, PF00917, PF10033, PF08773, PF00870, PF02020, PF10417, PF10357, PF12134, PF12104, PF00594, PF09354, PF04800, PF06327, PF09470, PF03827, PF08599, PF08674, PF07809, PF02961, PF00835, PF04813, PF10409, PF04083, PF10247, PF02389, PF08063, PF12160	280	3502	14051	1.20368	0.5616	0.0875525	25.4242
GOTERM_BP_1	GO:0002376~immune system process	27	6.52174	0.094246	PF02777, PF02947, PF00917, PF08773, PF00560, PF08599, PF00870, PF10417, PF02251, PF05093, PF12104	280	998	14051	1.35763	0.886701	0.195692	53.9163
